# Supplementary material for: A high-density integrated map for grapevine based on three mapping populations genotyped by the Vitis18K SNP chip
Source: Theor Appl Genet. 2022 Oct 21;135(12):4371–90. doi: 10.1007/s00122-022-04225-6 (PMC9734222; doi:10.1007/s00122-022-04225-6)
Supplement: Supplementary file 1 — Table S1: List of SNP markers genotyped with the Vitis18K SNP chip. For each SNP marker the position on the ‘PN40024 12X.v0’ and ‘PN40024 12X.v2’ genome assembly is indicated with the corresponding source of information (columns D-H). The parental genotype (provided in TOP format as extracted from GenomeStudio), the outcome of the analysis performed in ASSiST, the segregation pattern, the outcome after the analysis performed in JoinMap® and the map position (as chromosome_cM) are reported for each marker in each population. For the dataset reduction, where markers with similar genotypes were excluded, the representative marker that was retained in each population is shown. The position in the integrated map is also indicated for each representative marker (as chromosome_cM). Finally, each marker is classified as congruent if it was mapped to the same chromosome of the theoretical position assigned to that marker within a genetic interval of ±10 cM. Abbreviations: chr = chromosome, CS = ‘Cabernet Sauvignon’, C = ‘Corvina’, DR = ‘Deckrot’, G1 = G1-7720, RR = ‘Rhine Riesling’, NA = not analyzed. Table S2: List of SSR markers genotyped in this study. For each marker, the reference and primer sequences and the position on the ‘PN40024 12X.v2’ genome assembly are indicated. The allele sizes (in bp) of the parents in each population, as well as the segregation pattern, the outcome after the analysis in JoinMap® and the map position for each marker are included. The position in the integrated map is also indicated (as chromosome_cM). Abbreviations: chr = chromosome, CS = ‘Cabernet Sauvignon’, C = ‘Corvina’, DR = ‘Deckrot’, G1 = G1-7720, RR = ‘Rhine Riesling’, NA = not analyzed. Table S3: Genotypic information (.loc file) of 142 progeny of the ‘Cabernet Sauvignon’ × ‘Corvina’ (CSxC) population for 7 464 informative markers (a), 137 progeny of the ‘Deckrot’ × G1-7720 (DRxG1) population for 6732 informative markers (b) and 139 progeny of the ‘Rhine Riesli [file 122_2022_4225_MOESM1_ESM.xlsx]

## Sheet: Table S1
Table S1: List of SNP markers genotyped with the Vitis18K SNP chip. For each SNP marker the position on the ‘PN40024 12X.v0’ and ‘PN40024 12X.v2’ genome assembly is indicated with the corresponding source of information (columns D-H). The parental genotype (provided in TOP format as extracted from GenomeStudio), the outcome of the analysis performed in ASSiST, the segregation pattern, the outcome…
Vitis18K SNP name	Species	Shortened name used in this study	PN40024 12X.v0 chr	PN40024 12X.v0 position	PN40024 12X.v2 chr	PN40024 12X.v2 position	Source of PN40024 12X.v2 position	CS genotype	C genotype	CSxC ASSiST result	CSxC segregation*	CSxC outcome	CSxC representative	CSxC map position	DR genotype	G1 genotype	DRxG1 ASSiST result	DRxG1 segregation	DRxG1 outcome	DRxG1 representative	DRxG1 map position	RR genotype	CS genotype	RRxCS ASSiST result	RRxCS segregation	RRxCS outcome	RRxCS representative	RRxCS map position	Integrated map position	Mapping vs Theoretical position**
ae_*_A_G_chr19_23239016	Vitis aestivalis	ae_19_23239016	19	23239016	19	23912830	This study	GG	GG	Failed	NA	Excluded - ASSiST	NA	NA	GG	GG	Failed	NA	Excluded - ASSiST	NA	NA	GG	GG	Failed	NA	Excluded - ASSiST	NA	NA	NA	NA
ae_A_C_chr1_11028575	Vitis aestivalis	ae_1_11028575	1	11028575	1	11421591	This study	AA	AA	Monomorphic	NA	Excluded - ASSiST	NA	NA	AA	AA	Monomorphic	NA	Excluded - ASSiST	NA	NA	AA	AA	Monomorphic	NA	Excluded - ASSiST	NA	NA	NA	NA
ae_A_C_chr1_6610767	Vitis aestivalis	ae_1_6610767	1	6610767	1	6610767	This study	AA	AC	Robust	<lmxll>	Excluded - similar loci	1_6612179	chr01_25.846	AA	AA	Monomorphic	NA	Excluded - ASSiST	NA	NA	AA	AA	Monomorphic	NA	Excluded - ASSiST	NA	NA	NA	CONGRUENT
ae_A_C_chr1_8039405	Vitis aestivalis	ae_1_8039405	1	8039405	1	8432421	This study	AA	AA	Monomorphic	NA	Excluded - ASSiST	NA	NA	AA	AA	Monomorphic	NA	Excluded - ASSiST	NA	NA	AA	AA	Monomorphic	NA	Excluded - ASSiST	NA	NA	NA	NA
ae_A_C_chr10_15473201	Vitis aestivalis	ae_10_15473201	10	15473201	10	18554459	This study	CC	CC	Monomorphic	NA	Excluded - ASSiST	NA	NA	CC	CC	Monomorphic	NA	Excluded - ASSiST	NA	NA	CC	CC	Monomorphic	NA	Excluded - ASSiST	NA	NA	NA	NA
ae_A_C_chr10_random_180028	Vitis aestivalis	ae_10_180028	10_RANDOM	180028	10	1391526	This study	AC	AA	Robust	<nnxnp>	Excluded - similar loci	10_620404	chr10_1.424	CC	CC	Monomorphic	NA	Excluded - ASSiST	NA	NA	AA	AC	Robust	<nnxnp>	Mapped	NA	chr10_4.732	chr10_5.530	CONGRUENT
ae_A_C_chr11_6021770	Vitis aestivalis	ae_11_6021770	11	6021770	11	6038666	This study	AA	AA	Monomorphic	NA	Excluded - ASSiST	NA	NA	AA	AA	Monomorphic	NA	Excluded - ASSiST	NA	NA	AA	AA	Monomorphic	NA	Excluded - ASSiST	NA	NA	NA	NA
ae_A_C_chr11_8926991	Vitis aestivalis	ae_11_8926991	11	8926991	11	9226885	This study	AA	AA	Monomorphic	NA	Excluded - ASSiST	NA	NA	AA	AA	Monomorphic	NA	Excluded - ASSiST	NA	NA	AA	AA	Monomorphic	NA	Excluded - ASSiST	NA	NA	NA	NA
ae_A_C_chr12_21420343	Vitis aestivalis	ae_12_21420343	12	21420343	12	22987068	This study	AA	AA	Monomorphic	NA	Excluded - ASSiST	NA	NA	AA	AA	Monomorphic	NA	Excluded - ASSiST	NA	NA	AA	AA	Monomorphic	NA	Excluded - ASSiST	NA	NA	NA	NA
ae_A_C_chr13_15308643	Vitis aestivalis	ae_13_15308643	13	15308643	13	15418566	This study	AA	AA	Monomorphic	NA	Excluded - ASSiST	NA	NA	AA	AA	Monomorphic	NA	Excluded - ASSiST	NA	NA	AA	AA	Monomorphic	NA	Excluded - ASSiST	NA	NA	NA	NA
ae_A_C_chr13_15857974	Vitis aestivalis	ae_13_15857974	13	15857974	13	15967897	This study	AA	AA	Monomorphic	NA	Excluded - ASSiST	NA	NA	AA	AA	Monomorphic	NA	Excluded - ASSiST	NA	NA	AA	AA	Monomorphic	NA	Excluded - ASSiST	NA	NA	NA	NA
ae_A_C_chr13_19656629	Vitis aestivalis	ae_13_19656629	13	19656629	13	20751304	This study	AA	AA	Monomorphic	NA	Excluded - ASSiST	NA	NA	AA	AA	Monomorphic	NA	Excluded - ASSiST	NA	NA	AA	AA	Monomorphic	NA	Excluded - ASSiST	NA	NA	NA	NA
ae_A_C_chr14_9489752	Vitis aestivalis	ae_14_9489752	14	9489752	14	9489752	This study	--	--	Failed	NA	Excluded - ASSiST	NA	NA	--	--	Failed	NA	Excluded - ASSiST	NA	NA	--	--	Failed	NA	Excluded - ASSiST	NA	NA	NA	NA
ae_A_C_chr15_2711219	Vitis aestivalis	ae_15_2711219	15	2711219	15	2711219	This study	AA	AC	Robust	<lmxll>	Excluded - similar loci	15_2989278	chr15_3.614	AA	AA	Monomorphic	NA	Excluded - ASSiST	NA	NA	AA	AA	Monomorphic	NA	Excluded - ASSiST	NA	NA	NA	CONGRUENT
ae_A_C_chr16_6089065	Vitis aestivalis	ae_16_6089065	16	6089065	16	5736818	This study	AA	AA	Monomorphic	NA	Excluded - ASSiST	NA	NA	AA	AA	Monomorphic	NA	Excluded - ASSiST	NA	NA	AA	AA	Monomorphic	NA	Excluded - ASSiST	NA	NA	NA	NA
ae_A_C_chr17_13520987	Vitis aestivalis	ae_17_13520987	17	13520987	17	14482850	This study	AA	AA	Monomorphic	NA	Excluded - ASSiST	NA	NA	AA	AA	Monomorphic	NA	Excluded - ASSiST	NA	NA	AA	AA	Monomorphic	NA	Excluded - ASSiST	NA	NA	NA	NA
ae_A_C_chr17_9538031	Vitis aestivalis	ae_17_9538031	17	9538031	17	9669659	This study	AA	AA	Monomorphic	NA	Excluded - ASSiST	NA	NA	AA	AA	Monomorphic	NA	Excluded - ASSiST	NA	NA	AA	AA	Monomorphic	NA	Excluded - ASSiST	NA	NA	NA	NA
ae_A_C_chr18_11509390	Vitis aestivalis	ae_18_11509390	18	11509390	18	11509390	This study	AA	AA	Monomorphic	NA	Excluded - ASSiST	NA	NA	AA	AA	Monomorphic	NA	Excluded - ASSiST	NA	NA	AA	AA	Monomorphic	NA	Excluded - ASSiST	NA	NA	NA	NA
ae_A_C_chr18_13422598	Vitis aestivalis	ae_18_13422598	18	13422598	18	13422598	This study	AA	AA	Monomorphic	NA	Excluded - ASSiST	NA	NA	AA	AA	Monomorphic	NA	Excluded - ASSiST	NA	NA	AA	AA	Monomorphic	NA	Excluded - ASSiST	NA	NA	NA	NA
ae_A_C_chr18_5108779	Vitis aestivalis	ae_18_5108779	18	5108779	18	5108779	This study	AA	AA	Monomorphic	NA	Excluded - ASSiST	NA	NA	AA	AA	Monomorphic	NA	Excluded - ASSiST	NA	NA	AA	AA	Monomorphic	NA	Excluded - ASSiST	NA	NA	NA	NA
ae_A_C_chr19_12471978	Vitis aestivalis	ae_19_12471978	19	12471978	19	12471978	This study	AA	AA	Monomorphic	NA	Excluded - ASSiST	NA	NA	AA	AA	Monomorphic	NA	Excluded - ASSiST	NA	NA	AA	AA	Monomorphic	NA	Excluded - ASSiST	NA	NA	NA	NA
ae_A_C_chr19_1247823	Vitis aestivalis	ae_19_1247823	19	1247823	19	1247823	This study	AA	AA	Monomorphic	NA	Excluded - ASSiST	NA	NA	AA	AA	Monomorphic	NA	Excluded - ASSiST	NA	NA	AA	AA	Monomorphic	NA	Excluded - ASSiST	NA	NA	NA	NA
ae_A_C_chr19_6113897	Vitis aestivalis	ae_19_6113897	19	6113897	19	6113897	This study	AA	AA	Monomorphic	NA	Excluded - ASSiST	NA	NA	AA	AA	Monomorphic	NA	Excluded - ASSiST	NA	NA	AA	AA	Monomorphic	NA	Excluded - ASSiST	NA	NA	NA	NA
ae_A_C_chr4_11952579	Vitis aestivalis	ae_4_11952579	4	11952579	4	12098829	This study	AA	AA	Monomorphic	NA	Excluded - ASSiST	NA	NA	AA	AA	Monomorphic	NA	Excluded - ASSiST	NA	NA	AA	AA	Failed	NA	Excluded - ASSiST	NA	NA	NA	NA
ae_A_C_chr5_11986143	Vitis aestivalis	ae_5_11986143	5	11986143	5	12407880	This study	AA	AA	Monomorphic	NA	Excluded - ASSiST	NA	NA	AA	AA	Monomorphic	NA	Excluded - ASSiST	NA	NA	AA	AA	Monomorphic	NA	Excluded - ASSiST	NA	NA	NA	NA
ae_A_C_chr5_19820004	Vitis aestivalis	ae_5_19820004	5	19820004	5	20241741	This study	AA	AA	Monomorphic	NA	Excluded - ASSiST	NA	NA	AA	AA	Monomorphic	NA	Excluded - ASSiST	NA	NA	AA	AA	Monomorphic	NA	Excluded - ASSiST	NA	NA	NA	NA
ae_A_C_chr5_24202843	Vitis aestivalis	ae_5_24202843	5	24202843	5	24831943	This study	AA	AA	Monomorphic	NA	Excluded - ASSiST	NA	NA	AA	AA	Monomorphic	NA	Excluded - ASSiST	NA	NA	AA	AA	Monomorphic	NA	Excluded - ASSiST	NA	NA	NA	NA
ae_A_C_chr6_17838096	Vitis aestivalis	ae_6_17838096	6	17838096	6	18975422	This study	AA	AA	Monomorphic	NA	Excluded - ASSiST	NA	NA	AA	AA	Monomorphic	NA	Excluded - ASSiST	NA	NA	AA	AA	Monomorphic	NA	Excluded - ASSiST	NA	NA	NA	NA
ae_A_C_chr6_3098556	Vitis aestivalis	ae_6_3098556	6	3098556	6	3098556	This study	AA	AA	Monomorphic	NA	Excluded - ASSiST	NA	NA	AA	AA	Monomorphic	NA	Excluded - ASSiST	NA	NA	AA	AA	Monomorphic	NA	Excluded - ASSiST	NA	NA	NA	NA
ae_A_C_chr6_7411421	Vitis aestivalis	ae_6_7411421	6	7411421	6	7411421	This study	AA	AA	Monomorphic	NA	Excluded - ASSiST	NA	NA	AA	AA	Monomorphic	NA	Excluded - ASSiST	NA	NA	AA	AA	Monomorphic	NA	Excluded - ASSiST	NA	NA	NA	NA
ae_A_C_chr7_10968312	Vitis aestivalis	ae_7_10968312	7	10968312	7	11350288	Laucou et al. 2018	AA	AA	Monomorphic	NA	Excluded - ASSiST	NA	NA	AA	AA	Monomorphic	NA	Excluded - ASSiST	NA	NA	AA	AA	Monomorphic	NA	Excluded - ASSiST	NA	NA	NA	NA
ae_A_C_chr7_17769886	Vitis aestivalis	ae_7_17769886	7	17769886	7	24099013	This study	AA	AA	Monomorphic	NA	Excluded - ASSiST	NA	NA	AA	AC	Robust	<nnxnp>	Excluded - similar loci	7_17700437	chr07_114.994	AC	AA	Robust	<lmxll>	Excluded - similar loci	7_17700437	NA	NA	CONGRUENT
ae_A_C_chr8_10484101	Vitis aestivalis	ae_8_10484101	8	10484101	8	10484101	Laucou et al. 2018	AC	AC	Robust	<hkxhk>	Mapped	NA	chr08_23.549	AA	AC	Robust	<nnxnp>	Mapped	NA	chr08_33.849	AC	AC	Robust	<hkxhk>	Mapped	NA	chr08_26.013	chr08_33.170	CONGRUENT
ae_A_C_chr9_8592675	Vitis aestivalis	ae_9_8592675	9	8592675	9	8592675	This study	AA	AA	Monomorphic	NA	Excluded - ASSiST	NA	NA	AA	AA	Monomorphic	NA	Excluded - ASSiST	NA	NA	AA	AA	Monomorphic	NA	Excluded - ASSiST	NA	NA	NA	NA
ae_A_C_chrUn_6760140	Vitis aestivalis	ae_Un_6760140	UN	6760140	19	14315157	This study	AA	AA	Monomorphic	NA	Excluded - ASSiST	NA	NA	AA	AA	Monomorphic	NA	Excluded - ASSiST	NA	NA	AA	AA	Monomorphic	NA	Excluded - ASSiST	NA	NA	NA	NA
ae_A_G_chr1_12009877	Vitis aestivalis	ae_1_12009877	1	12009877	1	12402893	This study	AA	GG	Failed	NA	Excluded - ASSiST	NA	NA	AA	AG	Robust	<nnxnp>	Mapped	NA	chr01_63.736	AA	AA	Monomorphic	NA	Excluded - ASSiST	NA	NA	chr01_72.340	CONGRUENT
ae_A_G_chr1_15463774	Vitis aestivalis	ae_1_15463774	1	15463774	1	16659673	This study	AA	AA	Monomorphic	NA	Excluded - ASSiST	NA	NA	AA	AA	Monomorphic	NA	Excluded - ASSiST	NA	NA	AA	AA	Monomorphic	NA	Excluded - ASSiST	NA	NA	NA	NA
ae_A_G_chr1_1710433	Vitis aestivalis	ae_1_1710433	1	1710433	1	1710433	This study	--	--	Failed	NA	Excluded - ASSiST	NA	NA	--	--	Failed	NA	Excluded - ASSiST	NA	NA	--	--	Failed	NA	Excluded - ASSiST	NA	NA	NA	NA
ae_A_G_chr1_22233155	Vitis aestivalis	ae_1_22233155	1	22233155	1	23252796	This study	AA	AA	Monomorphic	NA	Excluded - ASSiST	NA	NA	AA	AA	Monomorphic	NA	Excluded - ASSiST	NA	NA	AA	AA	Monomorphic	NA	Excluded - ASSiST	NA	NA	NA	NA
ae_A_G_chr1_3658518	Vitis aestivalis	ae_1_3658518	1	3658518	1	3658518	This study	AA	AA	Monomorphic	NA	Excluded - ASSiST	NA	NA	AA	AA	Monomorphic	NA	Excluded - ASSiST	NA	NA	AA	AA	Monomorphic	NA	Excluded - ASSiST	NA	NA	NA	NA
ae_A_G_chr1_4654425	Vitis aestivalis	ae_1_4654425	1	4654425	1	4654425	This study	AA	AA	Monomorphic	NA	Excluded - ASSiST	NA	NA	AA	AA	Monomorphic	NA	Excluded - ASSiST	NA	NA	AA	AA	Monomorphic	NA	Excluded - ASSiST	NA	NA	NA	NA
ae_A_G_chr1_5617181	Vitis aestivalis	ae_1_5617181	1	5617181	1	5617181	Laucou et al. 2018	GG	AA	Monomorphic	NA	Excluded - ASSiST	NA	NA	AG	AA	Robust	<lmxll>	Excluded - similar loci	1_5399768	chr01_28.651	AG	GG	Robust	<lmxll>	Mapped	NA	chr01_21.152	chr01_34.730	CONGRUENT
ae_A_G_chr1_8634987	Vitis aestivalis	ae_1_8634987	1	8634987	1	9028003	This study	GG	GG	Monomorphic	NA	Excluded - ASSiST	NA	NA	GG	GG	Monomorphic	NA	Excluded - ASSiST	NA	NA	GG	GG	Monomorphic	NA	Excluded - ASSiST	NA	NA	NA	NA
ae_A_G_chr10_12978440	Vitis aestivalis	ae_10_12978440	10	12978440	10	21049220	This study	AA	AA	Monomorphic	NA	Excluded - ASSiST	NA	NA	AA	AA	Monomorphic	NA	Excluded - ASSiST	NA	NA	AA	AA	Monomorphic	NA	Excluded - ASSiST	NA	NA	NA	NA
ae_A_G_chr10_13468740	Vitis aestivalis	ae_10_13468740	10	13468740	10	20558920	This study	--	--	Failed	NA	Excluded - ASSiST	NA	NA	--	--	Failed	NA	Excluded - ASSiST	NA	NA	--	--	Failed	NA	Excluded - ASSiST	NA	NA	NA	NA
ae_A_G_chr10_16111486	Vitis aestivalis	ae_10_16111486	10	16111486	10	21473564	Laucou et al. 2018	AA	AA	Monomorphic	NA	Excluded - ASSiST	NA	NA	AA	AA	Monomorphic	NA	Excluded - ASSiST	NA	NA	AA	AA	Monomorphic	NA	Excluded - ASSiST	NA	NA	NA	NA
ae_A_G_chr10_2149311	Vitis aestivalis	ae_10_2149311	10	2149311	10	5707946	This study	AA	AA	Monomorphic	NA	Excluded - ASSiST	NA	NA	AA	AA	Monomorphic	NA	Excluded - ASSiST	NA	NA	AA	AA	Monomorphic	NA	Excluded - ASSiST	NA	NA	NA	NA
ae_A_G_chr10_246947	Vitis aestivalis	ae_10_246947	10	246947	10	246947	This study	AA	AA	Monomorphic	NA	Excluded - ASSiST	NA	NA	AA	AA	Monomorphic	NA	Excluded - ASSiST	NA	NA	AA	AA	Monomorphic	NA	Excluded - ASSiST	NA	NA	NA	NA
ae_A_G_chr10_3640271	Vitis aestivalis	ae_10_3640271	10	3640271	10	7198906	This study	AA	AA	Monomorphic	NA	Excluded - ASSiST	NA	NA	AA	AA	Monomorphic	NA	Excluded - ASSiST	NA	NA	AA	AA	Monomorphic	NA	Excluded - ASSiST	NA	NA	NA	NA
ae_A_G_chr10_9530772	Vitis aestivalis	ae_10_9530772	10	9530772	10	13089407	This study	AA	AA	Monomorphic	NA	Excluded - ASSiST	NA	NA	AA	AA	Monomorphic	NA	Excluded - ASSiST	NA	NA	AA	AA	Monomorphic	NA	Excluded - ASSiST	NA	NA	NA	NA
ae_A_G_chr11_11840110	Vitis aestivalis	ae_11_11840110	11	11840110	11	14460321	This study	AA	AA	Monomorphic	NA	Excluded - ASSiST	NA	NA	AA	AA	Monomorphic	NA	Excluded - ASSiST	NA	NA	AA	AA	Monomorphic	NA	Excluded - ASSiST	NA	NA	NA	NA
ae_A_G_chr11_15743909	Vitis aestivalis	ae_11_15743909	11	15743909	11	16043803	This study	AG	AG	Failed	NA	Excluded - ASSiST	NA	NA	GG	GG	Failed	NA	Excluded - ASSiST	NA	NA	AG	AG	Failed	NA	Excluded - ASSiST	NA	NA	NA	NA
ae_A_G_chr11_16645109	Vitis aestivalis	ae_11_16645109	11	16645109	11	16945003	Laucou et al. 2018	AG	AG	Robust	<hkxhk>	Excluded - similar loci	11_16651112	chr11_49.586	AA	AA	Monomorphic	NA	Excluded - ASSiST	NA	NA	AG	AG	Robust	<hkxhk>	Excluded - similar loci	11_16651112	chr11_46.137	NA	CONGRUENT
ae_A_G_chr11_19599651	Vitis aestivalis	ae_11_19599651	11	19599651	11	19899545	This study	AA	AA	Monomorphic	NA	Excluded - ASSiST	NA	NA	AA	AA	Monomorphic	NA	Excluded - ASSiST	NA	NA	AA	AA	Monomorphic	NA	Excluded - ASSiST	NA	NA	NA	NA
ae_A_G_chr11_3510064	Vitis aestivalis	ae_11_3510064	11	3510064	11	3510064	This study	AO	AO	Null_2_Cluster	<hkxhk>	Mapped	NA	chr11_21.545	OO	AA	Monomorphic	NA	Excluded - ASSiST	NA	NA	AO	AO	Null_2_Cluster	<hkxhk>	Mapped	NA	chr11_18.121	chr11_23.990	CONGRUENT
ae_A_G_chr11_5573167	Vitis aestivalis	ae_11_5573167	11	5573167	11	5590063	This study	--	--	Failed	NA	Excluded - ASSiST	NA	NA	--	--	Failed	NA	Excluded - ASSiST	NA	NA	--	--	Failed	NA	Excluded - ASSiST	NA	NA	NA	NA
ae_A_G_chr11_9896355	Vitis aestivalis	ae_11_9896355	11	9896355	11	10196249	This study	AA	AA	Monomorphic	NA	Excluded - ASSiST	NA	NA	AA	AA	Monomorphic	NA	Excluded - ASSiST	NA	NA	AA	AA	Monomorphic	NA	Excluded - ASSiST	NA	NA	NA	NA
ae_A_G_chr11_random_87017	Vitis aestivalis	ae_11_87017	11_RANDOM	87017	11	7670337	This study	AA	AA	Monomorphic	NA	Excluded - ASSiST	NA	NA	AA	AA	Monomorphic	NA	Excluded - ASSiST	NA	NA	AA	AA	Monomorphic	NA	Excluded - ASSiST	NA	NA	NA	NA
ae_A_G_chr12_11234813	Vitis aestivalis	ae_12_11234813	12	11234813	12	10849906	This study	AA	AA	Monomorphic	NA	Excluded - ASSiST	NA	NA	AA	AA	Monomorphic	NA	Excluded - ASSiST	NA	NA	AA	AA	Monomorphic	NA	Excluded - ASSiST	NA	NA	NA	NA
ae_A_G_chr12_14220095	Vitis aestivalis	ae_12_14220095	12	14220095	12	15265184	This study	GG	GG	Failed	NA	Excluded - ASSiST	NA	NA	GG	AA	Failed	NA	Excluded - ASSiST	NA	NA	--	GG	Failed	NA	Excluded - ASSiST	NA	NA	NA	NA
ae_A_G_chr12_18531691	Vitis aestivalis	ae_12_18531691	12	18531691	12	20098416	This study	AA	AA	Monomorphic	NA	Excluded - ASSiST	NA	NA	AA	AA	Monomorphic	NA	Excluded - ASSiST	NA	NA	AA	AA	Monomorphic	NA	Excluded - ASSiST	NA	NA	NA	NA
ae_A_G_chr12_19009966	Vitis aestivalis	ae_12_19009966	12	19009966	12	20576691	This study	AG	AG	Failed	NA	Excluded - ASSiST	NA	NA	GG	GG	Failed	NA	Excluded - ASSiST	NA	NA	--	AG	Failed	NA	Excluded - ASSiST	NA	NA	NA	NA
ae_A_G_chr12_19507013	Vitis aestivalis	ae_12_19507013	12	19507013	12	21073738	This study	AA	AG	Robust	<lmxll>	Excluded - similar loci	12_19007153	chr12_50.442	AA	AA	Monomorphic	NA	Excluded - ASSiST	NA	NA	AA	AA	Monomorphic	NA	Excluded - ASSiST	NA	NA	NA	CONGRUENT
ae_A_G_chr12_2679578	Vitis aestivalis	ae_12_2679578	12	2679578	12	2679578	This study	AA	AA	Monomorphic	NA	Excluded - ASSiST	NA	NA	AA	AA	Monomorphic	NA	Excluded - ASSiST	NA	NA	AA	AA	Monomorphic	NA	Excluded - ASSiST	NA	NA	NA	NA
ae_A_G_chr12_3134412	Vitis aestivalis	ae_12_3134412	12	3134412	12	3134412	This study	AA	AA	Monomorphic	NA	Excluded - ASSiST	NA	NA	AA	AA	Monomorphic	NA	Excluded - ASSiST	NA	NA	AA	AA	Monomorphic	NA	Excluded - ASSiST	NA	NA	NA	NA
ae_A_G_chr12_4102780	Vitis aestivalis	ae_12_4102780	12	4102780	12	4102780	This study	AA	AA	Monomorphic	NA	Excluded - ASSiST	NA	NA	AA	AA	Monomorphic	NA	Excluded - ASSiST	NA	NA	AA	AA	Monomorphic	NA	Excluded - ASSiST	NA	NA	NA	NA
ae_A_G_chr12_5525641	Vitis aestivalis	ae_12_5525641	12	5525641	12	5525641	This study	AA	AA	Monomorphic	NA	Excluded - ASSiST	NA	NA	AA	AA	Monomorphic	NA	Excluded - ASSiST	NA	NA	AA	AA	Monomorphic	NA	Excluded - ASSiST	NA	NA	NA	NA
ae_A_G_chr12_random_666086	Vitis aestivalis	ae_12_666086	12_RANDOM	666086	12	12366408	This study	--	--	Failed	NA	Excluded - ASSiST	NA	NA	--	--	Failed	NA	Excluded - ASSiST	NA	NA	--	--	Failed	NA	Excluded - ASSiST	NA	NA	NA	NA
ae_A_G_chr13_11070961	Vitis aestivalis	ae_13_11070961	13	11070961	13	11180884	This study	--	--	Failed	NA	Excluded - ASSiST	NA	NA	--	--	Failed	NA	Excluded - ASSiST	NA	NA	--	--	Failed	NA	Excluded - ASSiST	NA	NA	NA	NA
ae_A_G_chr13_14050127	Vitis aestivalis	ae_13_14050127	13	14050127	13	14160050	This study	--	--	Failed	NA	Excluded - ASSiST	NA	NA	--	--	Failed	NA	Excluded - ASSiST	NA	NA	--	--	Failed	NA	Excluded - ASSiST	NA	NA	NA	NA
ae_A_G_chr13_14408449	Vitis aestivalis	ae_13_14408449	13	14408449	13	14518372	This study	AA	AA	Monomorphic	NA	Excluded - ASSiST	NA	NA	AA	AA	Monomorphic	NA	Excluded - ASSiST	NA	NA	AA	AA	Monomorphic	NA	Excluded - ASSiST	NA	NA	NA	NA
ae_A_G_chr13_20648581	Vitis aestivalis	ae_13_20648581	13	20648581	13	23494058	This study	AA	AA	Monomorphic	NA	Excluded - ASSiST	NA	NA	AA	AA	Monomorphic	NA	Excluded - ASSiST	NA	NA	AA	AA	Monomorphic	NA	Excluded - ASSiST	NA	NA	NA	NA
ae_A_G_chr13_21220933	Vitis aestivalis	ae_13_21220933	13	21220933	13	25783846	This study	AA	AA	Monomorphic	NA	Excluded - ASSiST	NA	NA	AA	AA	Monomorphic	NA	Excluded - ASSiST	NA	NA	AA	AA	Monomorphic	NA	Excluded - ASSiST	NA	NA	NA	NA
ae_A_G_chr13_2195752	Vitis aestivalis	ae_13_2195752	13	2195752	13	2195752	Laucou et al. 2018	AA	AG	Robust	<lmxll>	Mapped	NA	chr13_6.459	AG	AG	Robust	<hkxhk>	Mapped	NA	chr13_10.786	AA	AA	Monomorphic	NA	Excluded - ASSiST	NA	NA	chr13_11.040	CONGRUENT
ae_A_G_chr13_23166542	Vitis aestivalis	ae_13_23166542	13	23166542	13	27845403	This study	AA	AA	Monomorphic	NA	Excluded - ASSiST	NA	NA	AA	AA	Monomorphic	NA	Excluded - ASSiST	NA	NA	AA	AA	Monomorphic	NA	Excluded - ASSiST	NA	NA	NA	NA
ae_A_G_chr13_2724386	Vitis aestivalis	ae_13_2724386	13	2724386	13	2825560	This study	AA	AA	Monomorphic	NA	Excluded - ASSiST	NA	NA	AA	AA	Monomorphic	NA	Excluded - ASSiST	NA	NA	AA	AA	Monomorphic	NA	Excluded - ASSiST	NA	NA	NA	NA
ae_A_G_chr13_random_2437813	Vitis aestivalis	ae_13_2437813	13_RANDOM	2437813	13	22905448	Laucou et al. 2018	AA	AA	Monomorphic	NA	Excluded - ASSiST	NA	NA	AA	AA	Monomorphic	NA	Excluded - ASSiST	NA	NA	AA	AA	Monomorphic	NA	Excluded - ASSiST	NA	NA	NA	NA
ae_A_G_chr14_15745151	Vitis aestivalis	ae_14_15745151	14	15745151	14	15745151	This study	AA	AA	Monomorphic	NA	Excluded - ASSiST	NA	NA	AA	AA	Monomorphic	NA	Excluded - ASSiST	NA	NA	AA	AA	Monomorphic	NA	Excluded - ASSiST	NA	NA	NA	NA
ae_A_G_chr14_1705885	Vitis aestivalis	ae_14_1705885	14	1705885	14	1705885	This study	AA	AA	Monomorphic	NA	Excluded - ASSiST	NA	NA	AA	AA	Monomorphic	NA	Excluded - ASSiST	NA	NA	AA	AA	Monomorphic	NA	Excluded - ASSiST	NA	NA	NA	NA
ae_A_G_chr14_19155190	Vitis aestivalis	ae_14_19155190	14	19155190	14	19155190	This study	AA	AA	Monomorphic	NA	Excluded - ASSiST	NA	NA	AA	AA	Monomorphic	NA	Excluded - ASSiST	NA	NA	AA	AA	Monomorphic	NA	Excluded - ASSiST	NA	NA	NA	NA
ae_A_G_chr14_20746216	Vitis aestivalis	ae_14_20746216	14	20746216	14	20746216	This study	AA	AA	Monomorphic	NA	Excluded - ASSiST	NA	NA	AA	AA	Monomorphic	NA	Excluded - ASSiST	NA	NA	AA	AA	Monomorphic	NA	Excluded - ASSiST	NA	NA	NA	NA
ae_A_G_chr14_2188296	Vitis aestivalis	ae_14_2188296	14	2188296	14	2188296	This study	--	--	Failed	NA	Excluded - ASSiST	NA	NA	--	--	Failed	NA	Excluded - ASSiST	NA	NA	--	--	Failed	NA	Excluded - ASSiST	NA	NA	NA	NA
ae_A_G_chr14_26613743	Vitis aestivalis	ae_14_26613743	14	26613743	14	26613743	This study	AA	AA	Monomorphic	NA	Excluded - ASSiST	NA	NA	AA	AA	Monomorphic	NA	Excluded - ASSiST	NA	NA	AA	AA	Monomorphic	NA	Excluded - ASSiST	NA	NA	NA	NA
ae_A_G_chr14_28062066	Vitis aestivalis	ae_14_28062066	14	28062066	14	28062066	This study	AA	AA	Monomorphic	NA	Excluded - ASSiST	NA	NA	AA	AA	Monomorphic	NA	Excluded - ASSiST	NA	NA	AA	AA	Monomorphic	NA	Excluded - ASSiST	NA	NA	NA	NA
ae_A_G_chr14_29523697	Vitis aestivalis	ae_14_29523697	14	29523697	14	29523697	This study	AA	AA	Monomorphic	NA	Excluded - ASSiST	NA	NA	AA	AA	Monomorphic	NA	Excluded - ASSiST	NA	NA	AA	AA	Monomorphic	NA	Excluded - ASSiST	NA	NA	NA	NA
ae_A_G_chr14_7561321	Vitis aestivalis	ae_14_7561321	14	7561321	14	7561321	This study	AA	AA	Monomorphic	NA	Excluded - ASSiST	NA	NA	AA	AA	Monomorphic	NA	Excluded - ASSiST	NA	NA	AA	AA	Monomorphic	NA	Excluded - ASSiST	NA	NA	NA	NA
ae_A_G_chr15_14036609	Vitis aestivalis	ae_15_14036609	15	14036609	15	14036609	This study	--	--	Failed	NA	Excluded - ASSiST	NA	NA	--	--	Failed	NA	Excluded - ASSiST	NA	NA	--	--	Failed	NA	Excluded - ASSiST	NA	NA	NA	NA
ae_A_G_chr15_18037580	Vitis aestivalis	ae_15_18037580	15	18037580	15	18037580	This study	AA	AA	Monomorphic	NA	Excluded - ASSiST	NA	NA	AA	AA	Monomorphic	NA	Excluded - ASSiST	NA	NA	AA	AA	Monomorphic	NA	Excluded - ASSiST	NA	NA	NA	NA
ae_A_G_chr15_190284	Vitis aestivalis	ae_15_190284	15	190284	15	190284	This study	AA	AA	Monomorphic	NA	Excluded - ASSiST	NA	NA	AA	AA	Monomorphic	NA	Excluded - ASSiST	NA	NA	AA	AA	Monomorphic	NA	Excluded - ASSiST	NA	NA	NA	NA
ae_A_G_chr15_19543571	Vitis aestivalis	ae_15_19543571	15	19543571	15	19543571	This study	AA	AG	Robust	<lmxll>	Mapped	NA	chr15_8.270	AA	AA	Monomorphic	NA	Excluded - ASSiST	NA	NA	AG	AA	Robust	<lmxll>	Mapped	NA	chr15_9.592	chr15_10.900	INCONGRUENT
ae_A_G_chr15_3241162	Vitis aestivalis	ae_15_3241162	15	3241162	15	3241162	This study	AA	AA	Monomorphic	NA	Excluded - ASSiST	NA	NA	AA	AA	Monomorphic	NA	Excluded - ASSiST	NA	NA	AA	AA	Monomorphic	NA	Excluded - ASSiST	NA	NA	NA	NA
ae_A_G_chr15_6274632	Vitis aestivalis	ae_15_6274632	15	6274632	15	7713116	This study	AA	AA	Monomorphic	NA	Excluded - ASSiST	NA	NA	AA	AA	Monomorphic	NA	Excluded - ASSiST	NA	NA	AA	AA	Monomorphic	NA	Excluded - ASSiST	NA	NA	NA	NA
ae_A_G_chr15_9129971	Vitis aestivalis	ae_15_9129971	15	9129971	15	9129971	This study	AA	AA	Monomorphic	NA	Excluded - ASSiST	NA	NA	AA	AA	Monomorphic	NA	Excluded - ASSiST	NA	NA	AA	AA	Monomorphic	NA	Excluded - ASSiST	NA	NA	NA	NA
ae_A_G_chr16_18304928	Vitis aestivalis	ae_16_18304928	16	18304928	16	19815878	This study	AA	AA	Monomorphic	NA	Excluded - ASSiST	NA	NA	AA	AA	Monomorphic	NA	Excluded - ASSiST	NA	NA	AA	AA	Monomorphic	NA	Excluded - ASSiST	NA	NA	NA	NA
ae_A_G_chr16_19273650	Vitis aestivalis	ae_16_19273650	16	19273650	16	20784600	This study	AA	AA	Monomorphic	NA	Excluded - ASSiST	NA	NA	AA	AA	Monomorphic	NA	Excluded - ASSiST	NA	NA	AA	AA	Monomorphic	NA	Excluded - ASSiST	NA	NA	NA	NA
ae_A_G_chr16_19709877	Vitis aestivalis	ae_16_19709877	16	19709877	16	21220827	This study	AA	AA	Monomorphic	NA	Excluded - ASSiST	NA	NA	AG	AG	Failed	NA	Excluded - ASSiST	NA	NA	AA	AA	Monomorphic	NA	Excluded - ASSiST	NA	NA	NA	NA
ae_A_G_chr17_10010543	Vitis aestivalis	ae_17_10010543	17	10010543	17	10142171	This study	AA	AA	Monomorphic	NA	Excluded - ASSiST	NA	NA	AA	AA	Monomorphic	NA	Excluded - ASSiST	NA	NA	AA	AA	Monomorphic	NA	Excluded - ASSiST	NA	NA	NA	NA
ae_A_G_chr17_11510574	Vitis aestivalis	ae_17_11510574	17	11510574	17	11642202	This study	AA	AA	Monomorphic	NA	Excluded - ASSiST	NA	NA	AA	AA	Monomorphic	NA	Excluded - ASSiST	NA	NA	AA	AA	Monomorphic	NA	Excluded - ASSiST	NA	NA	NA	NA
ae_A_G_chr17_3674562	Vitis aestivalis	ae_17_3674562	17	3674562	17	3806190	This study	AA	AA	Monomorphic	NA	Excluded - ASSiST	NA	NA	AA	AA	Monomorphic	NA	Excluded - ASSiST	NA	NA	AA	AA	Monomorphic	NA	Excluded - ASSiST	NA	NA	NA	NA
ae_A_G_chr18_10509458	Vitis aestivalis	ae_18_10509458	18	10509458	18	10509458	This study	AA	AA	Monomorphic	NA	Excluded - ASSiST	NA	NA	AA	AA	Monomorphic	NA	Excluded - ASSiST	NA	NA	AA	AA	Monomorphic	NA	Excluded - ASSiST	NA	NA	NA	NA
ae_A_G_chr18_12994881	Vitis aestivalis	ae_18_12994881	18	12994881	18	12994881	Laucou et al. 2018	GG	AG	Robust	<lmxll>	Excluded - similar loci	18_13043291	chr18_52.952	GG	GG	Monomorphic	NA	Excluded - ASSiST	NA	NA	GG	GG	Monomorphic	NA	Excluded - ASSiST	NA	NA	NA	CONGRUENT
ae_A_G_chr18_23709200	Vitis aestivalis	ae_18_23709200	18	23709200	18	26680819	This study	--	--	Failed	NA	Excluded - ASSiST	NA	NA	--	--	Failed	NA	Excluded - ASSiST	NA	NA	--	--	Failed	NA	Excluded - ASSiST	NA	NA	NA	NA
ae_A_G_chr18_26039726	Vitis aestivalis	ae_18_26039726	18	26039726	18	29456747	This study	AA	AA	Failed	NA	Excluded - ASSiST	NA	NA	AA	AA	Failed	NA	Excluded - ASSiST	NA	NA	AA	AA	Failed	NA	Excluded - ASSiST	NA	NA	NA	NA
ae_A_G_chr18_4127660	Vitis aestivalis	ae_18_4127660	18	4127660	18	4127660	This study	AA	AA	Monomorphic	NA	Excluded - ASSiST	NA	NA	AA	AA	Monomorphic	NA	Excluded - ASSiST	NA	NA	AA	AA	Monomorphic	NA	Excluded - ASSiST	NA	NA	NA	NA
ae_A_G_chr18_6104262	Vitis aestivalis	ae_18_6104262	18	6104262	18	6104262	This study	AA	AA	Monomorphic	NA	Excluded - ASSiST	NA	NA	AA	AA	Monomorphic	NA	Excluded - ASSiST	NA	NA	AA	AA	Monomorphic	NA	Excluded - ASSiST	NA	NA	NA	NA
ae_A_G_chr18_7570978	Vitis aestivalis	ae_18_7570978	18	7570978	18	7570978	This study	AA	AA	Monomorphic	NA	Excluded - ASSiST	NA	NA	AA	AA	Monomorphic	NA	Excluded - ASSiST	NA	NA	AA	AA	Monomorphic	NA	Excluded - ASSiST	NA	NA	NA	NA
ae_A_G_chr18_9041880	Vitis aestivalis	ae_18_9041880	18	9041880	18	9041880	This study	AA	AA	Monomorphic	NA	Excluded - ASSiST	NA	NA	AA	AA	Monomorphic	NA	Excluded - ASSiST	NA	NA	AA	AA	Monomorphic	NA	Excluded - ASSiST	NA	NA	NA	NA
ae_A_G_chr18_random_1610986	Vitis aestivalis	ae_18_1610986	18_RANDOM	1610986	18	21710842	This study	AA	AA	Monomorphic	NA	Excluded - ASSiST	NA	NA	AA	AA	Monomorphic	NA	Excluded - ASSiST	NA	NA	AA	AA	Monomorphic	NA	Excluded - ASSiST	NA	NA	NA	NA
ae_A_G_chr19_13348395	Vitis aestivalis	ae_19_13348395	19	13348395	19	13348395	This study	AA	AA	Monomorphic	NA	Excluded - ASSiST	NA	NA	AA	AA	Monomorphic	NA	Excluded - ASSiST	NA	NA	AA	AA	Monomorphic	NA	Excluded - ASSiST	NA	NA	NA	NA
ae_A_G_chr19_13996515	Vitis aestivalis	ae_19_13996515	19	13996515	19	14670329	This study	AA	AA	Monomorphic	NA	Excluded - ASSiST	NA	NA	AA	AA	Monomorphic	NA	Excluded - ASSiST	NA	NA	AA	AA	Monomorphic	NA	Excluded - ASSiST	NA	NA	NA	NA
ae_A_G_chr19_1715244	Vitis aestivalis	ae_19_1715244	19	1715244	19	1715244	This study	AA	AA	Monomorphic	NA	Excluded - ASSiST	NA	NA	AA	AA	Monomorphic	NA	Excluded - ASSiST	NA	NA	AA	AA	Monomorphic	NA	Excluded - ASSiST	NA	NA	NA	NA
ae_A_G_chr19_18821107	Vitis aestivalis	ae_19_18821107	19	18821107	19	19494921	This study	AA	AA	Monomorphic	NA	Excluded - ASSiST	NA	NA	AA	AA	Monomorphic	NA	Excluded - ASSiST	NA	NA	AA	AA	Monomorphic	NA	Excluded - ASSiST	NA	NA	NA	NA
ae_A_G_chr19_21804569	Vitis aestivalis	ae_19_21804569	19	21804569	19	22478383	This study	--	--	Failed	NA	Excluded - ASSiST	NA	NA	--	--	Failed	NA	Excluded - ASSiST	NA	NA	--	--	Failed	NA	Excluded - ASSiST	NA	NA	NA	NA
ae_A_G_chr19_22745026	Vitis aestivalis	ae_19_22745026	19	22745026	19	23418840	This study	AA	AA	Monomorphic	NA	Excluded - ASSiST	NA	NA	AA	AA	Monomorphic	NA	Excluded - ASSiST	NA	NA	AA	AA	Monomorphic	NA	Excluded - ASSiST	NA	NA	NA	NA
ae_A_G_chr19_5644705	Vitis aestivalis	ae_19_5644705	19	5644705	19	5644705	Laucou et al. 2018	GG	GG	Monomorphic	NA	Excluded - ASSiST	NA	NA	AG	GG	Robust	<lmxll>	Excluded - similar loci	19_5380845	NA	GG	GG	Monomorphic	NA	Excluded - ASSiST	NA	NA	NA	NA
ae_A_G_chr19_6631994	Vitis aestivalis	ae_19_6631994	19	6631994	19	6631994	This study	AA	AA	Monomorphic	NA	Excluded - ASSiST	NA	NA	AA	AA	Monomorphic	NA	Excluded - ASSiST	NA	NA	AA	AA	Monomorphic	NA	Excluded - ASSiST	NA	NA	NA	NA
ae_A_G_chr19_7551981	Vitis aestivalis	ae_19_7551981	19	7551981	19	7551981	This study	AA	AA	Monomorphic	NA	Excluded - ASSiST	NA	NA	AA	AA	Monomorphic	NA	Excluded - ASSiST	NA	NA	AA	AA	Monomorphic	NA	Excluded - ASSiST	NA	NA	NA	NA
ae_A_G_chr2_10628029	Vitis aestivalis	ae_2_10628029	2	10628029	2	10740028	This study	--	--	Failed	NA	Excluded - ASSiST	NA	NA	--	--	Failed	NA	Excluded - ASSiST	NA	NA	--	--	Failed	NA	Excluded - ASSiST	NA	NA	NA	NA
ae_A_G_chr2_13600832	Vitis aestivalis	ae_2_13600832	2	13600832	2	13712831	This study	AA	AA	Failed	NA	Excluded - ASSiST	NA	NA	AA	AA	Failed	NA	Excluded - ASSiST	NA	NA	AA	AA	Failed	NA	Excluded - ASSiST	NA	NA	NA	NA
ae_A_G_chr2_14584048	Vitis aestivalis	ae_2_14584048	2	14584048	2	14696047	This study	--	--	Failed	NA	Excluded - ASSiST	NA	NA	--	--	Failed	NA	Excluded - ASSiST	NA	NA	--	--	Failed	NA	Excluded - ASSiST	NA	NA	NA	NA
ae_A_G_chr2_17519084	Vitis aestivalis	ae_2_17519084	2	17519084	2	17631083	This study	--	--	Failed	NA	Excluded - ASSiST	NA	NA	--	--	Failed	NA	Excluded - ASSiST	NA	NA	--	--	Failed	NA	Excluded - ASSiST	NA	NA	NA	NA
ae_A_G_chr2_18533967	Vitis aestivalis	ae_2_18533967	2	18533967	2	18645966	This study	AA	AA	Monomorphic	NA	Excluded - ASSiST	NA	NA	AA	AA	Monomorphic	NA	Excluded - ASSiST	NA	NA	AA	AA	Monomorphic	NA	Excluded - ASSiST	NA	NA	NA	NA
ae_A_G_chr3_11779551	Vitis aestivalis	ae_3_11779551	3	11779551	3	11843564	This study	AA	AA	Monomorphic	NA	Excluded - ASSiST	NA	NA	AA	AA	Monomorphic	NA	Excluded - ASSiST	NA	NA	AA	AA	Monomorphic	NA	Excluded - ASSiST	NA	NA	NA	NA
ae_A_G_chr3_2648300	Vitis aestivalis	ae_3_2648300	3	2648300	3	2648300	This study	AA	AA	Monomorphic	NA	Excluded - ASSiST	NA	NA	AA	AA	Monomorphic	NA	Excluded - ASSiST	NA	NA	AA	AA	Monomorphic	NA	Excluded - ASSiST	NA	NA	NA	NA
ae_A_G_chr3_6502774	Vitis aestivalis	ae_3_6502774	3	6502774	3	6502774	This study	AA	AA	Monomorphic	NA	Excluded - ASSiST	NA	NA	AA	AA	Monomorphic	NA	Excluded - ASSiST	NA	NA	AA	AA	Monomorphic	NA	Excluded - ASSiST	NA	NA	NA	NA
ae_A_G_chr3_9412258	Vitis aestivalis	ae_3_9412258	3	9412258	3	9412258	This study	AA	AA	Monomorphic	NA	Excluded - ASSiST	NA	NA	AA	AA	Monomorphic	NA	Excluded - ASSiST	NA	NA	AA	AA	Monomorphic	NA	Excluded - ASSiST	NA	NA	NA	NA
ae_A_G_chr3_random_849292	Vitis aestivalis	ae_3_849292	3_RANDOM	849292	3	14933713	This study	AA	AA	Monomorphic	NA	Excluded - ASSiST	NA	NA	AA	AA	Monomorphic	NA	Excluded - ASSiST	NA	NA	AA	AA	Monomorphic	NA	Excluded - ASSiST	NA	NA	NA	NA
ae_A_G_chr4_11509339	Vitis aestivalis	ae_4_11509339	4	11509339	4	11655589	This study	AA	AA	Monomorphic	NA	Excluded - ASSiST	NA	NA	AA	AA	Monomorphic	NA	Excluded - ASSiST	NA	NA	AA	AA	Monomorphic	NA	Excluded - ASSiST	NA	NA	NA	NA
ae_A_G_chr4_15776522	Vitis aestivalis	ae_4_15776522	4	15776522	4	16143208	This study	AA	AA	Monomorphic	NA	Excluded - ASSiST	NA	NA	AA	AA	Monomorphic	NA	Excluded - ASSiST	NA	NA	AA	AA	Monomorphic	NA	Excluded - ASSiST	NA	NA	NA	NA
ae_A_G_chr4_16781778	Vitis aestivalis	ae_4_16781778	4	16781778	4	17148464	This study	AA	AA	Monomorphic	NA	Excluded - ASSiST	NA	NA	AA	AA	Monomorphic	NA	Excluded - ASSiST	NA	NA	AA	AA	Monomorphic	NA	Excluded - ASSiST	NA	NA	NA	NA
ae_A_G_chr4_18171703	Vitis aestivalis	ae_4_18171703	4	18171703	4	18538389	This study	AA	AA	Monomorphic	NA	Excluded - ASSiST	NA	NA	AA	AA	Monomorphic	NA	Excluded - ASSiST	NA	NA	AA	AA	Monomorphic	NA	Excluded - ASSiST	NA	NA	NA	NA
ae_A_G_chr4_19210021	Vitis aestivalis	ae_4_19210021	4	19210021	4	19576707	This study	AA	AA	Monomorphic	NA	Excluded - ASSiST	NA	NA	AA	AA	Monomorphic	NA	Excluded - ASSiST	NA	NA	AA	AA	Monomorphic	NA	Excluded - ASSiST	NA	NA	NA	NA
ae_A_G_chr4_3164214	Vitis aestivalis	ae_4_3164214	4	3164214	4	3164214	This study	AA	AA	Monomorphic	NA	Excluded - ASSiST	NA	NA	AA	AA	Monomorphic	NA	Excluded - ASSiST	NA	NA	AA	AA	Monomorphic	NA	Excluded - ASSiST	NA	NA	NA	NA
ae_A_G_chr4_3637800	Vitis aestivalis	ae_4_3637800	4	3637800	4	3637800	This study	AA	AA	Monomorphic	NA	Excluded - ASSiST	NA	NA	AA	AA	Monomorphic	NA	Excluded - ASSiST	NA	NA	AA	AA	Monomorphic	NA	Excluded - ASSiST	NA	NA	NA	NA
ae_A_G_chr4_9515269	Vitis aestivalis	ae_4_9515269	4	9515269	4	9515269	This study	AA	AA	Monomorphic	NA	Excluded - ASSiST	NA	NA	AA	AA	Monomorphic	NA	Excluded - ASSiST	NA	NA	AA	AA	Monomorphic	NA	Excluded - ASSiST	NA	NA	NA	NA
ae_A_G_chr5_11016065	Vitis aestivalis	ae_5_11016065	5	11016065	5	11437802	This study	AG	GG	Robust	<nnxnp>	Mapped	NA	chr05_36.454	GG	AG	Robust	<nnxnp>	Mapped	NA	chr05_55.392	GG	AG	Robust	<nnxnp>	Mapped	NA	chr05_44.688	chr05_62.210	CONGRUENT
ae_A_G_chr5_1201245	Vitis aestivalis	ae_5_1201245	5	1201245	5	711119	This study	AA	AA	Monomorphic	NA	Excluded - ASSiST	NA	NA	AA	AA	Monomorphic	NA	Excluded - ASSiST	NA	NA	AA	AA	Monomorphic	NA	Excluded - ASSiST	NA	NA	NA	NA
ae_A_G_chr5_14924800	Vitis aestivalis	ae_5_14924800	5	14924800	5	15346537	This study	AA	AA	Monomorphic	NA	Excluded - ASSiST	NA	NA	AA	AA	Monomorphic	NA	Excluded - ASSiST	NA	NA	AA	AA	Monomorphic	NA	Excluded - ASSiST	NA	NA	NA	NA
ae_A_G_chr5_16400994	Vitis aestivalis	ae_5_16400994	5	16400994	5	16822731	This study	AA	AA	Monomorphic	NA	Excluded - ASSiST	NA	NA	AA	AA	Monomorphic	NA	Excluded - ASSiST	NA	NA	AA	AA	Monomorphic	NA	Excluded - ASSiST	NA	NA	NA	NA
ae_A_G_chr5_2208442	Vitis aestivalis	ae_5_2208442	5	2208442	5	2208442	This study	AA	AA	Monomorphic	NA	Excluded - ASSiST	NA	NA	AA	AA	Monomorphic	NA	Excluded - ASSiST	NA	NA	AA	AA	Monomorphic	NA	Excluded - ASSiST	NA	NA	NA	NA
ae_A_G_chr5_6125422	Vitis aestivalis	ae_5_6125422	5	6125422	5	6125422	This study	AA	AA	Monomorphic	NA	Excluded - ASSiST	NA	NA	AA	AA	Monomorphic	NA	Excluded - ASSiST	NA	NA	AA	AA	Monomorphic	NA	Excluded - ASSiST	NA	NA	NA	NA
ae_A_G_chr5_6616200	Vitis aestivalis	ae_5_6616200	5	6616200	5	6616200	This study	AA	AA	Monomorphic	NA	Excluded - ASSiST	NA	NA	AA	AA	Monomorphic	NA	Excluded - ASSiST	NA	NA	AA	AA	Monomorphic	NA	Excluded - ASSiST	NA	NA	NA	NA
ae_A_G_chr6_11972468	Vitis aestivalis	ae_6_11972468	6	11972468	6	13097478	This study	AA	AA	Monomorphic	NA	Excluded - ASSiST	NA	NA	AA	AA	Monomorphic	NA	Excluded - ASSiST	NA	NA	AA	AA	Monomorphic	NA	Excluded - ASSiST	NA	NA	NA	NA
ae_A_G_chr6_13919398	Vitis aestivalis	ae_6_13919398	6	13919398	6	15044408	This study	AA	AA	Monomorphic	NA	Excluded - ASSiST	NA	NA	AA	AA	Monomorphic	NA	Excluded - ASSiST	NA	NA	AA	AA	Monomorphic	NA	Excluded - ASSiST	NA	NA	NA	NA
ae_A_G_chr6_1703286	Vitis aestivalis	ae_6_1703286	6	1703286	6	1703286	This study	AA	AA	Monomorphic	NA	Excluded - ASSiST	NA	NA	AA	AA	Monomorphic	NA	Excluded - ASSiST	NA	NA	AA	AA	Monomorphic	NA	Excluded - ASSiST	NA	NA	NA	NA
ae_A_G_chr6_9967866	Vitis aestivalis	ae_6_9967866	6	9967866	6	11092876	This study	--	--	Failed	NA	Excluded - ASSiST	NA	NA	--	--	Failed	NA	Excluded - ASSiST	NA	NA	--	--	Failed	NA	Excluded - ASSiST	NA	NA	NA	NA
ae_A_G_chr7_13414136	Vitis aestivalis	ae_7_13414136	7	13414136	7	13796112	This study	AA	AA	Monomorphic	NA	Excluded - ASSiST	NA	NA	AA	AA	Monomorphic	NA	Excluded - ASSiST	NA	NA	AA	AA	Monomorphic	NA	Excluded - ASSiST	NA	NA	NA	NA
ae_A_G_chr7_15812619	Vitis aestivalis	ae_7_15812619	7	15812619	7	22121057	This study	AA	AA	Monomorphic	NA	Excluded - ASSiST	NA	NA	AA	AA	Monomorphic	NA	Excluded - ASSiST	NA	NA	AA	AA	Monomorphic	NA	Excluded - ASSiST	NA	NA	NA	NA
ae_A_G_chr7_16777504	Vitis aestivalis	ae_7_16777504	7	16777504	7	23106631	This study	AA	AA	Monomorphic	NA	Excluded - ASSiST	NA	NA	AA	AA	Monomorphic	NA	Excluded - ASSiST	NA	NA	AA	AA	Monomorphic	NA	Excluded - ASSiST	NA	NA	NA	NA
ae_A_G_chr7_18262482	Vitis aestivalis	ae_7_18262482	7	18262482	7	24591609	This study	AA	AA	Monomorphic	NA	Excluded - ASSiST	NA	NA	AA	AA	Monomorphic	NA	Excluded - ASSiST	NA	NA	AA	AA	Monomorphic	NA	Excluded - ASSiST	NA	NA	NA	NA
ae_A_G_chr7_20676768	Vitis aestivalis	ae_7_20676768	7	20676768	7	27005895	Laucou et al. 2018	AG	AA	Robust	<nnxnp>	Excluded - similar loci	7_20849686	chr07_88.609	AG	ag	AB_2_sub-clusters	<efxeg>	Mapped	NA	chr07_126.872	AG	AG	Robust	<hkxhk>	Mapped	NA	chr07_107.250	chr07_146.160	CONGRUENT
ae_A_G_chr7_2196512	Vitis aestivalis	ae_7_2196512	7	2196512	7	2578488	Laucou et al. 2018	AG	AG	Robust	<hkxhk>	Excluded - similar loci	7_2518674	chr07_8.542	AG	AA	Robust	<lmxll>	Excluded - similar loci	7_2032118	chr07_12.037	GG	AG	Robust	<nnxnp>	Excluded - similar loci	7_1996363	chr07_7.620	NA	CONGRUENT
ae_A_G_chr7_4145534	Vitis aestivalis	ae_7_4145534	7	4145534	7	4527510	This study	AA	AA	Monomorphic	NA	Excluded - ASSiST	NA	NA	AA	AA	Monomorphic	NA	Excluded - ASSiST	NA	NA	AA	AA	Monomorphic	NA	Excluded - ASSiST	NA	NA	NA	NA
ae_A_G_chr7_5592008	Vitis aestivalis	ae_7_5592008	7	5592008	7	5973984	This study	AA	AA	NullAllele-Failed	NA	Excluded - ASSiST	NA	NA	AA	AA	Monomorphic	NA	Excluded - ASSiST	NA	NA	AO	AO	Null_2_Cluster	<hkxhk>	Excluded - poor fit	NA	NA	NA	NA
ae_A_G_chr7_7529149	Vitis aestivalis	ae_7_7529149	7	7529149	7	7911125	This study	--	--	Failed	NA	Excluded - ASSiST	NA	NA	--	--	Failed	NA	Excluded - ASSiST	NA	NA	--	--	Failed	NA	Excluded - ASSiST	NA	NA	NA	NA
ae_A_G_chr7_785867	Vitis aestivalis	ae_7_785867	7	785867	7	1167843	This study	AA	AG	Robust	<lmxll>	Excluded - similar loci	Un_7297439	chr07_2.482	AG	AA	Failed	NA	Excluded - ASSiST	NA	NA	AG	AA	Robust	<lmxll>	Excluded - similar loci	Un_7297439	chr07_1.812	NA	CONGRUENT
ae_A_G_chr7_8994956	Vitis aestivalis	ae_7_8994956	7	8994956	7	9376932	This study	AA	AA	Monomorphic	NA	Excluded - ASSiST	NA	NA	AA	AA	Monomorphic	NA	Excluded - ASSiST	NA	NA	AA	AA	Monomorphic	NA	Excluded - ASSiST	NA	NA	NA	NA
ae_A_G_chr7_random_1168412	Vitis aestivalis	ae_7_1168412	7_RANDOM	1168412	7	16544222	This study	AA	AA	Monomorphic	NA	Excluded - ASSiST	NA	NA	AA	AA	Monomorphic	NA	Excluded - ASSiST	NA	NA	AA	AA	Monomorphic	NA	Excluded - ASSiST	NA	NA	NA	NA
ae_A_G_chr7_random_647305	Vitis aestivalis	ae_7_647305	7_RANDOM	647305	7	15144732	This study	AA	AA	Monomorphic	NA	Excluded - ASSiST	NA	NA	AA	AA	Monomorphic	NA	Excluded - ASSiST	NA	NA	AA	AA	Monomorphic	NA	Excluded - ASSiST	NA	NA	NA	NA
ae_A_G_chr8_11440804	Vitis aestivalis	ae_8_11440804	8	11440804	8	11440804	Laucou et al. 2018	AG	AA	Robust	<nnxnp>	Mapped	NA	chr08_27.398	AA	AA	Monomorphic	NA	Excluded - ASSiST	NA	NA	AA	AG	Robust	<nnxnp>	Excluded - similar loci	8_11501241	chr08_30.736	chr08_38.370	CONGRUENT
ae_A_G_chr8_1190983	Vitis aestivalis	ae_8_1190983	8	1190983	8	1190983	This study	AA	AA	Monomorphic	NA	Excluded - ASSiST	NA	NA	AA	AA	Monomorphic	NA	Excluded - ASSiST	NA	NA	AA	AA	Monomorphic	NA	Excluded - ASSiST	NA	NA	NA	NA
ae_A_G_chr8_17271873	Vitis aestivalis	ae_8_17271873	8	17271873	8	17271873	This study	AA	AA	Monomorphic	NA	Excluded - ASSiST	NA	NA	AA	AA	Monomorphic	NA	Excluded - ASSiST	NA	NA	AA	AA	Monomorphic	NA	Excluded - ASSiST	NA	NA	NA	NA
ae_A_G_chr8_22162388	Vitis aestivalis	ae_8_22162388	8	22162388	8	22162388	This study	AA	AA	Monomorphic	NA	Excluded - ASSiST	NA	NA	AA	AA	Monomorphic	NA	Excluded - ASSiST	NA	NA	AA	AA	Monomorphic	NA	Excluded - ASSiST	NA	NA	NA	NA
ae_A_G_chr8_3638139	Vitis aestivalis	ae_8_3638139	8	3638139	8	3638139	Laucou et al. 2018	AG	AG	Robust	<hkxhk>	Mapped	NA	chr08_11.774	GG	AG	Robust	<nnxnp>	Mapped	NA	chr08_13.692	GG	AG	Robust	<nnxnp>	Excluded - similar loci	8_3328580	chr08_11.171	chr08_14.880	CONGRUENT
ae_A_G_chr8_4133769	Vitis aestivalis	ae_8_4133769	8	4133769	8	4133769	This study	AA	AA	Monomorphic	NA	Excluded - ASSiST	NA	NA	AA	AA	Monomorphic	NA	Excluded - ASSiST	NA	NA	AA	AA	Monomorphic	NA	Excluded - ASSiST	NA	NA	NA	NA
ae_A_G_chr8_5620322	Vitis aestivalis	ae_8_5620322	8	5620322	8	5620322	This study	AA	AA	Monomorphic	NA	Excluded - ASSiST	NA	NA	AA	AA	Monomorphic	NA	Excluded - ASSiST	NA	NA	AA	AA	Monomorphic	NA	Excluded - ASSiST	NA	NA	NA	NA
ae_A_G_chr8_754998	Vitis aestivalis	ae_8_754998	8	754998	8	754998	Laucou et al. 2018	--	--	Failed	NA	Excluded - ASSiST	NA	NA	--	--	Failed	NA	Excluded - ASSiST	NA	NA	--	--	Failed	NA	Excluded - ASSiST	NA	NA	NA	NA
ae_A_G_chr8_8051170	Vitis aestivalis	ae_8_8051170	8	8051170	8	8051170	This study	--	--	Failed	NA	Excluded - ASSiST	NA	NA	--	--	Failed	NA	Excluded - ASSiST	NA	NA	--	--	Failed	NA	Excluded - ASSiST	NA	NA	NA	NA
ae_A_G_chr9_11970442	Vitis aestivalis	ae_9_11970442	9	11970442	9	11970442	This study	--	--	Failed	NA	Excluded - ASSiST	NA	NA	--	--	Failed	NA	Excluded - ASSiST	NA	NA	--	--	Failed	NA	Excluded - ASSiST	NA	NA	NA	NA
ae_A_G_chr9_13450625	Vitis aestivalis	ae_9_13450625	9	13450625	9	13450625	This study	AA	AA	Failed	NA	Excluded - ASSiST	NA	NA	AA	AA	Failed	NA	Excluded - ASSiST	NA	NA	AA	AA	Failed	NA	Excluded - ASSiST	NA	NA	NA	NA
ae_A_G_chr9_15064419	Vitis aestivalis	ae_9_15064419	9	15064419	9	15064419	This study	--	--	Failed	NA	Excluded - ASSiST	NA	NA	--	--	Failed	NA	Excluded - ASSiST	NA	NA	--	--	Failed	NA	Excluded - ASSiST	NA	NA	NA	NA
ae_A_G_chr9_16388341	Vitis aestivalis	ae_9_16388341	9	16388341	9	16388341	This study	--	--	Failed	NA	Excluded - ASSiST	NA	NA	--	--	Failed	NA	Excluded - ASSiST	NA	NA	--	--	Failed	NA	Excluded - ASSiST	NA	NA	NA	NA
ae_A_G_chr9_16875880	Vitis aestivalis	ae_9_16875880	9	16875880	9	16875880	This study	AA	AA	Monomorphic	NA	Excluded - ASSiST	NA	NA	AA	AA	Monomorphic	NA	Excluded - ASSiST	NA	NA	AA	AA	Monomorphic	NA	Excluded - ASSiST	NA	NA	NA	NA
ae_A_G_chr9_18849920	Vitis aestivalis	ae_9_18849920	9	18849920	9	18849920	This study	AA	AA	Monomorphic	NA	Excluded - ASSiST	NA	NA	AA	AA	Monomorphic	NA	Excluded - ASSiST	NA	NA	AA	AA	Monomorphic	NA	Excluded - ASSiST	NA	NA	NA	NA
ae_A_G_chr9_222767	Vitis aestivalis	ae_9_222767	9	222767	9	222767	Laucou et al. 2018	AA	AA	Monomorphic	NA	Excluded - ASSiST	NA	NA	AA	AA	Monomorphic	NA	Excluded - ASSiST	NA	NA	AA	AA	Monomorphic	NA	Excluded - ASSiST	NA	NA	NA	NA
ae_A_G_chr9_4642145	Vitis aestivalis	ae_9_4642145	9	4642145	9	4642145	This study	--	--	Failed	NA	Excluded - ASSiST	NA	NA	--	--	Failed	NA	Excluded - ASSiST	NA	NA	--	--	Failed	NA	Excluded - ASSiST	NA	NA	NA	NA
ae_A_G_chr9_5101894	Vitis aestivalis	ae_9_5101894	9	5101894	9	5101894	This study	AA	AA	Monomorphic	NA	Excluded - ASSiST	NA	NA	AA	AA	Monomorphic	NA	Excluded - ASSiST	NA	NA	AA	AA	Monomorphic	NA	Excluded - ASSiST	NA	NA	NA	NA
ae_A_G_chr9_5654412	Vitis aestivalis	ae_9_5654412	9	5654412	9	5654412	This study	--	AA	Failed	NA	Excluded - ASSiST	NA	NA	--	--	Failed	NA	Excluded - ASSiST	NA	NA	AA	--	Failed	NA	Excluded - ASSiST	NA	NA	NA	NA
ae_A_G_chr9_6085689	Vitis aestivalis	ae_9_6085689	9	6085689	9	6085689	This study	--	GG	Failed	NA	Excluded - ASSiST	NA	NA	GG	GG	Failed	NA	Excluded - ASSiST	NA	NA	GG	--	Failed	NA	Excluded - ASSiST	NA	NA	NA	NA
ae_A_G_chr9_7069625	Vitis aestivalis	ae_9_7069625	9	7069625	9	7069625	This study	AA	AA	Monomorphic	NA	Excluded - ASSiST	NA	NA	AA	AA	Monomorphic	NA	Excluded - ASSiST	NA	NA	AA	AA	Monomorphic	NA	Excluded - ASSiST	NA	NA	NA	NA
ae_A_G_chrUn_10304683	Vitis aestivalis	ae_Un_10304683	UN	10304683	Un	4175670	This study	--	--	Failed	NA	Excluded - ASSiST	NA	NA	--	--	Failed	NA	Excluded - ASSiST	NA	NA	--	--	Failed	NA	Excluded - ASSiST	NA	NA	NA	NA
ae_A_G_chrUn_10932839	Vitis aestivalis	ae_Un_10932839	UN	10932839	19	13826715	This study	AA	AA	Monomorphic	NA	Excluded - ASSiST	NA	NA	AA	AA	Monomorphic	NA	Excluded - ASSiST	NA	NA	AA	AA	Monomorphic	NA	Excluded - ASSiST	NA	NA	NA	NA
ae_A_G_chrUn_14770387	Vitis aestivalis	ae_Un_14770387	UN	14770387	5	23813107	This study	AA	AA	Monomorphic	NA	Excluded - ASSiST	NA	NA	AA	AA	Monomorphic	NA	Excluded - ASSiST	NA	NA	AA	AA	Monomorphic	NA	Excluded - ASSiST	NA	NA	NA	NA
ae_A_G_chrUn_15818185	Vitis aestivalis	ae_Un_15818185	UN	15818185	Un	5585040	This study	AA	AA	Monomorphic	NA	Excluded - ASSiST	NA	NA	AA	AA	Monomorphic	NA	Excluded - ASSiST	NA	NA	AA	AA	Monomorphic	NA	Excluded - ASSiST	NA	NA	NA	NA
ae_A_G_chrUn_17743455	Vitis aestivalis	ae_Un_17743455	UN	17743455	7	18439927	This study	AA	AA	Monomorphic	NA	Excluded - ASSiST	NA	NA	AA	AA	Monomorphic	NA	Excluded - ASSiST	NA	NA	AA	AA	Monomorphic	NA	Excluded - ASSiST	NA	NA	NA	NA
ae_A_G_chrUn_21404448	Vitis aestivalis	ae_Un_21404448	UN	21404448	Un	9268385	Laucou et al. 2018	AG	AG	Robust	<hkxhk>	Mapped	NA	chr10_9.953	AG	AG	Robust	<hkxhk>	Mapped	NA	chr10_18.523	AG	AG	Robust	<hkxhk>	Mapped	NA	chr10_20.150	chr10_23.670	NA
ae_A_G_chrUn_22251060	Vitis aestivalis	ae_Un_22251060	UN	22251060	Un	9881667	This study	AA	AA	Monomorphic	NA	Excluded - ASSiST	NA	NA	AA	AA	Monomorphic	NA	Excluded - ASSiST	NA	NA	AA	AA	Monomorphic	NA	Excluded - ASSiST	NA	NA	NA	NA
ae_A_G_chrUn_23160195	Vitis aestivalis	ae_Un_23160195	UN	23160195	Un	10584610	This study	AG	AA	Robust	<nnxnp>	Excluded - poor fit	NA	NA	AA	AA	Failed	NA	Excluded - ASSiST	NA	NA	AA	AG	Failed	NA	Excluded - ASSiST	NA	NA	NA	NA
ae_A_G_chrUn_25318215	Vitis aestivalis	ae_Un_25318215	UN	25318215	7	18919549	This study	AA	AA	Monomorphic	NA	Excluded - ASSiST	NA	NA	AA	AA	Monomorphic	NA	Excluded - ASSiST	NA	NA	AA	AA	Monomorphic	NA	Excluded - ASSiST	NA	NA	NA	NA
ae_A_G_chrUn_28300065	Vitis aestivalis	ae_Un_28300065	UN	28300065	7	20939026	This study	AA	AA	Monomorphic	NA	Excluded - ASSiST	NA	NA	AA	AA	Monomorphic	NA	Excluded - ASSiST	NA	NA	AA	AA	Monomorphic	NA	Excluded - ASSiST	NA	NA	NA	NA
ae_A_G_chrUn_32798299	Vitis aestivalis	ae_Un_32798299	UN	32798299	Un	17900979	This study	GG	GG	Monomorphic	NA	Excluded - ASSiST	NA	NA	GG	GG	Monomorphic	NA	Excluded - ASSiST	NA	NA	GG	GG	Monomorphic	NA	Excluded - ASSiST	NA	NA	NA	NA
ae_A_G_chrUn_33400570	Vitis aestivalis	ae_Un_33400570	UN	33400570	10	4823627	This study	AA	AA	Monomorphic	NA	Excluded - ASSiST	NA	NA	AA	AA	Monomorphic	NA	Excluded - ASSiST	NA	NA	AA	AA	Monomorphic	NA	Excluded - ASSiST	NA	NA	NA	NA
ae_A_G_chrUn_34265358	Vitis aestivalis	ae_Un_34265358	UN	34265358	Un	19121267	This study	--	--	Failed	NA	Excluded - ASSiST	NA	NA	--	--	Failed	NA	Excluded - ASSiST	NA	NA	--	--	Failed	NA	Excluded - ASSiST	NA	NA	NA	NA
ae_A_G_chrUn_36749389	Vitis aestivalis	ae_Un_36749389	UN	36749389	Un	21284399	Laucou et al. 2018	AA	AA	Monomorphic	NA	Excluded - ASSiST	NA	NA	AA	AA	Monomorphic	NA	Excluded - ASSiST	NA	NA	AA	AA	Monomorphic	NA	Excluded - ASSiST	NA	NA	NA	NA
ae_A_G_chrUn_4228615	Vitis aestivalis	ae_Un_4228615	UN	4228615	Un	492973	This study	--	--	Failed	NA	Excluded - ASSiST	NA	NA	--	--	Failed	NA	Excluded - ASSiST	NA	NA	--	--	Failed	NA	Excluded - ASSiST	NA	NA	NA	NA
ae_A_G_chrUn_5768947	Vitis aestivalis	ae_Un_5768947	UN	5768947	Un	2521636	This study	--	--	Failed	NA	Excluded - ASSiST	NA	NA	--	--	Failed	NA	Excluded - ASSiST	NA	NA	--	--	Failed	NA	Excluded - ASSiST	NA	NA	NA	NA
ae_A_G_chrUn_6256035	Vitis aestivalis	ae_Un_6256035	UN	6256035	Un	3008724	This study	AA	AA	Monomorphic	NA	Excluded - ASSiST	NA	NA	AA	AA	Monomorphic	NA	Excluded - ASSiST	NA	NA	AA	AA	Monomorphic	NA	Excluded - ASSiST	NA	NA	NA	NA
ae_A_G_chrUn_7295086	Vitis aestivalis	ae_Un_7295086	UN	7295086	7	1038280	This study	AA	AA	Monomorphic	NA	Excluded - ASSiST	NA	NA	AA	AA	Monomorphic	NA	Excluded - ASSiST	NA	NA	AA	AA	Monomorphic	NA	Excluded - ASSiST	NA	NA	NA	NA
ae_C_A_chr1_16512242	Vitis aestivalis	ae_1_16512242	1	16512242	1	17708141	This study	CC	CC	Monomorphic	NA	Excluded - ASSiST	NA	NA	CC	CC	Monomorphic	NA	Excluded - ASSiST	NA	NA	CC	CC	Monomorphic	NA	Excluded - ASSiST	NA	NA	NA	NA
ae_C_A_chr1_19396648	Vitis aestivalis	ae_1_19396648	1	19396648	1	20592547	This study	CC	CC	Monomorphic	NA	Excluded - ASSiST	NA	NA	CC	CC	Monomorphic	NA	Excluded - ASSiST	NA	NA	CC	CC	Monomorphic	NA	Excluded - ASSiST	NA	NA	NA	NA
ae_C_A_chr1_4159276	Vitis aestivalis	ae_1_4159276	1	4159276	1	4159276	This study	CC	CC	Monomorphic	NA	Excluded - ASSiST	NA	NA	CC	CC	Monomorphic	NA	Excluded - ASSiST	NA	NA	CC	CC	Monomorphic	NA	Excluded - ASSiST	NA	NA	NA	NA
ae_C_A_chr10_8510629	Vitis aestivalis	ae_10_8510629	10	8510629	10	12069264	This study	CC	CC	Monomorphic	NA	Excluded - ASSiST	NA	NA	CC	CC	Monomorphic	NA	Excluded - ASSiST	NA	NA	CC	CC	Monomorphic	NA	Excluded - ASSiST	NA	NA	NA	NA
ae_C_A_chr12_12797744	Vitis aestivalis	ae_12_12797744	12	12797744	12	16687535	This study	CC	CC	Monomorphic	NA	Excluded - ASSiST	NA	NA	CC	CC	Monomorphic	NA	Excluded - ASSiST	NA	NA	CC	CC	Monomorphic	NA	Excluded - ASSiST	NA	NA	NA	NA
ae_C_A_chr12_1704447	Vitis aestivalis	ae_12_1704447	12	1704447	12	1704447	This study	CC	CC	Monomorphic	NA	Excluded - ASSiST	NA	NA	CC	CC	Monomorphic	NA	Excluded - ASSiST	NA	NA	CC	CC	Monomorphic	NA	Excluded - ASSiST	NA	NA	NA	NA
ae_C_A_chr12_239045	Vitis aestivalis	ae_12_239045	12	239045	12	471344	This study	CC	CC	Monomorphic	NA	Excluded - ASSiST	NA	NA	CC	CC	Monomorphic	NA	Excluded - ASSiST	NA	NA	CC	CC	Monomorphic	NA	Excluded - ASSiST	NA	NA	NA	NA
ae_C_A_chr12_6484660	Vitis aestivalis	ae_12_6484660	12	6484660	12	6484660	This study	CC	CC	Monomorphic	NA	Excluded - ASSiST	NA	NA	CC	CC	Monomorphic	NA	Excluded - ASSiST	NA	NA	CC	CC	Monomorphic	NA	Excluded - ASSiST	NA	NA	NA	NA
ae_C_A_chr12_random_222840	Vitis aestivalis	ae_12_222840	12_RANDOM	222840	12	12809654	This study	CC	AC	Robust	<lmxll>	Excluded - similar loci	12_14163250	chr12_47.057	AC	AC	Monomorphic	NA	Excluded - ASSiST	NA	NA	AC	CC	Monomorphic	NA	Excluded - ASSiST	NA	NA	NA	CONGRUENT
ae_C_A_chr14_19789067	Vitis aestivalis	ae_14_19789067	14	19789067	14	19789067	This study	CC	CC	Monomorphic	NA	Excluded - ASSiST	NA	NA	CC	CC	Monomorphic	NA	Excluded - ASSiST	NA	NA	CC	CC	Monomorphic	NA	Excluded - ASSiST	NA	NA	NA	NA
ae_C_A_chr14_20097630	Vitis aestivalis	ae_14_20097630	14	20097630	14	20097630	Laucou et al. 2018	AC	CC	Robust	<nnxnp>	Excluded - similar loci	14_20093206	chr14_38.106	CC	CC	Monomorphic	NA	Excluded - ASSiST	NA	NA	AC	AC	Robust	<hkxhk>	Mapped	NA	chr14_38.023	chr14_57.940	CONGRUENT
ae_C_A_chr14_28604394	Vitis aestivalis	ae_14_28604394	14	28604394	14	28604394	This study	CC	CC	Monomorphic	NA	Excluded - ASSiST	NA	NA	CC	CC	Monomorphic	NA	Excluded - ASSiST	NA	NA	CC	CC	Monomorphic	NA	Excluded - ASSiST	NA	NA	NA	NA
ae_C_A_chr14_3175972	Vitis aestivalis	ae_14_3175972	14	3175972	14	2960804	This study	CC	AC	Failed	NA	Excluded - ASSiST	NA	NA	AC	AC	Failed	NA	Excluded - ASSiST	NA	NA	CC	CC	Failed	NA	Excluded - ASSiST	NA	NA	NA	NA
ae_C_A_chr16_10974718	Vitis aestivalis	ae_16_10974718	16	10974718	16	12485668	This study	CC	CC	Monomorphic	NA	Excluded - ASSiST	NA	NA	CC	CC	Monomorphic	NA	Excluded - ASSiST	NA	NA	CC	CC	Monomorphic	NA	Excluded - ASSiST	NA	NA	NA	NA
ae_C_A_chr16_15868286	Vitis aestivalis	ae_16_15868286	16	15868286	16	17379236	Laucou et al. 2018	CC	CC	Monomorphic	NA	Excluded - ASSiST	NA	NA	CC	CC	Monomorphic	NA	Excluded - ASSiST	NA	NA	CC	CC	Monomorphic	NA	Excluded - ASSiST	NA	NA	NA	NA
ae_C_A_chr16_21237414	Vitis aestivalis	ae_16_21237414	16	21237414	16	22756935	This study	CC	CC	Monomorphic	NA	Excluded - ASSiST	NA	NA	CC	CC	Monomorphic	NA	Excluded - ASSiST	NA	NA	CC	CC	Monomorphic	NA	Excluded - ASSiST	NA	NA	NA	NA
ae_C_A_chr16_239149	Vitis aestivalis	ae_16_239149	16	239149	16	239149	This study	CC	CC	Monomorphic	NA	Excluded - ASSiST	NA	NA	CC	CC	Monomorphic	NA	Excluded - ASSiST	NA	NA	CC	CC	Monomorphic	NA	Excluded - ASSiST	NA	NA	NA	NA
ae_C_A_chr16_9032750	Vitis aestivalis	ae_16_9032750	16	9032750	16	8680503	This study	CC	CC	Monomorphic	NA	Excluded - ASSiST	NA	NA	CC	CC	Monomorphic	NA	Excluded - ASSiST	NA	NA	CC	CC	Monomorphic	NA	Excluded - ASSiST	NA	NA	NA	NA
ae_C_A_chr16_random_96623	Vitis aestivalis	ae_16_96623	16_RANDOM	96623	16	3595620	This study	CC	CC	Monomorphic	NA	Excluded - ASSiST	NA	NA	CC	CC	Monomorphic	NA	Excluded - ASSiST	NA	NA	CC	CC	Monomorphic	NA	Excluded - ASSiST	NA	NA	NA	NA
ae_C_A_chr17_13855492	Vitis aestivalis	ae_17_13855492	17	13855492	17	14817355	This study	CC	CC	Monomorphic	NA	Excluded - ASSiST	NA	NA	CC	CC	Monomorphic	NA	Excluded - ASSiST	NA	NA	CC	CC	Monomorphic	NA	Excluded - ASSiST	NA	NA	NA	NA
ae_C_A_chr18_15870025	Vitis aestivalis	ae_18_15870025	18	15870025	18	14842850	This study	CC	CC	Monomorphic	NA	Excluded - ASSiST	NA	NA	CC	CC	Monomorphic	NA	Excluded - ASSiST	NA	NA	CC	CC	Monomorphic	NA	Excluded - ASSiST	NA	NA	NA	NA
ae_C_A_chr18_random_2310881	Vitis aestivalis	ae_18_2310881	18_RANDOM	2310881	18	20271768	Laucou et al. 2018	CC	CC	Monomorphic	NA	Excluded - ASSiST	NA	NA	CC	CC	Monomorphic	NA	Excluded - ASSiST	NA	NA	CC	CC	Monomorphic	NA	Excluded - ASSiST	NA	NA	NA	NA
ae_C_A_chr19_11000781	Vitis aestivalis	ae_19_11000781	19	11000781	19	11000781	This study	CC	CC	Monomorphic	NA	Excluded - ASSiST	NA	NA	CC	CC	Monomorphic	NA	Excluded - ASSiST	NA	NA	CC	CC	Monomorphic	NA	Excluded - ASSiST	NA	NA	NA	NA
ae_C_A_chr2_16528761	Vitis aestivalis	ae_2_16528761	2	16528761	2	16640760	This study	AC	CC	Robust	<nnxnp>	Excluded - similar loci	2_16652759	chr02_41.751	AC	AC	Robust	<hkxhk>	Excluded - similar loci	2_16652759	chr02_67.743	AC	AC	Robust	<hkxhk>	Excluded - similar loci	2_16652759	chr02_54.601	NA	CONGRUENT
ae_C_A_chr2_9146205	Vitis aestivalis	ae_2_9146205	2	9146205	2	9258204	This study	CC	CC	Monomorphic	NA	Excluded - ASSiST	NA	NA	CC	CC	Monomorphic	NA	Excluded - ASSiST	NA	NA	CC	CC	Monomorphic	NA	Excluded - ASSiST	NA	NA	NA	NA
ae_C_A_chr3_12292441	Vitis aestivalis	ae_3_12292441	3	12292441	3	12424857	This study	AC	CC	Monomorphic	NA	Excluded - ASSiST	NA	NA	CC	CC	Monomorphic	NA	Excluded - ASSiST	NA	NA	AC	--	Failed	NA	Excluded - ASSiST	NA	NA	NA	NA
ae_C_A_chr3_8915616	Vitis aestivalis	ae_3_8915616	3	8915616	3	8915616	This study	CC	CC	Monomorphic	NA	Excluded - ASSiST	NA	NA	CC	CC	Monomorphic	NA	Excluded - ASSiST	NA	NA	CC	CC	Monomorphic	NA	Excluded - ASSiST	NA	NA	NA	NA
ae_C_A_chr4_11000446	Vitis aestivalis	ae_4_11000446	4	11000446	4	11146696	This study	CC	CC	Monomorphic	NA	Excluded - ASSiST	NA	NA	CC	CC	Monomorphic	NA	Excluded - ASSiST	NA	NA	CC	CC	Monomorphic	NA	Excluded - ASSiST	NA	NA	NA	NA
ae_C_A_chr4_14875021	Vitis aestivalis	ae_4_14875021	4	14875021	4	15021271	This study	CC	CC	Monomorphic	NA	Excluded - ASSiST	NA	NA	CC	CC	Monomorphic	NA	Excluded - ASSiST	NA	NA	CC	CC	Monomorphic	NA	Excluded - ASSiST	NA	NA	NA	NA
ae_C_A_chr4_21182561	Vitis aestivalis	ae_4_21182561	4	21182561	4	22026501	This study	CC	CC	Monomorphic	NA	Excluded - ASSiST	NA	NA	CC	CC	Monomorphic	NA	Excluded - ASSiST	NA	NA	CC	CC	Monomorphic	NA	Excluded - ASSiST	NA	NA	NA	NA
ae_C_A_chr4_21686742	Vitis aestivalis	ae_4_21686742	4	21686742	4	22530682	This study	CC	CC	Monomorphic	NA	Excluded - ASSiST	NA	NA	CC	CC	Monomorphic	NA	Excluded - ASSiST	NA	NA	CC	CC	Monomorphic	NA	Excluded - ASSiST	NA	NA	NA	NA
ae_C_A_chr4_22630893	Vitis aestivalis	ae_4_22630893	4	22630893	4	23474833	This study	CC	CC	Monomorphic	NA	Excluded - ASSiST	NA	NA	CC	CC	Monomorphic	NA	Excluded - ASSiST	NA	NA	CC	CC	Monomorphic	NA	Excluded - ASSiST	NA	NA	NA	NA
ae_C_A_chr4_8018333	Vitis aestivalis	ae_4_8018333	4	8018333	4	8018333	This study	CC	CC	Monomorphic	NA	Excluded - ASSiST	NA	NA	CC	CC	Monomorphic	NA	Excluded - ASSiST	NA	NA	CC	CC	Monomorphic	NA	Excluded - ASSiST	NA	NA	NA	NA
ae_C_A_chr5_11543105	Vitis aestivalis	ae_5_11543105	5	11543105	5	11964842	This study	AC	CC	Robust	<nnxnp>	Mapped	NA	chr14_43.119	CC	AC	Robust	<nnxnp>	Mapped	NA	chr14_62.557	CC	AC	Robust	<nnxnp>	Mapped	NA	chr14_42.040	chr14_63.000	INCONGRUENT
ae_C_A_chr6_11015022	Vitis aestivalis	ae_6_11015022	6	11015022	6	12140032	This study	CC	CC	Monomorphic	NA	Excluded - ASSiST	NA	NA	CC	CC	Monomorphic	NA	Excluded - ASSiST	NA	NA	CC	CC	Monomorphic	NA	Excluded - ASSiST	NA	NA	NA	NA
ae_C_A_chr6_21253947	Vitis aestivalis	ae_6_21253947	6	21253947	6	22391273	Laucou et al. 2018	CC	CC	Monomorphic	NA	Excluded - ASSiST	NA	NA	CC	CC	Monomorphic	NA	Excluded - ASSiST	NA	NA	CC	CC	Monomorphic	NA	Excluded - ASSiST	NA	NA	NA	NA
ae_C_A_chr7_1223605	Vitis aestivalis	ae_7_1223605	7	1223605	7	1605581	This study	CC	CC	Monomorphic	NA	Excluded - ASSiST	NA	NA	CC	CC	Monomorphic	NA	Excluded - ASSiST	NA	NA	CC	CC	Monomorphic	NA	Excluded - ASSiST	NA	NA	NA	NA
ae_C_A_chr7_14047666	Vitis aestivalis	ae_7_14047666	7	14047666	Un	3199120	This study	CC	CC	Monomorphic	NA	Excluded - ASSiST	NA	NA	CC	CC	Monomorphic	NA	Excluded - ASSiST	NA	NA	CC	CC	Monomorphic	NA	Excluded - ASSiST	NA	NA	NA	NA
ae_C_A_chr7_14403858	Vitis aestivalis	ae_7_14403858	7	14403858	7	18211221	This study	CC	CC	Monomorphic	NA	Excluded - ASSiST	NA	NA	CC	CC	Monomorphic	NA	Excluded - ASSiST	NA	NA	CC	CC	Monomorphic	NA	Excluded - ASSiST	NA	NA	NA	NA
ae_C_A_chr7_random_231203	Vitis aestivalis	ae_7_231203	7_RANDOM	231203	7	16002017	This study	CC	CC	Monomorphic	NA	Excluded - ASSiST	NA	NA	CC	CC	Monomorphic	NA	Excluded - ASSiST	NA	NA	CC	CC	Monomorphic	NA	Excluded - ASSiST	NA	NA	NA	NA
ae_C_A_chr8_15801620	Vitis aestivalis	ae_8_15801620	8	15801620	8	15801620	This study	CC	CC	Monomorphic	NA	Excluded - ASSiST	NA	NA	CC	CC	Monomorphic	NA	Excluded - ASSiST	NA	NA	CC	CC	Monomorphic	NA	Excluded - ASSiST	NA	NA	NA	NA
ae_C_A_chr9_22265234	Vitis aestivalis	ae_9_22265234	9	22265234	9	22265234	This study	CC	CC	Monomorphic	NA	Excluded - ASSiST	NA	NA	CC	CC	Monomorphic	NA	Excluded - ASSiST	NA	NA	CC	CC	Monomorphic	NA	Excluded - ASSiST	NA	NA	NA	NA
ae_C_A_chrUn_2188445	Vitis aestivalis	ae_Un_2188445	UN	2188445	13	24628056	This study	CC	CC	Monomorphic	NA	Excluded - ASSiST	NA	NA	CC	CC	Monomorphic	NA	Excluded - ASSiST	NA	NA	CC	CC	Monomorphic	NA	Excluded - ASSiST	NA	NA	NA	NA
ae_C_A_chrUn_33748921	Vitis aestivalis	ae_Un_33748921	UN	33748921	Un	18696693	This study	CC	CC	Monomorphic	NA	Excluded - ASSiST	NA	NA	CC	CC	Monomorphic	NA	Excluded - ASSiST	NA	NA	CC	CC	Monomorphic	NA	Excluded - ASSiST	NA	NA	NA	NA
ae_C_A_chrUn_40970057	Vitis aestivalis	ae_Un_40970057	UN	40970057	Un	25236226	This study	AC	CC	Failed	NA	Excluded - ASSiST	NA	NA	--	CC	Failed	NA	Excluded - ASSiST	NA	NA	AC	AC	Failed	NA	Excluded - ASSiST	NA	NA	NA	NA
ae_C_A_chrUn_721947	Vitis aestivalis	ae_Un_721947	UN	721947	6	10274447	This study	--	--	Failed	NA	Excluded - ASSiST	NA	NA	--	--	Failed	NA	Excluded - ASSiST	NA	NA	--	--	Failed	NA	Excluded - ASSiST	NA	NA	NA	NA
ae_C_T_chr1_12963712	Vitis aestivalis	ae_1_12963712	1	12963712	1	13941854	This study	--	--	Failed	NA	Excluded - ASSiST	NA	NA	--	--	Failed	NA	Excluded - ASSiST	NA	NA	--	--	Failed	NA	Excluded - ASSiST	NA	NA	NA	NA
ae_C_T_chr1_13587632	Vitis aestivalis	ae_1_13587632	1	13587632	1	14565774	This study	--	--	Failed	NA	Excluded - ASSiST	NA	NA	--	--	Failed	NA	Excluded - ASSiST	NA	NA	--	--	Failed	NA	Excluded - ASSiST	NA	NA	NA	NA
ae_C_T_chr1_17852801	Vitis aestivalis	ae_1_17852801	1	17852801	1	19048700	This study	--	--	Failed	NA	Excluded - ASSiST	NA	NA	--	--	Failed	NA	Excluded - ASSiST	NA	NA	--	--	Failed	NA	Excluded - ASSiST	NA	NA	NA	NA
ae_C_T_chr1_20437670	Vitis aestivalis	ae_1_20437670	1	20437670	1	21633569	This study	GG	GG	Monomorphic	NA	Excluded - ASSiST	NA	NA	GG	GG	Monomorphic	NA	Excluded - ASSiST	NA	NA	GG	GG	Monomorphic	NA	Excluded - ASSiST	NA	NA	NA	NA
ae_C_T_chr1_250099	Vitis aestivalis	ae_1_250099	1	250099	1	250099	This study	GG	GG	Monomorphic	NA	Excluded - ASSiST	NA	NA	GG	GG	Monomorphic	NA	Excluded - ASSiST	NA	NA	GG	GG	Monomorphic	NA	Excluded - ASSiST	NA	NA	NA	NA
ae_C_T_chr1_7112638	Vitis aestivalis	ae_1_7112638	1	7112638	1	7112638	This study	GG	GG	Monomorphic	NA	Excluded - ASSiST	NA	NA	GG	GG	Monomorphic	NA	Excluded - ASSiST	NA	NA	GG	GG	Monomorphic	NA	Excluded - ASSiST	NA	NA	NA	NA
ae_C_T_chr1_7588868	Vitis aestivalis	ae_1_7588868	1	7588868	1	7981884	This study	GG	GG	Monomorphic	NA	Excluded - ASSiST	NA	NA	GG	GG	Monomorphic	NA	Excluded - ASSiST	NA	NA	GG	GG	Monomorphic	NA	Excluded - ASSiST	NA	NA	NA	NA
ae_C_T_chr1_random_289696	Vitis aestivalis	ae_1_289696	1_RANDOM	289696	1	15200385	This study	GG	GG	Monomorphic	NA	Excluded - ASSiST	NA	NA	GG	--	Monomorphic	NA	Excluded - ASSiST	NA	NA	GG	GG	Monomorphic	NA	Excluded - ASSiST	NA	NA	NA	NA
ae_C_T_chr10_10531662	Vitis aestivalis	ae_10_10531662	10	10531662	10	14090297	Laucou et al. 2018	GG	GG	Monomorphic	NA	Excluded - ASSiST	NA	NA	GG	GG	Monomorphic	NA	Excluded - ASSiST	NA	NA	GG	GG	Monomorphic	NA	Excluded - ASSiST	NA	NA	NA	NA
ae_C_T_chr10_12028126	Vitis aestivalis	ae_10_12028126	10	12028126	10	15586761	This study	GG	GG	Monomorphic	NA	Excluded - ASSiST	NA	NA	GG	GG	Monomorphic	NA	Excluded - ASSiST	NA	NA	GG	GG	Monomorphic	NA	Excluded - ASSiST	NA	NA	NA	NA
ae_C_T_chr10_13908940	Vitis aestivalis	ae_10_13908940	10	13908940	10	20118720	This study	GG	GG	Monomorphic	NA	Excluded - ASSiST	NA	NA	GO	GO	Null_2_Cluster	<hkxhk>	Mapped	NA	chr10_78.669	GG	GG	Monomorphic	NA	Excluded - ASSiST	NA	NA	chr10_109.460	CONGRUENT
ae_C_T_chr10_1719792	Vitis aestivalis	ae_10_1719792	10	1719792	10	5278427	This study	GG	GG	Monomorphic	NA	Excluded - ASSiST	NA	NA	GG	GG	Monomorphic	NA	Excluded - ASSiST	NA	NA	GG	GG	Monomorphic	NA	Excluded - ASSiST	NA	NA	NA	NA
ae_C_T_chr10_3226429	Vitis aestivalis	ae_10_3226429	10	3226429	10	6785064	This study	GG	GG	Monomorphic	NA	Excluded - ASSiST	NA	NA	GG	GG	Monomorphic	NA	Excluded - ASSiST	NA	NA	GG	GG	Monomorphic	NA	Excluded - ASSiST	NA	NA	NA	NA
ae_C_T_chr10_5623054	Vitis aestivalis	ae_10_5623054	10	5623054	10	9181689	This study	GG	GG	Monomorphic	NA	Excluded - ASSiST	NA	NA	GG	GG	Monomorphic	NA	Excluded - ASSiST	NA	NA	GG	GG	Monomorphic	NA	Excluded - ASSiST	NA	NA	NA	NA
ae_C_T_chr10_8090047	Vitis aestivalis	ae_10_8090047	10	8090047	10	11648682	This study	--	--	Failed	NA	Excluded - ASSiST	NA	NA	--	--	Failed	NA	Excluded - ASSiST	NA	NA	--	--	Failed	NA	Excluded - ASSiST	NA	NA	NA	NA
ae_C_T_chr11_10862321	Vitis aestivalis	ae_11_10862321	11	10862321	11	11162215	This study	GG	GG	Monomorphic	NA	Excluded - ASSiST	NA	NA	GG	GG	Monomorphic	NA	Excluded - ASSiST	NA	NA	GG	GG	Monomorphic	NA	Excluded - ASSiST	NA	NA	NA	NA
ae_C_T_chr11_11335247	Vitis aestivalis	ae_11_11335247	11	11335247	11	13955458	This study	AG	GG	Robust	<nnxnp>	Excluded - similar loci	2_12651672	chr02_36.897	GG	GG	Monomorphic	NA	Excluded - ASSiST	NA	NA	AG	AG	Failed	NA	Excluded - ASSiST	NA	NA	NA	INCONGRUENT
ae_C_T_chr11_13194831	Vitis aestivalis	ae_11_13194831	11	13194831	11	11586770	This study	--	--	Failed	NA	Excluded - ASSiST	NA	NA	--	--	Failed	NA	Excluded - ASSiST	NA	NA	--	--	Failed	NA	Excluded - ASSiST	NA	NA	NA	NA
ae_C_T_chr11_14246811	Vitis aestivalis	ae_11_14246811	11	14246811	11	12638750	This study	GG	GG	Monomorphic	NA	Excluded - ASSiST	NA	NA	GG	GG	Monomorphic	NA	Excluded - ASSiST	NA	NA	GG	GG	Monomorphic	NA	Excluded - ASSiST	NA	NA	NA	NA
ae_C_T_chr11_17615114	Vitis aestivalis	ae_11_17615114	11	17615114	11	17915008	This study	--	--	Failed	NA	Excluded - ASSiST	NA	NA	--	--	Failed	NA	Excluded - ASSiST	NA	NA	--	--	Failed	NA	Excluded - ASSiST	NA	NA	NA	NA
ae_C_T_chr11_18582591	Vitis aestivalis	ae_11_18582591	11	18582591	11	18882485	This study	GG	GG	Monomorphic	NA	Excluded - ASSiST	NA	NA	GG	GG	Monomorphic	NA	Excluded - ASSiST	NA	NA	GG	GG	Monomorphic	NA	Excluded - ASSiST	NA	NA	NA	NA
ae_C_T_chr11_2170849	Vitis aestivalis	ae_11_2170849	11	2170849	11	2170849	This study	GG	GG	Monomorphic	NA	Excluded - ASSiST	NA	NA	GG	GG	Monomorphic	NA	Excluded - ASSiST	NA	NA	GG	GG	Monomorphic	NA	Excluded - ASSiST	NA	NA	NA	NA
ae_C_T_chr12_10296309	Vitis aestivalis	ae_12_10296309	12	10296309	12	9911402	Laucou et al. 2018	AG	AG	Robust	<hkxhk>	Mapped	NA	chr12_40.425	GG	AG	Robust	<nnxnp>	Excluded - similar loci	12_10288929	chr12_46.834	GG	AG	Robust	<nnxnp>	Excluded - similar loci	12_186534	chr12_42.832	chr12_55.390	CONGRUENT
ae_C_T_chr12_10606017	Vitis aestivalis	ae_12_10606017	12	10606017	12	10221110	This study	--	--	Failed	NA	Excluded - ASSiST	NA	NA	--	--	Failed	NA	Excluded - ASSiST	NA	NA	--	--	Failed	NA	Excluded - ASSiST	NA	NA	NA	NA
ae_C_T_chr12_13220353	Vitis aestivalis	ae_12_13220353	12	13220353	12	16264926	This study	GG	GG	Monomorphic	NA	Excluded - ASSiST	NA	NA	GG	GG	Monomorphic	NA	Excluded - ASSiST	NA	NA	GG	GG	Monomorphic	NA	Excluded - ASSiST	NA	NA	NA	NA
ae_C_T_chr12_13734991	Vitis aestivalis	ae_12_13734991	12	13734991	12	15750288	This study	--	--	Failed	NA	Excluded - ASSiST	NA	NA	--	--	Failed	NA	Excluded - ASSiST	NA	NA	--	--	Failed	NA	Excluded - ASSiST	NA	NA	NA	NA
ae_C_T_chr12_15177907	Vitis aestivalis	ae_12_15177907	12	15177907	12	14307372	This study	GG	GG	Monomorphic	NA	Excluded - ASSiST	NA	NA	GG	GG	Monomorphic	NA	Excluded - ASSiST	NA	NA	GG	GG	Monomorphic	NA	Excluded - ASSiST	NA	NA	NA	NA
ae_C_T_chr12_15662583	Vitis aestivalis	ae_12_15662583	12	15662583	12	17229308	This study	GG	GG	Monomorphic	NA	Excluded - ASSiST	NA	NA	GG	GG	Monomorphic	NA	Excluded - ASSiST	NA	NA	GG	GG	Monomorphic	NA	Excluded - ASSiST	NA	NA	NA	NA
ae_C_T_chr12_16138470	Vitis aestivalis	ae_12_16138470	12	16138470	12	17705195	This study	--	--	Failed	NA	Excluded - ASSiST	NA	NA	--	--	Failed	NA	Excluded - ASSiST	NA	NA	--	--	Failed	NA	Excluded - ASSiST	NA	NA	NA	NA
ae_C_T_chr12_19940392	Vitis aestivalis	ae_12_19940392	12	19940392	12	21507117	This study	GG	GG	Monomorphic	NA	Excluded - ASSiST	NA	NA	GG	--	Monomorphic	NA	Excluded - ASSiST	NA	NA	GG	GG	Monomorphic	NA	Excluded - ASSiST	NA	NA	NA	NA
ae_C_T_chr12_20970253	Vitis aestivalis	ae_12_20970253	12	20970253	12	22536978	This study	GG	GG	Monomorphic	NA	Excluded - ASSiST	NA	NA	GG	GG	Monomorphic	NA	Excluded - ASSiST	NA	NA	GG	GG	Monomorphic	NA	Excluded - ASSiST	NA	NA	NA	NA
ae_C_T_chr12_21942395	Vitis aestivalis	ae_12_21942395	12	21942395	12	23509120	This study	GG	GG	Monomorphic	NA	Excluded - ASSiST	NA	NA	GG	GG	Monomorphic	NA	Excluded - ASSiST	NA	NA	GG	GG	Monomorphic	NA	Excluded - ASSiST	NA	NA	NA	NA
ae_C_T_chr12_22406150	Vitis aestivalis	ae_12_22406150	12	22406150	12	23972875	This study	GG	GG	Monomorphic	NA	Excluded - ASSiST	NA	NA	GG	GG	Monomorphic	NA	Excluded - ASSiST	NA	NA	GG	GG	Monomorphic	NA	Excluded - ASSiST	NA	NA	NA	NA
ae_C_T_chr12_5107932	Vitis aestivalis	ae_12_5107932	12	5107932	12	5107932	This study	GG	GG	Monomorphic	NA	Excluded - ASSiST	NA	NA	GG	AG	Robust	<nnxnp>	Excluded - similar loci	12_5322263	chr12_22.345	GG	GG	Monomorphic	NA	Excluded - ASSiST	NA	NA	NA	CONGRUENT
ae_C_T_chr12_6971373	Vitis aestivalis	ae_12_6971373	12	6971373	12	6971373	This study	AG	GG	Robust	<nnxnp>	Excluded - similar loci	12_7050661	chr12_30.089	GG	--	Monomorphic	NA	Excluded - ASSiST	NA	NA	AG	AG	Monomorphic	NA	Excluded - ASSiST	NA	NA	NA	CONGRUENT
ae_C_T_chr12_8430225	Vitis aestivalis	ae_12_8430225	12	8430225	12	11182638	This study	--	--	Failed	NA	Excluded - ASSiST	NA	NA	--	--	Failed	NA	Excluded - ASSiST	NA	NA	--	--	Failed	NA	Excluded - ASSiST	NA	NA	NA	NA
ae_C_T_chr12_8924882	Vitis aestivalis	ae_12_8924882	12	8924882	12	8539975	This study	GG	GG	Monomorphic	NA	Excluded - ASSiST	NA	NA	GG	GG	Monomorphic	NA	Excluded - ASSiST	NA	NA	GG	GG	Monomorphic	NA	Excluded - ASSiST	NA	NA	NA	NA
ae_C_T_chr13_10002445	Vitis aestivalis	ae_13_10002445	13	10002445	13	10112368	This study	GG	GG	Monomorphic	NA	Excluded - ASSiST	NA	NA	GG	GG	Monomorphic	NA	Excluded - ASSiST	NA	NA	GG	GG	Monomorphic	NA	Excluded - ASSiST	NA	NA	NA	NA
ae_C_T_chr13_11495499	Vitis aestivalis	ae_13_11495499	13	11495499	13	11605422	This study	GG	--	Failed	NA	Excluded - ASSiST	NA	NA	AG	AG	Failed	NA	Excluded - ASSiST	NA	NA	AG	GG	Failed	NA	Excluded - ASSiST	NA	NA	NA	NA
ae_C_T_chr13_12352608	Vitis aestivalis	ae_13_12352608	13	12352608	13	12462531	This study	--	--	Failed	NA	Excluded - ASSiST	NA	NA	--	--	Failed	NA	Excluded - ASSiST	NA	NA	--	--	Failed	NA	Excluded - ASSiST	NA	NA	NA	NA
ae_C_T_chr13_14860901	Vitis aestivalis	ae_13_14860901	13	14860901	13	14970824	This study	GG	GG	Monomorphic	NA	Excluded - ASSiST	NA	NA	GG	GG	Monomorphic	NA	Excluded - ASSiST	NA	NA	GG	GG	Monomorphic	NA	Excluded - ASSiST	NA	NA	NA	NA
ae_C_T_chr13_16311903	Vitis aestivalis	ae_13_16311903	13	16311903	13	16421826	This study	GG	GG	Monomorphic	NA	Excluded - ASSiST	NA	NA	GG	AG	Robust	<nnxnp>	Excluded - similar loci	13_16213951	chr13_52.710	GG	GG	Monomorphic	NA	Excluded - ASSiST	NA	NA	NA	CONGRUENT
ae_C_T_chr13_19275488	Vitis aestivalis	ae_13_19275488	13	19275488	13	21132445	This study	--	--	Failed	NA	Excluded - ASSiST	NA	NA	--	--	Failed	NA	Excluded - ASSiST	NA	NA	--	--	Failed	NA	Excluded - ASSiST	NA	NA	NA	NA
ae_C_T_chr13_20197961	Vitis aestivalis	ae_13_20197961	13	20197961	13	23043438	This study	GG	GG	Monomorphic	NA	Excluded - ASSiST	NA	NA	GG	GG	Monomorphic	NA	Excluded - ASSiST	NA	NA	GG	GG	Monomorphic	NA	Excluded - ASSiST	NA	NA	NA	NA
ae_C_T_chr13_22661571	Vitis aestivalis	ae_13_22661571	13	22661571	13	27340432	This study	--	--	Failed	NA	Excluded - ASSiST	NA	NA	--	--	Failed	NA	Excluded - ASSiST	NA	NA	--	--	Failed	NA	Excluded - ASSiST	NA	NA	NA	NA
ae_C_T_chr13_24144231	Vitis aestivalis	ae_13_24144231	13	24144231	13	28580620	This study	GG	GG	Monomorphic	NA	Excluded - ASSiST	NA	NA	GG	GG	Monomorphic	NA	Excluded - ASSiST	NA	NA	GG	GG	Monomorphic	NA	Excluded - ASSiST	NA	NA	NA	NA
ae_C_T_chr13_4632083	Vitis aestivalis	ae_13_4632083	13	4632083	13	4733257	This study	GG	GG	Monomorphic	NA	Excluded - ASSiST	NA	NA	GG	GG	Monomorphic	NA	Excluded - ASSiST	NA	NA	GG	GG	Monomorphic	NA	Excluded - ASSiST	NA	NA	NA	NA
ae_C_T_chr13_6120199	Vitis aestivalis	ae_13_6120199	13	6120199	13	6221373	This study	GG	GG	Monomorphic	NA	Excluded - ASSiST	NA	NA	GG	GG	Monomorphic	NA	Excluded - ASSiST	NA	NA	GG	GG	Monomorphic	NA	Excluded - ASSiST	NA	NA	NA	NA
ae_C_T_chr13_7084481	Vitis aestivalis	ae_13_7084481	13	7084481	13	7185655	This study	GG	GG	Monomorphic	NA	Excluded - ASSiST	NA	NA	GG	GG	Monomorphic	NA	Excluded - ASSiST	NA	NA	GG	GG	Monomorphic	NA	Excluded - ASSiST	NA	NA	NA	NA
ae_C_T_chr13_random_1112528	Vitis aestivalis	ae_13_1112528	13_RANDOM	1112528	13	18893065	This study	GG	GG	Monomorphic	NA	Excluded - ASSiST	NA	NA	GG	GG	Monomorphic	NA	Excluded - ASSiST	NA	NA	GG	GG	Monomorphic	NA	Excluded - ASSiST	NA	NA	NA	NA
ae_C_T_chr13_random_193983	Vitis aestivalis	ae_13_193983	13_RANDOM	193983	13	19811610	This study	GG	AG	Robust	<lmxll>	Mapped	NA	chr16_6.477	GG	GG	Monomorphic	NA	Excluded - ASSiST	NA	NA	GG	GG	Monomorphic	NA	Excluded - ASSiST	NA	NA	chr16_9.560	INCONGRUENT
ae_C_T_chr13_random_2910420	Vitis aestivalis	ae_13_2910420	13_RANDOM	2910420	13	24997525	This study	--	--	Failed	NA	Excluded - ASSiST	NA	NA	--	--	Failed	NA	Excluded - ASSiST	NA	NA	--	--	Failed	NA	Excluded - ASSiST	NA	NA	NA	NA
ae_C_T_chr14_11447291	Vitis aestivalis	ae_14_11447291	14	11447291	14	11447291	This study	GG	GG	Monomorphic	NA	Excluded - ASSiST	NA	NA	GG	GG	Monomorphic	NA	Excluded - ASSiST	NA	NA	GG	GG	Monomorphic	NA	Excluded - ASSiST	NA	NA	NA	NA
ae_C_T_chr14_13913845	Vitis aestivalis	ae_14_13913845	14	13913845	14	13913845	This study	GG	GG	Monomorphic	NA	Excluded - ASSiST	NA	NA	GG	GG	Monomorphic	NA	Excluded - ASSiST	NA	NA	GG	GG	Monomorphic	NA	Excluded - ASSiST	NA	NA	NA	NA
ae_C_T_chr14_15368394	Vitis aestivalis	ae_14_15368394	14	15368394	14	15368394	This study	GG	GG	Monomorphic	NA	Excluded - ASSiST	NA	NA	GG	GG	Monomorphic	NA	Excluded - ASSiST	NA	NA	GG	GG	Monomorphic	NA	Excluded - ASSiST	NA	NA	NA	NA
ae_C_T_chr14_16833185	Vitis aestivalis	ae_14_16833185	14	16833185	14	16833185	This study	GG	GG	Monomorphic	NA	Excluded - ASSiST	NA	NA	GG	GG	Monomorphic	NA	Excluded - ASSiST	NA	NA	GG	GG	Monomorphic	NA	Excluded - ASSiST	NA	NA	NA	NA
ae_C_T_chr14_18798972	Vitis aestivalis	ae_14_18798972	14	18798972	14	18798972	This study	GG	GG	Monomorphic	NA	Excluded - ASSiST	NA	NA	GG	GG	Monomorphic	NA	Excluded - ASSiST	NA	NA	GG	GG	Monomorphic	NA	Excluded - ASSiST	NA	NA	NA	NA
ae_C_T_chr14_21693204	Vitis aestivalis	ae_14_21693204	14	21693204	14	21693204	This study	GG	GG	Monomorphic	NA	Excluded - ASSiST	NA	NA	GG	GG	Monomorphic	NA	Excluded - ASSiST	NA	NA	GG	GG	Monomorphic	NA	Excluded - ASSiST	NA	NA	NA	NA
ae_C_T_chr14_221424	Vitis aestivalis	ae_14_221424	14	221424	14	221424	This study	--	--	Failed	NA	Excluded - ASSiST	NA	NA	--	--	Failed	NA	Excluded - ASSiST	NA	NA	--	--	Failed	NA	Excluded - ASSiST	NA	NA	NA	NA
ae_C_T_chr14_23180125	Vitis aestivalis	ae_14_23180125	14	23180125	14	23180125	This study	GG	GG	Monomorphic	NA	Excluded - ASSiST	NA	NA	GG	GG	Monomorphic	NA	Excluded - ASSiST	NA	NA	GG	GG	Monomorphic	NA	Excluded - ASSiST	NA	NA	NA	NA
ae_C_T_chr14_24187125	Vitis aestivalis	ae_14_24187125	14	24187125	14	24187125	This study	GG	GG	Monomorphic	NA	Excluded - ASSiST	NA	NA	GG	GG	Monomorphic	NA	Excluded - ASSiST	NA	NA	GG	GG	Monomorphic	NA	Excluded - ASSiST	NA	NA	NA	NA
ae_C_T_chr14_25602467	Vitis aestivalis	ae_14_25602467	14	25602467	14	25602467	This study	GG	GG	Monomorphic	NA	Excluded - ASSiST	NA	NA	GG	GG	Monomorphic	NA	Excluded - ASSiST	NA	NA	GG	GG	Monomorphic	NA	Excluded - ASSiST	NA	NA	NA	NA
ae_C_T_chr14_26094150	Vitis aestivalis	ae_14_26094150	14	26094150	14	26094150	Laucou et al. 2018	GG	AG	Robust	<lmxll>	Excluded - similar loci	14_26103312	chr14_59.213	GG	AG	Robust	<nnxnp>	Excluded - similar loci	14_26103312	chr14_85.330	GG	GG	Monomorphic	NA	Excluded - ASSiST	NA	NA	NA	CONGRUENT
ae_C_T_chr14_27547990	Vitis aestivalis	ae_14_27547990	14	27547990	14	27547990	This study	GG	GG	Monomorphic	NA	Excluded - ASSiST	NA	NA	GG	GG	Monomorphic	NA	Excluded - ASSiST	NA	NA	GG	GG	Monomorphic	NA	Excluded - ASSiST	NA	NA	NA	NA
ae_C_T_chr14_8570862	Vitis aestivalis	ae_14_8570862	14	8570862	14	8570862	This study	GG	GG	Failed	NA	Excluded - ASSiST	NA	NA	GG	GG	Failed	NA	Excluded - ASSiST	NA	NA	GG	GG	Failed	NA	Excluded - ASSiST	NA	NA	NA	NA
ae_C_T_chr14_9959506	Vitis aestivalis	ae_14_9959506	14	9959506	14	9959506	This study	GG	GG	Monomorphic	NA	Excluded - ASSiST	NA	NA	GG	GG	Monomorphic	NA	Excluded - ASSiST	NA	NA	GG	GG	Monomorphic	NA	Excluded - ASSiST	NA	NA	NA	NA
ae_C_T_chr15_15563060	Vitis aestivalis	ae_15_15563060	15	15563060	15	15563060	This study	GG	GG	Monomorphic	NA	Excluded - ASSiST	NA	NA	GG	GG	Monomorphic	NA	Excluded - ASSiST	NA	NA	GG	GG	Monomorphic	NA	Excluded - ASSiST	NA	NA	NA	NA
ae_C_T_chr15_1736382	Vitis aestivalis	ae_15_1736382	15	1736382	15	1736382	Laucou et al. 2018	GG	GG	Monomorphic	NA	Excluded - ASSiST	NA	NA	GG	GG	Monomorphic	NA	Excluded - ASSiST	NA	NA	GG	GG	Monomorphic	NA	Excluded - ASSiST	NA	NA	NA	NA
ae_C_T_chr15_4659239	Vitis aestivalis	ae_15_4659239	15	4659239	15	6097723	This study	GG	GG	Monomorphic	NA	Excluded - ASSiST	NA	NA	GG	GG	Monomorphic	NA	Excluded - ASSiST	NA	NA	GG	GG	Monomorphic	NA	Excluded - ASSiST	NA	NA	NA	NA
ae_C_T_chr15_8137144	Vitis aestivalis	ae_15_8137144	15	8137144	15	4932979	This study	GG	GG	Monomorphic	NA	Excluded - ASSiST	NA	NA	GG	GG	Monomorphic	NA	Excluded - ASSiST	NA	NA	GG	GG	Monomorphic	NA	Excluded - ASSiST	NA	NA	NA	NA
ae_C_T_chr15_9672077	Vitis aestivalis	ae_15_9672077	15	9672077	15	9672077	Laucou et al. 2018	GG	GG	Monomorphic	NA	Excluded - ASSiST	NA	NA	GG	GG	Monomorphic	NA	Excluded - ASSiST	NA	NA	GG	GG	Monomorphic	NA	Excluded - ASSiST	NA	NA	NA	NA
ae_C_T_chr16_10495224	Vitis aestivalis	ae_16_10495224	16	10495224	16	10142977	This study	--	--	Failed	NA	Excluded - ASSiST	NA	NA	--	--	Failed	NA	Excluded - ASSiST	NA	NA	--	--	Failed	NA	Excluded - ASSiST	NA	NA	NA	NA
ae_C_T_chr16_11478844	Vitis aestivalis	ae_16_11478844	16	11478844	16	12989794	This study	GG	GG	Monomorphic	NA	Excluded - ASSiST	NA	NA	GG	GG	Monomorphic	NA	Excluded - ASSiST	NA	NA	GG	GG	Monomorphic	NA	Excluded - ASSiST	NA	NA	NA	NA
ae_C_T_chr16_11907365	Vitis aestivalis	ae_16_11907365	16	11907365	16	13418315	This study	GG	GG	Monomorphic	NA	Excluded - ASSiST	NA	NA	GG	GG	Monomorphic	NA	Excluded - ASSiST	NA	NA	GG	GG	Monomorphic	NA	Excluded - ASSiST	NA	NA	NA	NA
ae_C_T_chr16_13071916	Vitis aestivalis	ae_16_13071916	16	13071916	16	14582866	This study	GG	GG	Monomorphic	NA	Excluded - ASSiST	NA	NA	GG	GG	Monomorphic	NA	Excluded - ASSiST	NA	NA	GG	GG	Monomorphic	NA	Excluded - ASSiST	NA	NA	NA	NA
ae_C_T_chr16_15358163	Vitis aestivalis	ae_16_15358163	16	15358163	16	16869113	This study	GG	GG	Monomorphic	NA	Excluded - ASSiST	NA	NA	GG	GG	Monomorphic	NA	Excluded - ASSiST	NA	NA	GG	GG	Monomorphic	NA	Excluded - ASSiST	NA	NA	NA	NA
ae_C_T_chr16_20314337	Vitis aestivalis	ae_16_20314337	16	20314337	16	21825287	This study	GG	GG	Monomorphic	NA	Excluded - ASSiST	NA	NA	GG	GG	Monomorphic	NA	Excluded - ASSiST	NA	NA	GG	GG	Monomorphic	NA	Excluded - ASSiST	NA	NA	NA	NA
ae_C_T_chr16_3175499	Vitis aestivalis	ae_16_3175499	16	3175499	16	3175499	This study	GG	GG	Monomorphic	NA	Excluded - ASSiST	NA	NA	GG	GG	Monomorphic	NA	Excluded - ASSiST	NA	NA	GG	GG	Monomorphic	NA	Excluded - ASSiST	NA	NA	NA	NA
ae_C_T_chr16_5171225	Vitis aestivalis	ae_16_5171225	16	5171225	16	4818978	This study	--	--	Failed	NA	Excluded - ASSiST	NA	NA	--	--	Failed	NA	Excluded - ASSiST	NA	NA	--	--	Failed	NA	Excluded - ASSiST	NA	NA	NA	NA
ae_C_T_chr16_7100979	Vitis aestivalis	ae_16_7100979	16	7100979	16	6748732	Laucou et al. 2018	AA	AA	Monomorphic	NA	Excluded - ASSiST	NA	NA	AG	AA	Robust	<lmxll>	Excluded - similar loci	16_10008039	chr16_15.891	AA	AA	Monomorphic	NA	Excluded - ASSiST	NA	NA	NA	CONGRUENT
ae_C_T_chr16_7472812	Vitis aestivalis	ae_16_7472812	16	7472812	16	7120565	This study	--	--	Failed	NA	Excluded - ASSiST	NA	NA	--	--	Failed	NA	Excluded - ASSiST	NA	NA	--	--	Failed	NA	Excluded - ASSiST	NA	NA	NA	NA
ae_C_T_chr16_random_316152	Vitis aestivalis	ae_16_316152	16_RANDOM	316152	16	4206546	This study	GG	GG	Monomorphic	NA	Excluded - ASSiST	NA	NA	GG	GG	Monomorphic	NA	Excluded - ASSiST	NA	NA	GG	GG	Monomorphic	NA	Excluded - ASSiST	NA	NA	NA	NA
ae_C_T_chr17_11024664	Vitis aestivalis	ae_17_11024664	17	11024664	17	11156292	This study	GG	GG	Monomorphic	NA	Excluded - ASSiST	NA	NA	GG	GG	Monomorphic	NA	Excluded - ASSiST	NA	NA	GG	GG	Monomorphic	NA	Excluded - ASSiST	NA	NA	NA	NA
ae_C_T_chr17_1232702	Vitis aestivalis	ae_17_1232702	17	1232702	17	1364330	Laucou et al. 2018	AG	AG	Robust	<hkxhk>	Excluded - similar loci	17_1307099	chr17_5.694	AG	AG	Robust	<hkxhk>	Mapped	NA	chr17_8.140	GG	AG	Robust	<nnxnp>	Excluded - similar loci	17_1343464	chr17_3.996	chr17_9.890	CONGRUENT
ae_C_T_chr17_14392242	Vitis aestivalis	ae_17_14392242	17	14392242	17	15354105	This study	GG	GG	Failed	NA	Excluded - ASSiST	NA	NA	GG	GG	Failed	NA	Excluded - ASSiST	NA	NA	GG	GG	Failed	NA	Excluded - ASSiST	NA	NA	NA	NA
ae_C_T_chr17_16381102	Vitis aestivalis	ae_17_16381102	17	16381102	17	17342965	This study	GG	GG	Monomorphic	NA	Excluded - ASSiST	NA	NA	GG	GG	Monomorphic	NA	Excluded - ASSiST	NA	NA	GG	GG	Monomorphic	NA	Excluded - ASSiST	NA	NA	NA	NA
ae_C_T_chr17_273023	Vitis aestivalis	ae_17_273023	17	273023	17	404651	This study	GG	GG	Monomorphic	NA	Excluded - ASSiST	NA	NA	GG	GG	Monomorphic	NA	Excluded - ASSiST	NA	NA	GG	GG	Monomorphic	NA	Excluded - ASSiST	NA	NA	NA	NA
ae_C_T_chr17_3193684	Vitis aestivalis	ae_17_3193684	17	3193684	17	3325312	This study	GG	GG	Monomorphic	NA	Excluded - ASSiST	NA	NA	GG	GG	Monomorphic	NA	Excluded - ASSiST	NA	NA	GG	GG	Monomorphic	NA	Excluded - ASSiST	NA	NA	NA	NA
ae_C_T_chr17_4155823	Vitis aestivalis	ae_17_4155823	17	4155823	17	4287451	This study	GG	GG	Monomorphic	NA	Excluded - ASSiST	NA	NA	GG	GG	Monomorphic	NA	Excluded - ASSiST	NA	NA	GG	GG	Monomorphic	NA	Excluded - ASSiST	NA	NA	NA	NA
ae_C_T_chr17_4691093	Vitis aestivalis	ae_17_4691093	17	4691093	17	4822721	This study	GG	GG	Monomorphic	NA	Excluded - ASSiST	NA	NA	GG	GG	Monomorphic	NA	Excluded - ASSiST	NA	NA	GG	GG	Monomorphic	NA	Excluded - ASSiST	NA	NA	NA	NA
ae_C_T_chr17_random_212861	Vitis aestivalis	ae_17_212861	17_RANDOM	212861	17	13446941	This study	--	--	Failed	NA	Excluded - ASSiST	NA	NA	--	--	Failed	NA	Excluded - ASSiST	NA	NA	--	--	Failed	NA	Excluded - ASSiST	NA	NA	NA	NA
ae_C_T_chr18_12437626	Vitis aestivalis	ae_18_12437626	18	12437626	18	12437626	This study	GG	GG	Monomorphic	NA	Excluded - ASSiST	NA	NA	GG	GG	Monomorphic	NA	Excluded - ASSiST	NA	NA	GG	GG	Monomorphic	NA	Excluded - ASSiST	NA	NA	NA	NA
ae_C_T_chr18_13932726	Vitis aestivalis	ae_18_13932726	18	13932726	18	13932726	This study	GG	GG	Monomorphic	NA	Excluded - ASSiST	NA	NA	GG	GG	Monomorphic	NA	Excluded - ASSiST	NA	NA	GG	GG	Monomorphic	NA	Excluded - ASSiST	NA	NA	NA	NA
ae_C_T_chr18_15287558	Vitis aestivalis	ae_18_15287558	18	15287558	18	15425317	This study	--	--	Failed	NA	Excluded - ASSiST	NA	NA	--	--	Failed	NA	Excluded - ASSiST	NA	NA	--	--	Failed	NA	Excluded - ASSiST	NA	NA	NA	NA
ae_C_T_chr18_1708637	Vitis aestivalis	ae_18_1708637	18	1708637	18	1708637	This study	GG	GG	Monomorphic	NA	Excluded - ASSiST	NA	NA	GG	GG	Monomorphic	NA	Excluded - ASSiST	NA	NA	GG	GG	Monomorphic	NA	Excluded - ASSiST	NA	NA	NA	NA
ae_C_T_chr18_20281014	Vitis aestivalis	ae_18_20281014	18	20281014	18	23225948	This study	GG	GG	Monomorphic	NA	Excluded - ASSiST	NA	NA	GG	GG	Monomorphic	NA	Excluded - ASSiST	NA	NA	GG	GG	Monomorphic	NA	Excluded - ASSiST	NA	NA	NA	NA
ae_C_T_chr18_24643380	Vitis aestivalis	ae_18_24643380	18	24643380	18	28060401	This study	AG	GG	Failed	NA	Excluded - ASSiST	NA	NA	GG	AG	Failed	NA	Excluded - ASSiST	NA	NA	GG	AG	Failed	NA	Excluded - ASSiST	NA	NA	NA	NA
ae_C_T_chr18_26627208	Vitis aestivalis	ae_18_26627208	18	26627208	18	30044229	This study	--	--	Failed	NA	Excluded - ASSiST	NA	NA	--	--	Failed	NA	Excluded - ASSiST	NA	NA	--	--	Failed	NA	Excluded - ASSiST	NA	NA	NA	NA
ae_C_T_chr18_27124249	Vitis aestivalis	ae_18_27124249	18	27124249	18	30541270	This study	--	--	Failed	NA	Excluded - ASSiST	NA	NA	--	--	Failed	NA	Excluded - ASSiST	NA	NA	--	--	Failed	NA	Excluded - ASSiST	NA	NA	NA	NA
ae_C_T_chr18_27610680	Vitis aestivalis	ae_18_27610680	18	27610680	18	31027701	This study	--	--	Failed	NA	Excluded - ASSiST	NA	NA	--	--	Failed	NA	Excluded - ASSiST	NA	NA	--	--	Failed	NA	Excluded - ASSiST	NA	NA	NA	NA
ae_C_T_chr18_28099326	Vitis aestivalis	ae_18_28099326	18	28099326	18	33307689	This study	--	GG	Monomorphic	NA	Excluded - ASSiST	NA	NA	GG	GG	Monomorphic	NA	Excluded - ASSiST	NA	NA	GG	--	Monomorphic	NA	Excluded - ASSiST	NA	NA	NA	NA
ae_C_T_chr18_7044397	Vitis aestivalis	ae_18_7044397	18	7044397	18	7044397	This study	GG	GG	Monomorphic	NA	Excluded - ASSiST	NA	NA	GG	GG	Monomorphic	NA	Excluded - ASSiST	NA	NA	GG	GG	Monomorphic	NA	Excluded - ASSiST	NA	NA	NA	NA
ae_C_T_chr18_731856	Vitis aestivalis	ae_18_731856	18	731856	18	731856	This study	GG	GG	Monomorphic	NA	Excluded - ASSiST	NA	NA	GG	GG	Monomorphic	NA	Excluded - ASSiST	NA	NA	GG	GG	Monomorphic	NA	Excluded - ASSiST	NA	NA	NA	NA
ae_C_T_chr18_8545672	Vitis aestivalis	ae_18_8545672	18	8545672	18	8545672	This study	GG	GG	Monomorphic	NA	Excluded - ASSiST	NA	NA	GG	GG	Monomorphic	NA	Excluded - ASSiST	NA	NA	GG	GG	Monomorphic	NA	Excluded - ASSiST	NA	NA	NA	NA
ae_C_T_chr18_9526919	Vitis aestivalis	ae_18_9526919	18	9526919	18	9526919	This study	GG	GG	Monomorphic	NA	Excluded - ASSiST	NA	NA	GG	GG	Monomorphic	NA	Excluded - ASSiST	NA	NA	GG	GG	Monomorphic	NA	Excluded - ASSiST	NA	NA	NA	NA
ae_C_T_chr18_random_1276056	Vitis aestivalis	ae_18_1276056	18_RANDOM	1276056	18	18595109	This study	GG	GG	Monomorphic	NA	Excluded - ASSiST	NA	NA	GG	GG	Monomorphic	NA	Excluded - ASSiST	NA	NA	GG	GG	Monomorphic	NA	Excluded - ASSiST	NA	NA	NA	NA
ae_C_T_chr18_random_3848383	Vitis aestivalis	ae_18_3848383	18_RANDOM	3848383	18	32385745	This study	--	--	Failed	NA	Excluded - ASSiST	NA	NA	--	--	Failed	NA	Excluded - ASSiST	NA	NA	--	--	Failed	NA	Excluded - ASSiST	NA	NA	NA	NA
ae_C_T_chr18_random_810792	Vitis aestivalis	ae_18_810792	18_RANDOM	810792	18	19060373	This study	--	--	Failed	NA	Excluded - ASSiST	NA	NA	--	--	Failed	NA	Excluded - ASSiST	NA	NA	--	--	Failed	NA	Excluded - ASSiST	NA	NA	NA	NA
ae_C_T_chr19_11498061	Vitis aestivalis	ae_19_11498061	19	11498061	19	11498061	This study	GG	GG	Monomorphic	NA	Excluded - ASSiST	NA	NA	GG	GG	Monomorphic	NA	Excluded - ASSiST	NA	NA	GG	GG	Monomorphic	NA	Excluded - ASSiST	NA	NA	NA	NA
ae_C_T_chr19_15401908	Vitis aestivalis	ae_19_15401908	19	15401908	19	18134082	This study	AG	GG	Robust	<nnxnp>	Excluded - similar loci	2_7223646	chr02_29.640	AG	GG	Robust	<lmxll>	Mapped	NA	chr02_51.642	GG	AG	Robust	<nnxnp>	Excluded - similar loci	2_7223646	NA	chr02_65.020	INCONGRUENT
ae_C_T_chr19_15923182	Vitis aestivalis	ae_19_15923182	19	15923182	19	18655356	This study	AG	GG	Failed	NA	Excluded - ASSiST	NA	NA	GG	--	Failed	NA	Excluded - ASSiST	NA	NA	--	AG	Failed	NA	Excluded - ASSiST	NA	NA	NA	NA
ae_C_T_chr19_16821449	Vitis aestivalis	ae_19_16821449	19	16821449	19	15596674	Laucou et al. 2018	AA	AG	Robust	<lmxll>	Excluded - similar loci	19_16247734	chr19_48.605	AA	AG	Robust	<nnxnp>	Mapped	NA	chr19_46.066	AG	AA	Robust	<lmxll>	Excluded - similar loci	19_16858285	NA	chr19_62.410	CONGRUENT
ae_C_T_chr19_17328102	Vitis aestivalis	ae_19_17328102	19	17328102	19	16103388	This study	GG	GG	Monomorphic	NA	Excluded - ASSiST	NA	NA	GG	GG	Monomorphic	NA	Excluded - ASSiST	NA	NA	GG	GG	Monomorphic	NA	Excluded - ASSiST	NA	NA	NA	NA
ae_C_T_chr19_17823473	Vitis aestivalis	ae_19_17823473	19	17823473	19	16598759	This study	GG	GG	Monomorphic	NA	Excluded - ASSiST	NA	NA	GG	GG	Monomorphic	NA	Excluded - ASSiST	NA	NA	GG	GG	Monomorphic	NA	Excluded - ASSiST	NA	NA	NA	NA
ae_C_T_chr19_19802985	Vitis aestivalis	ae_19_19802985	19	19802985	19	20476799	This study	AG	AG	Failed	NA	Excluded - ASSiST	NA	NA	GG	OO	Failed	NA	Excluded - ASSiST	NA	NA	GG	AG	Failed	NA	Excluded - ASSiST	NA	NA	NA	NA
ae_C_T_chr19_23705759	Vitis aestivalis	ae_19_23705759	19	23705759	19	24379573	This study	GG	GG	Monomorphic	NA	Excluded - ASSiST	NA	NA	GG	GG	Monomorphic	NA	Excluded - ASSiST	NA	NA	GG	GG	Monomorphic	NA	Excluded - ASSiST	NA	NA	NA	NA
ae_C_T_chr19_3184510	Vitis aestivalis	ae_19_3184510	19	3184510	19	3184510	This study	GG	GG	Monomorphic	NA	Excluded - ASSiST	NA	NA	GG	GG	Monomorphic	NA	Excluded - ASSiST	NA	NA	GG	GG	Monomorphic	NA	Excluded - ASSiST	NA	NA	NA	NA
ae_C_T_chr19_3676429	Vitis aestivalis	ae_19_3676429	19	3676429	19	3676429	This study	GG	GG	Monomorphic	NA	Excluded - ASSiST	NA	NA	GG	GG	Monomorphic	NA	Excluded - ASSiST	NA	NA	GG	GG	Monomorphic	NA	Excluded - ASSiST	NA	NA	NA	NA
ae_C_T_chr19_4175000	Vitis aestivalis	ae_19_4175000	19	4175000	19	4175000	This study	GG	GG	Monomorphic	NA	Excluded - ASSiST	NA	NA	GG	GG	Monomorphic	NA	Excluded - ASSiST	NA	NA	GG	GG	Monomorphic	NA	Excluded - ASSiST	NA	NA	NA	NA
ae_C_T_chr19_9042144	Vitis aestivalis	ae_19_9042144	19	9042144	19	9042144	This study	GG	GG	Monomorphic	NA	Excluded - ASSiST	NA	NA	GG	GG	Monomorphic	NA	Excluded - ASSiST	NA	NA	GG	GG	Monomorphic	NA	Excluded - ASSiST	NA	NA	NA	NA
ae_C_T_chr2_11257475	Vitis aestivalis	ae_2_11257475	2	11257475	2	11369474	This study	--	--	Failed	NA	Excluded - ASSiST	NA	NA	--	--	Failed	NA	Excluded - ASSiST	NA	NA	--	--	Failed	NA	Excluded - ASSiST	NA	NA	NA	NA
ae_C_T_chr2_15617913	Vitis aestivalis	ae_2_15617913	2	15617913	2	15729912	This study	--	--	Failed	NA	Excluded - ASSiST	NA	NA	--	--	Failed	NA	Excluded - ASSiST	NA	NA	--	--	Failed	NA	Excluded - ASSiST	NA	NA	NA	NA
ae_C_T_chr2_17083914	Vitis aestivalis	ae_2_17083914	2	17083914	2	17195913	This study	GG	GG	Monomorphic	NA	Excluded - ASSiST	NA	NA	GG	GG	Monomorphic	NA	Excluded - ASSiST	NA	NA	GG	GG	Monomorphic	NA	Excluded - ASSiST	NA	NA	NA	NA
ae_C_T_chr2_4207091	Vitis aestivalis	ae_2_4207091	2	4207091	2	4019507	This study	GG	GG	Monomorphic	NA	Excluded - ASSiST	NA	NA	GG	GG	Monomorphic	NA	Excluded - ASSiST	NA	NA	GG	GG	Monomorphic	NA	Excluded - ASSiST	NA	NA	NA	NA
ae_C_T_chr2_6212991	Vitis aestivalis	ae_2_6212991	2	6212991	2	6324990	This study	GG	GG	Monomorphic	NA	Excluded - ASSiST	NA	NA	GG	GG	Monomorphic	NA	Excluded - ASSiST	NA	NA	GG	GG	Monomorphic	NA	Excluded - ASSiST	NA	NA	NA	NA
ae_C_T_chr2_6685705	Vitis aestivalis	ae_2_6685705	2	6685705	2	6797704	This study	--	--	Failed	NA	Excluded - ASSiST	NA	NA	--	--	Failed	NA	Excluded - ASSiST	NA	NA	--	--	Failed	NA	Excluded - ASSiST	NA	NA	NA	NA
ae_C_T_chr2_684788	Vitis aestivalis	ae_2_684788	2	684788	2	497204	This study	GG	GG	Monomorphic	NA	Excluded - ASSiST	NA	NA	GG	GG	Monomorphic	NA	Excluded - ASSiST	NA	NA	GG	GG	Monomorphic	NA	Excluded - ASSiST	NA	NA	NA	NA
ae_C_T_chr2_7145174	Vitis aestivalis	ae_2_7145174	2	7145174	2	7257173	This study	AG	GG	Robust	<nnxnp>	Excluded - similar loci	2_7100711	chr02_28.219	AG	GG	Robust	<lmxll>	Mapped	NA	chr02_50.907	GG	AG	Robust	<nnxnp>	Excluded - similar loci	2_7100711	chr02_40.239	chr02_64.330	CONGRUENT
ae_C_T_chr2_9679294	Vitis aestivalis	ae_2_9679294	2	9679294	2	9791293	This study	--	--	Failed	NA	Excluded - ASSiST	NA	NA	--	--	Failed	NA	Excluded - ASSiST	NA	NA	--	--	Failed	NA	Excluded - ASSiST	NA	NA	NA	NA
ae_C_T_chr3_10361657	Vitis aestivalis	ae_3_10361657	3	10361657	3	10494073	This study	--	--	Failed	NA	Excluded - ASSiST	NA	NA	--	--	Failed	NA	Excluded - ASSiST	NA	NA	--	--	Failed	NA	Excluded - ASSiST	NA	NA	NA	NA
ae_C_T_chr3_12784663	Vitis aestivalis	ae_3_12784663	3	12784663	3	12917079	This study	--	--	Failed	NA	Excluded - ASSiST	NA	NA	--	--	Failed	NA	Excluded - ASSiST	NA	NA	--	--	Failed	NA	Excluded - ASSiST	NA	NA	NA	NA
ae_C_T_chr3_1299778	Vitis aestivalis	ae_3_1299778	3	1299778	3	1299778	This study	GG	GG	Monomorphic	NA	Excluded - ASSiST	NA	NA	GG	GG	Monomorphic	NA	Excluded - ASSiST	NA	NA	GG	GG	Monomorphic	NA	Excluded - ASSiST	NA	NA	NA	NA
ae_C_T_chr3_17626626	Vitis aestivalis	ae_3_17626626	3	17626626	3	18980288	This study	GG	GG	Monomorphic	NA	Excluded - ASSiST	NA	NA	GG	GG	Monomorphic	NA	Excluded - ASSiST	NA	NA	GG	GG	Monomorphic	NA	Excluded - ASSiST	NA	NA	NA	NA
ae_C_T_chr3_5059781	Vitis aestivalis	ae_3_5059781	3	5059781	3	4380734	This study	--	--	Failed	NA	Excluded - ASSiST	NA	NA	--	--	Failed	NA	Excluded - ASSiST	NA	NA	--	--	Failed	NA	Excluded - ASSiST	NA	NA	NA	NA
ae_C_T_chr3_8428695	Vitis aestivalis	ae_3_8428695	3	8428695	3	18197633	Laucou et al. 2018	GG	AG	Robust	<lmxll>	Excluded - similar loci	3_8487675	chr03_35.879	GG	GG	Monomorphic	NA	Excluded - ASSiST	NA	NA	GG	GG	Monomorphic	NA	Excluded - ASSiST	NA	NA	NA	CONGRUENT
ae_C_T_chr3_9612918	Vitis aestivalis	ae_3_9612918	3	9612918	3	9612918	This study	GG	GG	Monomorphic	NA	Excluded - ASSiST	NA	NA	GG	GG	Monomorphic	NA	Excluded - ASSiST	NA	NA	GG	GG	Monomorphic	NA	Excluded - ASSiST	NA	NA	NA	NA
ae_C_T_chr4_12414661	Vitis aestivalis	ae_4_12414661	4	12414661	4	12560911	This study	--	--	Failed	NA	Excluded - ASSiST	NA	NA	--	--	Failed	NA	Excluded - ASSiST	NA	NA	--	--	Failed	NA	Excluded - ASSiST	NA	NA	NA	NA
ae_C_T_chr4_15349769	Vitis aestivalis	ae_4_15349769	4	15349769	4	15496019	This study	GG	GG	Monomorphic	NA	Excluded - ASSiST	NA	NA	GG	GG	Monomorphic	NA	Excluded - ASSiST	NA	NA	GG	GG	Monomorphic	NA	Excluded - ASSiST	NA	NA	NA	NA
ae_C_T_chr4_16310968	Vitis aestivalis	ae_4_16310968	4	16310968	4	16677654	This study	GG	GG	Failed	NA	Excluded - ASSiST	NA	NA	GG	GG	Failed	NA	Excluded - ASSiST	NA	NA	GG	GG	Failed	NA	Excluded - ASSiST	NA	NA	NA	NA
ae_C_T_chr4_1716978	Vitis aestivalis	ae_4_1716978	4	1716978	4	1716978	This study	GG	GG	Monomorphic	NA	Excluded - ASSiST	NA	NA	GG	GG	Monomorphic	NA	Excluded - ASSiST	NA	NA	GG	GG	Monomorphic	NA	Excluded - ASSiST	NA	NA	NA	NA
ae_C_T_chr4_2170526	Vitis aestivalis	ae_4_2170526	4	2170526	4	2170526	This study	GG	GG	Monomorphic	NA	Excluded - ASSiST	NA	NA	GG	GG	Monomorphic	NA	Excluded - ASSiST	NA	NA	GG	GG	Monomorphic	NA	Excluded - ASSiST	NA	NA	NA	NA
ae_C_T_chr4_23103554	Vitis aestivalis	ae_4_23103554	4	23103554	4	23947494	This study	GG	GG	Monomorphic	NA	Excluded - ASSiST	NA	NA	GG	GG	Monomorphic	NA	Excluded - ASSiST	NA	NA	GG	GG	Monomorphic	NA	Excluded - ASSiST	NA	NA	NA	NA
ae_C_T_chr4_23602042	Vitis aestivalis	ae_4_23602042	4	23602042	4	24445972	Laucou et al. 2018	GG	GG	Monomorphic	NA	Excluded - ASSiST	NA	NA	GG	AA	Monomorphic	NA	Excluded - ASSiST	NA	NA	AA	GG	Monomorphic	NA	Excluded - ASSiST	NA	NA	NA	NA
ae_C_T_chr4_4578811	Vitis aestivalis	ae_4_4578811	4	4578811	4	4578811	This study	GG	GG	Monomorphic	NA	Excluded - ASSiST	NA	NA	GG	GG	Monomorphic	NA	Excluded - ASSiST	NA	NA	GG	GG	Monomorphic	NA	Excluded - ASSiST	NA	NA	NA	NA
ae_C_T_chr4_738383	Vitis aestivalis	ae_4_738383	4	738383	4	18011718	Laucou et al. 2018	GG	GG	Monomorphic	NA	Excluded - ASSiST	NA	NA	GG	GG	Monomorphic	NA	Excluded - ASSiST	NA	NA	GG	GG	Monomorphic	NA	Excluded - ASSiST	NA	NA	NA	NA
ae_C_T_chr4_7513322	Vitis aestivalis	ae_4_7513322	4	7513322	4	7513322	This study	GG	GG	Monomorphic	NA	Excluded - ASSiST	NA	NA	GG	GG	Monomorphic	NA	Excluded - ASSiST	NA	NA	GG	GG	Monomorphic	NA	Excluded - ASSiST	NA	NA	NA	NA
ae_C_T_chr4_9883889	Vitis aestivalis	ae_4_9883889	4	9883889	4	9883889	This study	GG	GG	Monomorphic	NA	Excluded - ASSiST	NA	NA	GG	GG	Monomorphic	NA	Excluded - ASSiST	NA	NA	GG	GG	Monomorphic	NA	Excluded - ASSiST	NA	NA	NA	NA
ae_C_T_chr5_10527113	Vitis aestivalis	ae_5_10527113	5	10527113	5	10948850	This study	--	--	Failed	NA	Excluded - ASSiST	NA	NA	--	--	Failed	NA	Excluded - ASSiST	NA	NA	--	--	Failed	NA	Excluded - ASSiST	NA	NA	NA	NA
ae_C_T_chr5_15403018	Vitis aestivalis	ae_5_15403018	5	15403018	5	15824755	This study	GG	GG	Monomorphic	NA	Excluded - ASSiST	NA	NA	GG	GG	Monomorphic	NA	Excluded - ASSiST	NA	NA	OO	GO	Null_2_Cluster	<nnxnp>	Excluded - similar loci	5_15407831	chr05_52.561	NA	CONGRUENT
ae_C_T_chr5_16913421	Vitis aestivalis	ae_5_16913421	5	16913421	5	17335158	This study	GG	GG	Monomorphic	NA	Excluded - ASSiST	NA	NA	GG	GG	Monomorphic	NA	Excluded - ASSiST	NA	NA	GG	GG	Monomorphic	NA	Excluded - ASSiST	NA	NA	NA	NA
ae_C_T_chr5_18798110	Vitis aestivalis	ae_5_18798110	5	18798110	5	19219847	This study	GG	GG	Monomorphic	NA	Excluded - ASSiST	NA	NA	GG	GG	Monomorphic	NA	Excluded - ASSiST	NA	NA	GG	GG	Monomorphic	NA	Excluded - ASSiST	NA	NA	NA	NA
ae_C_T_chr5_20744971	Vitis aestivalis	ae_5_20744971	5	20744971	5	21166708	This study	--	--	Failed	NA	Excluded - ASSiST	NA	NA	--	--	Failed	NA	Excluded - ASSiST	NA	NA	--	--	Failed	NA	Excluded - ASSiST	NA	NA	NA	NA
ae_C_T_chr5_3649267	Vitis aestivalis	ae_5_3649267	5	3649267	5	3649267	Laucou et al. 2018	GG	GG	Monomorphic	NA	Excluded - ASSiST	NA	NA	GG	GG	Monomorphic	NA	Excluded - ASSiST	NA	NA	GG	GG	Monomorphic	NA	Excluded - ASSiST	NA	NA	NA	NA
ae_C_T_chr5_4147449	Vitis aestivalis	ae_5_4147449	5	4147449	5	4147449	This study	GG	GG	Monomorphic	NA	Excluded - ASSiST	NA	NA	GG	GG	Monomorphic	NA	Excluded - ASSiST	NA	NA	GG	GG	Monomorphic	NA	Excluded - ASSiST	NA	NA	NA	NA
ae_C_T_chr5_7573595	Vitis aestivalis	ae_5_7573595	5	7573595	5	7573595	This study	GG	GG	Monomorphic	NA	Excluded - ASSiST	NA	NA	GG	GG	Monomorphic	NA	Excluded - ASSiST	NA	NA	GG	GG	Monomorphic	NA	Excluded - ASSiST	NA	NA	NA	NA
ae_C_T_chr5_8094465	Vitis aestivalis	ae_5_8094465	5	8094465	5	8094465	This study	GG	GG	Monomorphic	NA	Excluded - ASSiST	NA	NA	GG	GG	Monomorphic	NA	Excluded - ASSiST	NA	NA	GG	GG	Monomorphic	NA	Excluded - ASSiST	NA	NA	NA	NA
ae_C_T_chr5_9048060	Vitis aestivalis	ae_5_9048060	5	9048060	5	9048060	This study	GG	GG	Monomorphic	NA	Excluded - ASSiST	NA	NA	GG	GG	Monomorphic	NA	Excluded - ASSiST	NA	NA	GG	GG	Monomorphic	NA	Excluded - ASSiST	NA	NA	NA	NA
ae_C_T_chr5_9554337	Vitis aestivalis	ae_5_9554337	5	9554337	5	9554337	This study	GG	GG	Monomorphic	NA	Excluded - ASSiST	NA	NA	GG	GG	Monomorphic	NA	Excluded - ASSiST	NA	NA	GG	GG	Monomorphic	NA	Excluded - ASSiST	NA	NA	NA	NA
ae_C_T_chr6_11475811	Vitis aestivalis	ae_6_11475811	6	11475811	6	12600821	This study	AG	GG	Failed	NA	Excluded - ASSiST	NA	NA	--	GG	Failed	NA	Excluded - ASSiST	NA	NA	GG	--	Failed	NA	Excluded - ASSiST	NA	NA	NA	NA
ae_C_T_chr6_12506932	Vitis aestivalis	ae_6_12506932	6	12506932	6	13631942	This study	GO	GO	Null_2_Cluster	<hkxhk>	Mapped	NA	chr06_40.149	OO	OO	Failed	NA	Excluded - ASSiST	NA	NA	GO	GO	Null_2_Cluster	<hkxhk>	Excluded - similar loci	6_12685609	chr06_46.702	chr06_58.670	CONGRUENT
ae_C_T_chr6_13418549	Vitis aestivalis	ae_6_13418549	6	13418549	6	14543559	This study	GG	GG	Monomorphic	NA	Excluded - ASSiST	NA	NA	GG	GG	Monomorphic	NA	Excluded - ASSiST	NA	NA	GG	GG	Monomorphic	NA	Excluded - ASSiST	NA	NA	NA	NA
ae_C_T_chr6_14410760	Vitis aestivalis	ae_6_14410760	6	14410760	6	15535770	This study	GG	GG	Monomorphic	NA	Excluded - ASSiST	NA	NA	GG	GG	Monomorphic	NA	Excluded - ASSiST	NA	NA	GG	GG	Monomorphic	NA	Excluded - ASSiST	NA	NA	NA	NA
ae_C_T_chr6_14852707	Vitis aestivalis	ae_6_14852707	6	14852707	6	15977717	This study	GG	GG	Monomorphic	NA	Excluded - ASSiST	NA	NA	GG	GG	Monomorphic	NA	Excluded - ASSiST	NA	NA	GG	GG	Monomorphic	NA	Excluded - ASSiST	NA	NA	NA	NA
ae_C_T_chr6_16378910	Vitis aestivalis	ae_6_16378910	6	16378910	6	17503920	This study	GG	GG	Monomorphic	NA	Excluded - ASSiST	NA	NA	GG	GG	Monomorphic	NA	Excluded - ASSiST	NA	NA	GG	GG	Monomorphic	NA	Excluded - ASSiST	NA	NA	NA	NA
ae_C_T_chr6_16852811	Vitis aestivalis	ae_6_16852811	6	16852811	6	17977821	This study	GG	GG	Monomorphic	NA	Excluded - ASSiST	NA	NA	GG	GG	Monomorphic	NA	Excluded - ASSiST	NA	NA	GG	GG	Monomorphic	NA	Excluded - ASSiST	NA	NA	NA	NA
ae_C_T_chr6_18798120	Vitis aestivalis	ae_6_18798120	6	18798120	6	19935446	This study	GG	GG	Monomorphic	NA	Excluded - ASSiST	NA	NA	GG	GG	Monomorphic	NA	Excluded - ASSiST	NA	NA	GG	GG	Monomorphic	NA	Excluded - ASSiST	NA	NA	NA	NA
ae_C_T_chr6_19299053	Vitis aestivalis	ae_6_19299053	6	19299053	6	20436379	This study	GG	GG	Monomorphic	NA	Excluded - ASSiST	NA	NA	GG	GG	Monomorphic	NA	Excluded - ASSiST	NA	NA	GG	GG	Monomorphic	NA	Excluded - ASSiST	NA	NA	NA	NA
ae_C_T_chr6_19821606	Vitis aestivalis	ae_6_19821606	6	19821606	6	20958932	This study	AG	GG	Robust	<nnxnp>	Mapped	NA	chr06_61.138	GG	GG	Monomorphic	NA	Excluded - ASSiST	NA	NA	GG	AG	Robust	<nnxnp>	Mapped	NA	chr06_73.100	chr06_96.530	CONGRUENT
ae_C_T_chr6_20275907	Vitis aestivalis	ae_6_20275907	6	20275907	6	21413233	Laucou et al. 2018	GG	GG	Monomorphic	NA	Excluded - ASSiST	NA	NA	GG	GG	Monomorphic	NA	Excluded - ASSiST	NA	NA	GG	GG	Monomorphic	NA	Excluded - ASSiST	NA	NA	NA	NA
ae_C_T_chr6_20790257	Vitis aestivalis	ae_6_20790257	6	20790257	6	21927583	This study	GG	GG	Monomorphic	NA	Excluded - ASSiST	NA	NA	GG	GG	Monomorphic	NA	Excluded - ASSiST	NA	NA	GG	GG	Monomorphic	NA	Excluded - ASSiST	NA	NA	NA	NA
ae_C_T_chr6_6151691	Vitis aestivalis	ae_6_6151691	6	6151691	6	6151691	This study	GG	GG	Monomorphic	NA	Excluded - ASSiST	NA	NA	GG	GG	Monomorphic	NA	Excluded - ASSiST	NA	NA	GG	GG	Monomorphic	NA	Excluded - ASSiST	NA	NA	NA	NA
ae_C_T_chr6_6561546	Vitis aestivalis	ae_6_6561546	6	6561546	6	6561546	Laucou et al. 2018	GG	GG	Monomorphic	NA	Excluded - ASSiST	NA	NA	GG	GG	Monomorphic	NA	Excluded - ASSiST	NA	NA	GG	GG	Monomorphic	NA	Excluded - ASSiST	NA	NA	NA	NA
ae_C_T_chr6_8110176	Vitis aestivalis	ae_6_8110176	6	8110176	6	8110176	This study	--	--	Failed	NA	Excluded - ASSiST	NA	NA	--	--	Failed	NA	Excluded - ASSiST	NA	NA	--	--	Failed	NA	Excluded - ASSiST	NA	NA	NA	NA
ae_C_T_chr6_8548027	Vitis aestivalis	ae_6_8548027	6	8548027	6	8548027	This study	GG	GG	Monomorphic	NA	Excluded - ASSiST	NA	NA	GG	GG	Monomorphic	NA	Excluded - ASSiST	NA	NA	GG	GG	Monomorphic	NA	Excluded - ASSiST	NA	NA	NA	NA
ae_C_T_chr6_9066940	Vitis aestivalis	ae_6_9066940	6	9066940	6	9066940	This study	GG	GG	Monomorphic	NA	Excluded - ASSiST	NA	NA	GG	GG	Monomorphic	NA	Excluded - ASSiST	NA	NA	GG	GG	Monomorphic	NA	Excluded - ASSiST	NA	NA	NA	NA
ae_C_T_chr6_9521889	Vitis aestivalis	ae_6_9521889	6	9521889	6	9521889	This study	--	--	Failed	NA	Excluded - ASSiST	NA	NA	--	--	Failed	NA	Excluded - ASSiST	NA	NA	--	--	Failed	NA	Excluded - ASSiST	NA	NA	NA	NA
ae_C_T_chr7_11451080	Vitis aestivalis	ae_7_11451080	7	11451080	7	11833056	This study	GG	GG	Monomorphic	NA	Excluded - ASSiST	NA	NA	GG	GG	Monomorphic	NA	Excluded - ASSiST	NA	NA	GG	GG	Monomorphic	NA	Excluded - ASSiST	NA	NA	NA	NA
ae_C_T_chr7_11948546	Vitis aestivalis	ae_7_11948546	7	11948546	7	12330522	This study	GG	GG	Monomorphic	NA	Excluded - ASSiST	NA	NA	GG	GG	Monomorphic	NA	Excluded - ASSiST	NA	NA	GG	GG	Monomorphic	NA	Excluded - ASSiST	NA	NA	NA	NA
ae_C_T_chr7_13055383	Vitis aestivalis	ae_7_13055383	7	13055383	7	13437359	This study	GG	GG	Monomorphic	NA	Excluded - ASSiST	NA	NA	GG	GG	Monomorphic	NA	Excluded - ASSiST	NA	NA	GG	GG	Monomorphic	NA	Excluded - ASSiST	NA	NA	NA	NA
ae_C_T_chr7_14877833	Vitis aestivalis	ae_7_14877833	7	14877833	7	20553156	This study	GG	GG	Monomorphic	NA	Excluded - ASSiST	NA	NA	GG	GG	Monomorphic	NA	Excluded - ASSiST	NA	NA	GG	GG	Monomorphic	NA	Excluded - ASSiST	NA	NA	NA	NA
ae_C_T_chr7_18766285	Vitis aestivalis	ae_7_18766285	7	18766285	7	25095412	This study	--	--	Failed	NA	Excluded - ASSiST	NA	NA	--	--	Failed	NA	Excluded - ASSiST	NA	NA	--	--	Failed	NA	Excluded - ASSiST	NA	NA	NA	NA
ae_C_T_chr7_19252919	Vitis aestivalis	ae_7_19252919	7	19252919	7	25582046	This study	GG	GG	Monomorphic	NA	Excluded - ASSiST	NA	NA	GG	GG	Monomorphic	NA	Excluded - ASSiST	NA	NA	GG	GG	Monomorphic	NA	Excluded - ASSiST	NA	NA	NA	NA
ae_C_T_chr7_3656193	Vitis aestivalis	ae_7_3656193	7	3656193	7	4038169	This study	GG	GG	Monomorphic	NA	Excluded - ASSiST	NA	NA	GG	GG	Monomorphic	NA	Excluded - ASSiST	NA	NA	GG	GG	Monomorphic	NA	Excluded - ASSiST	NA	NA	NA	NA
ae_C_T_chr7_6582018	Vitis aestivalis	ae_7_6582018	7	6582018	7	6963994	This study	GG	GG	Monomorphic	NA	Excluded - ASSiST	NA	NA	GG	GG	Monomorphic	NA	Excluded - ASSiST	NA	NA	GG	GG	Monomorphic	NA	Excluded - ASSiST	NA	NA	NA	NA
ae_C_T_chr8_11915730	Vitis aestivalis	ae_8_11915730	8	11915730	8	11915730	Laucou et al. 2018	AG	GG	Robust	<nnxnp>	Excluded - similar loci	8_11928192	chr08_31.728	GG	GG	Monomorphic	NA	Excluded - ASSiST	NA	NA	GG	AG	Robust	<nnxnp>	Excluded - similar loci	8_11928192	chr08_35.213	NA	CONGRUENT
ae_C_T_chr8_12405612	Vitis aestivalis	ae_8_12405612	8	12405612	8	12405612	Laucou et al. 2018	AG	AA	Robust	<nnxnp>	Excluded - similar loci	8_12330318	chr08_34.355	AG	GG	Robust	<lmxll>	Excluded - similar loci	8_12367240	chr08_38.645	AA	AG	Robust	<nnxnp>	Excluded - similar loci	8_12399967	chr08_36.683	NA	CONGRUENT
ae_C_T_chr8_15274126	Vitis aestivalis	ae_8_15274126	8	15274126	8	15274126	This study	AG	--	Failed	NA	Excluded - ASSiST	NA	NA	GG	AG	Failed	NA	Excluded - ASSiST	NA	NA	GG	AG	Failed	NA	Excluded - ASSiST	NA	NA	NA	NA
ae_C_T_chr8_17741257	Vitis aestivalis	ae_8_17741257	8	17741257	8	17741257	This study	GG	GG	Monomorphic	NA	Excluded - ASSiST	NA	NA	GG	GG	Monomorphic	NA	Excluded - ASSiST	NA	NA	GG	GG	Monomorphic	NA	Excluded - ASSiST	NA	NA	NA	NA
ae_C_T_chr8_19223758	Vitis aestivalis	ae_8_19223758	8	19223758	8	19223758	This study	GG	AG	Robust	<lmxll>	Mapped	NA	chr16_13.220	GG	AG	Robust	<nnxnp>	Mapped	NA	chr16_13.137	GG	GG	Monomorphic	NA	Excluded - ASSiST	NA	NA	chr16_21.160	INCONGRUENT
ae_C_T_chr8_19692469	Vitis aestivalis	ae_8_19692469	8	19692469	8	19692469	This study	GG	GG	Monomorphic	NA	Excluded - ASSiST	NA	NA	GG	GG	Monomorphic	NA	Excluded - ASSiST	NA	NA	GG	GG	Monomorphic	NA	Excluded - ASSiST	NA	NA	NA	NA
ae_C_T_chr8_20689634	Vitis aestivalis	ae_8_20689634	8	20689634	8	20689634	This study	GG	GG	Monomorphic	NA	Excluded - ASSiST	NA	NA	GG	GG	Monomorphic	NA	Excluded - ASSiST	NA	NA	GG	GG	Monomorphic	NA	Excluded - ASSiST	NA	NA	NA	NA
ae_C_T_chr8_257399	Vitis aestivalis	ae_8_257399	8	257399	8	257399	This study	GG	GG	Monomorphic	NA	Excluded - ASSiST	NA	NA	GG	GG	Monomorphic	NA	Excluded - ASSiST	NA	NA	GG	GG	Monomorphic	NA	Excluded - ASSiST	NA	NA	NA	NA
ae_C_T_chr8_7494108	Vitis aestivalis	ae_8_7494108	8	7494108	8	7494108	This study	GG	GG	Monomorphic	NA	Excluded - ASSiST	NA	NA	OO	GO	Null_2_Cluster	<nnxnp>	Excluded - similar loci	8_7216560	chr08_19.641	GO	GO	Null_2_Cluster	<hkxhk>	Mapped	NA	chr08_17.922	chr08_21.440	CONGRUENT
ae_C_T_chr8_9929378	Vitis aestivalis	ae_8_9929378	8	9929378	8	9929378	This study	--	--	Failed	NA	Excluded - ASSiST	NA	NA	--	--	Failed	NA	Excluded - ASSiST	NA	NA	--	--	Failed	NA	Excluded - ASSiST	NA	NA	NA	NA
ae_C_T_chr9_10035831	Vitis aestivalis	ae_9_10035831	9	10035831	9	10035831	Laucou et al. 2018	--	--	Failed	NA	Excluded - ASSiST	NA	NA	--	--	Failed	NA	Excluded - ASSiST	NA	NA	--	--	Failed	NA	Excluded - ASSiST	NA	NA	NA	NA
ae_C_T_chr9_10536058	Vitis aestivalis	ae_9_10536058	9	10536058	9	10536058	This study	GG	GG	Monomorphic	NA	Excluded - ASSiST	NA	NA	GG	GG	Monomorphic	NA	Excluded - ASSiST	NA	NA	GG	GG	Monomorphic	NA	Excluded - ASSiST	NA	NA	NA	NA
ae_C_T_chr9_11099124	Vitis aestivalis	ae_9_11099124	9	11099124	9	11099124	This study	--	--	Failed	NA	Excluded - ASSiST	NA	NA	--	--	Failed	NA	Excluded - ASSiST	NA	NA	--	--	Failed	NA	Excluded - ASSiST	NA	NA	NA	NA
ae_C_T_chr9_12948624	Vitis aestivalis	ae_9_12948624	9	12948624	9	12948624	This study	AO	AO	Null_2_Cluster	<hkxhk>	Mapped	NA	chr09_36.303	AA	AG	Robust	<nnxnp>	Mapped	NA	chr09_44.343	AA	AA	Monomorphic	NA	Excluded - ASSiST	NA	NA	chr09_56.170	CONGRUENT
ae_C_T_chr9_14427040	Vitis aestivalis	ae_9_14427040	9	14427040	9	14427040	This study	GG	AG	Failed	NA	Excluded - ASSiST	NA	NA	AG	AG	Failed	NA	Excluded - ASSiST	NA	NA	AG	GG	Failed	NA	Excluded - ASSiST	NA	NA	NA	NA
ae_C_T_chr9_15896358	Vitis aestivalis	ae_9_15896358	9	15896358	9	15896358	This study	GG	GG	Monomorphic	NA	Excluded - ASSiST	NA	NA	GG	GG	Monomorphic	NA	Excluded - ASSiST	NA	NA	GG	GG	Monomorphic	NA	Excluded - ASSiST	NA	NA	NA	NA
ae_C_T_chr9_19840231	Vitis aestivalis	ae_9_19840231	9	19840231	9	19840231	This study	GG	GG	Monomorphic	NA	Excluded - ASSiST	NA	NA	GG	GG	Monomorphic	NA	Excluded - ASSiST	NA	NA	GG	GG	Monomorphic	NA	Excluded - ASSiST	NA	NA	NA	NA
ae_C_T_chr9_20411010	Vitis aestivalis	ae_9_20411010	9	20411010	9	20411010	This study	GO	GO	Null_2_Cluster	<hkxhk>	Excluded - poor fit	NA	NA	OO	OO	Failed	NA	Excluded - ASSiST	NA	NA	AG	GG	Robust	<lmxll>	Mapped	NA	chr09_47.506	chr09_66.680	CONGRUENT
ae_C_T_chr9_20877547	Vitis aestivalis	ae_9_20877547	9	20877547	9	20877547	This study	--	--	Failed	NA	Excluded - ASSiST	NA	NA	--	--	Failed	NA	Excluded - ASSiST	NA	NA	--	--	Failed	NA	Excluded - ASSiST	NA	NA	NA	NA
ae_C_T_chr9_2225124	Vitis aestivalis	ae_9_2225124	9	2225124	9	2225124	This study	GG	GG	Monomorphic	NA	Excluded - ASSiST	NA	NA	GG	GG	Monomorphic	NA	Excluded - ASSiST	NA	NA	GG	GG	Monomorphic	NA	Excluded - ASSiST	NA	NA	NA	NA
ae_C_T_chr9_762708	Vitis aestivalis	ae_9_762708	9	762708	9	762708	This study	GG	GG	Monomorphic	NA	Excluded - ASSiST	NA	NA	GG	GG	Monomorphic	NA	Excluded - ASSiST	NA	NA	GG	GG	Monomorphic	NA	Excluded - ASSiST	NA	NA	NA	NA
ae_C_T_chrUn_11424446	Vitis aestivalis	ae_Un_11424446	UN	11424446	17	18187112	This study	GG	GG	Monomorphic	NA	Excluded - ASSiST	NA	NA	GG	GG	Monomorphic	NA	Excluded - ASSiST	NA	NA	GG	GG	Monomorphic	NA	Excluded - ASSiST	NA	NA	NA	NA
ae_C_T_chrUn_13375345	Vitis aestivalis	ae_Un_13375345	UN	13375345	4	16006376	This study	GG	GG	Monomorphic	NA	Excluded - ASSiST	NA	NA	GG	AG	Robust	<nnxnp>	Mapped	NA	chr04_61.821	AG	GG	Robust	<lmxll>	Excluded - similar loci	4_15680926	chr04_49.147	chr04_64.050	CONGRUENT
ae_C_T_chrUn_15239192	Vitis aestivalis	ae_Un_15239192	UN	15239192	10	1544596	This study	GG	GG	Monomorphic	NA	Excluded - ASSiST	NA	NA	GG	GG	Monomorphic	NA	Excluded - ASSiST	NA	NA	GG	GG	Monomorphic	NA	Excluded - ASSiST	NA	NA	NA	NA
ae_C_T_chrUn_20745104	Vitis aestivalis	ae_Un_20745104	UN	20745104	16	4028875	This study	GG	GG	Monomorphic	NA	Excluded - ASSiST	NA	NA	GG	GG	Monomorphic	NA	Excluded - ASSiST	NA	NA	GG	GG	Monomorphic	NA	Excluded - ASSiST	NA	NA	NA	NA
ae_C_T_chrUn_21735774	Vitis aestivalis	ae_Un_21735774	UN	21735774	Un	9599772	This study	GG	GG	Monomorphic	NA	Excluded - ASSiST	NA	NA	GG	GG	Monomorphic	NA	Excluded - ASSiST	NA	NA	GG	GG	Monomorphic	NA	Excluded - ASSiST	NA	NA	NA	NA
ae_C_T_chrUn_30184773	Vitis aestivalis	ae_Un_30184773	UN	30184773	Un	15885871	This study	AA	AA	Monomorphic	NA	Excluded - ASSiST	NA	NA	AA	AA	Monomorphic	NA	Excluded - ASSiST	NA	NA	AA	AA	Monomorphic	NA	Excluded - ASSiST	NA	NA	NA	NA
ae_C_T_chrUn_31784492	Vitis aestivalis	ae_Un_31784492	UN	31784492	Un	17121702	This study	GG	GG	Monomorphic	NA	Excluded - ASSiST	NA	NA	GG	GG	Monomorphic	NA	Excluded - ASSiST	NA	NA	GG	GG	Monomorphic	NA	Excluded - ASSiST	NA	NA	NA	NA
ae_C_T_chrUn_35273351	Vitis aestivalis	ae_Un_35273351	UN	35273351	10	4246533	This study	GG	GG	Monomorphic	NA	Excluded - ASSiST	NA	NA	GG	GG	Monomorphic	NA	Excluded - ASSiST	NA	NA	GG	GG	Monomorphic	NA	Excluded - ASSiST	NA	NA	NA	NA
ae_C_T_chrUn_37753356	Vitis aestivalis	ae_Un_37753356	UN	37753356	Un	22166813	This study	AG	AG	Failed	NA	Excluded - ASSiST	NA	NA	AG	GG	Failed	NA	Excluded - ASSiST	NA	NA	AG	AG	Failed	NA	Excluded - ASSiST	NA	NA	NA	NA
ae_C_T_chrUn_39289213	Vitis aestivalis	ae_Un_39289213	UN	39289213	Un	23554764	This study	AG	GG	Failed	NA	Excluded - ASSiST	NA	NA	GG	AG	Robust	<nnxnp>	Mapped	NA	chr01_13.467	GG	AG	Robust	<nnxnp>	Excluded - similar loci	1_1372222	chr01_8.821	chr01_11.220	NA
ae_C_T_chrUn_7766021	Vitis aestivalis	ae_Un_7766021	UN	7766021	10	3802876	This study	GG	GG	Monomorphic	NA	Excluded - ASSiST	NA	NA	GG	GG	Monomorphic	NA	Excluded - ASSiST	NA	NA	GG	GG	Monomorphic	NA	Excluded - ASSiST	NA	NA	NA	NA
ae_C_T_chrUn_8262021	Vitis aestivalis	ae_Un_8262021	UN	8262021	17	18629946	This study	GG	GG	Monomorphic	NA	Excluded - ASSiST	NA	NA	GG	GG	Monomorphic	NA	Excluded - ASSiST	NA	NA	GG	GG	Monomorphic	NA	Excluded - ASSiST	NA	NA	NA	NA
ae_G_A_chr1_13964176	Vitis aestivalis	ae_1_13964176	1	13964176	1	13181812	This study	GG	GG	Monomorphic	NA	Excluded - ASSiST	NA	NA	GG	GG	Monomorphic	NA	Excluded - ASSiST	NA	NA	GG	GG	Monomorphic	NA	Excluded - ASSiST	NA	NA	NA	NA
ae_G_A_chr1_16901068	Vitis aestivalis	ae_1_16901068	1	16901068	1	18096967	This study	GG	GG	Monomorphic	NA	Excluded - ASSiST	NA	NA	GG	GG	Monomorphic	NA	Excluded - ASSiST	NA	NA	GG	GG	Monomorphic	NA	Excluded - ASSiST	NA	NA	NA	NA
ae_G_A_chr1_17442964	Vitis aestivalis	ae_1_17442964	1	17442964	1	18638863	This study	--	--	Failed	NA	Excluded - ASSiST	NA	NA	--	--	Failed	NA	Excluded - ASSiST	NA	NA	--	--	Failed	NA	Excluded - ASSiST	NA	NA	NA	NA
ae_G_A_chr1_22773076	Vitis aestivalis	ae_1_22773076	1	22773076	1	23968975	This study	--	--	Failed	NA	Excluded - ASSiST	NA	NA	--	--	Failed	NA	Excluded - ASSiST	NA	NA	--	--	Failed	NA	Excluded - ASSiST	NA	NA	NA	NA
ae_G_A_chr1_3183841	Vitis aestivalis	ae_1_3183841	1	3183841	1	3183841	This study	GG	GG	Monomorphic	NA	Excluded - ASSiST	NA	NA	GG	GG	Monomorphic	NA	Excluded - ASSiST	NA	NA	GG	GG	Monomorphic	NA	Excluded - ASSiST	NA	NA	NA	NA
ae_G_A_chr1_5144110	Vitis aestivalis	ae_1_5144110	1	5144110	1	5144110	This study	AA	AG	Robust	<lmxll>	Excluded - similar loci	1_5720872	chr01_22.113	AG	AG	Robust	<hkxhk>	Mapped	NA	chr01_27.546	AA	AA	Monomorphic	NA	Excluded - ASSiST	NA	NA	chr01_31.070	CONGRUENT
ae_G_A_chr1_745121	Vitis aestivalis	ae_1_745121	1	745121	1	745121	This study	GG	GG	Monomorphic	NA	Excluded - ASSiST	NA	NA	GG	GG	Monomorphic	NA	Excluded - ASSiST	NA	NA	GG	GG	Monomorphic	NA	Excluded - ASSiST	NA	NA	NA	NA
ae_G_A_chr1_9566673	Vitis aestivalis	ae_1_9566673	1	9566673	1	9959689	This study	GG	GG	Monomorphic	NA	Excluded - ASSiST	NA	NA	GG	GG	Monomorphic	NA	Excluded - ASSiST	NA	NA	GG	GG	Monomorphic	NA	Excluded - ASSiST	NA	NA	NA	NA
ae_G_A_chr1_random_98632	Vitis aestivalis	ae_1_98632	1_RANDOM	98632	1	15009321	This study	GO	GO	Null_2_Cluster	<hkxhk>	Mapped	NA	chr01_48.353	GO	GO	Null_2_Cluster	<hkxhk>	Mapped	NA	chr01_72.929	OO	GO	Null_2_Cluster	<nnxnp>	Excluded - similar loci	1_13921759	chr01_47.565	chr01_80.980	CONGRUENT
ae_G_A_chr10_11518237	Vitis aestivalis	ae_10_11518237	10	11518237	10	15076872	This study	GG	GG	Monomorphic	NA	Excluded - ASSiST	NA	NA	GG	GG	Monomorphic	NA	Excluded - ASSiST	NA	NA	GG	GG	Monomorphic	NA	Excluded - ASSiST	NA	NA	NA	NA
ae_G_A_chr10_14974827	Vitis aestivalis	ae_10_14974827	10	14974827	10	19052833	This study	GG	GG	Monomorphic	NA	Excluded - ASSiST	NA	NA	GG	GG	Monomorphic	NA	Excluded - ASSiST	NA	NA	GG	GG	Monomorphic	NA	Excluded - ASSiST	NA	NA	NA	NA
ae_G_A_chr10_16403065	Vitis aestivalis	ae_10_16403065	10	16403065	10	21765153	This study	GG	GG	Monomorphic	NA	Excluded - ASSiST	NA	NA	GG	GG	Monomorphic	NA	Excluded - ASSiST	NA	NA	GO	GO	Null_2_Cluster	<hkxhk>	Mapped	NA	chr10_94.784	chr10_113.600	CONGRUENT
ae_G_A_chr10_5178423	Vitis aestivalis	ae_10_5178423	10	5178423	10	8737058	This study	GG	AA	Failed	NA	Excluded - ASSiST	NA	NA	AG	AG	Robust	<hkxhk>	Excluded - similar loci	10_5097896	chr10_51.523	AO	GO	Null_4_Cluster	<efxeg>	Mapped	NA	chr10_56.747	chr10_72.700	CONGRUENT
ae_G_A_chr10_6657762	Vitis aestivalis	ae_10_6657762	10	6657762	10	10216397	This study	GG	GG	Monomorphic	NA	Excluded - ASSiST	NA	NA	GG	GG	Monomorphic	NA	Excluded - ASSiST	NA	NA	GG	GG	Monomorphic	NA	Excluded - ASSiST	NA	NA	NA	NA
ae_G_A_chr10_7063400	Vitis aestivalis	ae_10_7063400	10	7063400	10	10622035	This study	GO	GO	Null_2_Cluster	<hkxhk>	Excluded - poor fit	NA	NA	GG	GG	Monomorphic	NA	Excluded - ASSiST	NA	NA	GO	GO	Null_2_Cluster	<hkxhk>	Mapped	NA	chr10_61.468	chr10_82.970	CONGRUENT
ae_G_A_chr10_7547524	Vitis aestivalis	ae_10_7547524	10	7547524	10	11106159	This study	GG	GG	Monomorphic	NA	Excluded - ASSiST	NA	NA	GG	GG	Monomorphic	NA	Excluded - ASSiST	NA	NA	GG	GG	Monomorphic	NA	Excluded - ASSiST	NA	NA	NA	NA
ae_G_A_chr10_790360	Vitis aestivalis	ae_10_790360	10	790360	10	790360	This study	GG	GG	Monomorphic	NA	Excluded - ASSiST	NA	NA	GG	GG	Monomorphic	NA	Excluded - ASSiST	NA	NA	GG	GG	Monomorphic	NA	Excluded - ASSiST	NA	NA	NA	NA
ae_G_A_chr10_9055589	Vitis aestivalis	ae_10_9055589	10	9055589	10	12614224	This study	GG	GG	Monomorphic	NA	Excluded - ASSiST	NA	NA	GG	GG	Monomorphic	NA	Excluded - ASSiST	NA	NA	GG	GG	Monomorphic	NA	Excluded - ASSiST	NA	NA	NA	NA
ae_G_A_chr10_random_558541	Vitis aestivalis	ae_10_558541	10_RANDOM	558541	10	17469929	This study	--	--	Failed	NA	Excluded - ASSiST	NA	NA	--	--	Failed	NA	Excluded - ASSiST	NA	NA	--	--	Failed	NA	Excluded - ASSiST	NA	NA	NA	NA
ae_G_A_chr11_13792532	Vitis aestivalis	ae_11_13792532	11	13792532	11	12184471	This study	GG	GG	Monomorphic	NA	Excluded - ASSiST	NA	NA	GG	GG	Monomorphic	NA	Excluded - ASSiST	NA	NA	GG	GG	Monomorphic	NA	Excluded - ASSiST	NA	NA	NA	NA
ae_G_A_chr11_14734025	Vitis aestivalis	ae_11_14734025	11	14734025	11	13125964	This study	GG	GG	Monomorphic	NA	Excluded - ASSiST	NA	NA	GG	GG	Monomorphic	NA	Excluded - ASSiST	NA	NA	GG	GG	Monomorphic	NA	Excluded - ASSiST	NA	NA	NA	NA
ae_G_A_chr11_15180475	Vitis aestivalis	ae_11_15180475	11	15180475	11	13572414	This study	GG	GG	Monomorphic	NA	Excluded - ASSiST	NA	NA	GG	GG	Monomorphic	NA	Excluded - ASSiST	NA	NA	GG	GG	Monomorphic	NA	Excluded - ASSiST	NA	NA	NA	NA
ae_G_A_chr11_16165830	Vitis aestivalis	ae_11_16165830	11	16165830	11	16465724	This study	GG	GG	Monomorphic	NA	Excluded - ASSiST	NA	NA	GG	GG	Monomorphic	NA	Excluded - ASSiST	NA	NA	GG	GG	Monomorphic	NA	Excluded - ASSiST	NA	NA	NA	NA
ae_G_A_chr11_17142988	Vitis aestivalis	ae_11_17142988	11	17142988	11	17442882	This study	GG	GG	Monomorphic	NA	Excluded - ASSiST	NA	NA	GG	GG	Monomorphic	NA	Excluded - ASSiST	NA	NA	GG	GG	Monomorphic	NA	Excluded - ASSiST	NA	NA	NA	NA
ae_G_A_chr11_2653758	Vitis aestivalis	ae_11_2653758	11	2653758	11	2653758	This study	GG	GG	Monomorphic	NA	Excluded - ASSiST	NA	NA	GG	GG	Monomorphic	NA	Excluded - ASSiST	NA	NA	GG	GG	Monomorphic	NA	Excluded - ASSiST	NA	NA	NA	NA
ae_G_A_chr11_3133753	Vitis aestivalis	ae_11_3133753	11	3133753	11	3133753	Laucou et al. 2018	GG	GG	Monomorphic	NA	Excluded - ASSiST	NA	NA	GG	GG	Monomorphic	NA	Excluded - ASSiST	NA	NA	GG	GG	Monomorphic	NA	Excluded - ASSiST	NA	NA	NA	NA
ae_G_A_chr11_5043612	Vitis aestivalis	ae_11_5043612	11	5043612	11	5043612	This study	GG	GG	Monomorphic	NA	Excluded - ASSiST	NA	NA	GG	GG	Monomorphic	NA	Excluded - ASSiST	NA	NA	GG	GG	Monomorphic	NA	Excluded - ASSiST	NA	NA	NA	NA
ae_G_A_chr11_6538306	Vitis aestivalis	ae_11_6538306	11	6538306	11	6555202	This study	GG	GG	Monomorphic	NA	Excluded - ASSiST	NA	NA	GG	GG	Monomorphic	NA	Excluded - ASSiST	NA	NA	GG	GG	Monomorphic	NA	Excluded - ASSiST	NA	NA	NA	NA
ae_G_A_chr11_722816	Vitis aestivalis	ae_11_722816	11	722816	11	722816	This study	GG	GG	Monomorphic	NA	Excluded - ASSiST	NA	NA	GG	GG	Monomorphic	NA	Excluded - ASSiST	NA	NA	GG	GG	Monomorphic	NA	Excluded - ASSiST	NA	NA	NA	NA
ae_G_A_chr11_7965157	Vitis aestivalis	ae_11_7965157	11	7965157	11	8265051	This study	GG	GG	Monomorphic	NA	Excluded - ASSiST	NA	NA	GG	GG	Monomorphic	NA	Excluded - ASSiST	NA	NA	GG	GG	Monomorphic	NA	Excluded - ASSiST	NA	NA	NA	NA
ae_G_A_chr11_9373684	Vitis aestivalis	ae_11_9373684	11	9373684	11	9673578	This study	GG	GG	Monomorphic	NA	Excluded - ASSiST	NA	NA	GG	GG	Monomorphic	NA	Excluded - ASSiST	NA	NA	GG	GG	Monomorphic	NA	Excluded - ASSiST	NA	NA	NA	NA
ae_G_A_chr12_11809331	Vitis aestivalis	ae_12_11809331	12	11809331	12	13376056	This study	GG	GG	Monomorphic	NA	Excluded - ASSiST	NA	NA	GG	GG	Monomorphic	NA	Excluded - ASSiST	NA	NA	GG	GG	Monomorphic	NA	Excluded - ASSiST	NA	NA	NA	NA
ae_G_A_chr12_1201040	Vitis aestivalis	ae_12_1201040	12	1201040	12	1201040	This study	GG	GG	Monomorphic	NA	Excluded - ASSiST	NA	NA	GG	GG	Monomorphic	NA	Excluded - ASSiST	NA	NA	GG	GG	Monomorphic	NA	Excluded - ASSiST	NA	NA	NA	NA
ae_G_A_chr12_12212254	Vitis aestivalis	ae_12_12212254	12	12212254	12	13778979	This study	GG	GG	Monomorphic	NA	Excluded - ASSiST	NA	NA	GG	GG	Monomorphic	NA	Excluded - ASSiST	NA	NA	GG	GG	Monomorphic	NA	Excluded - ASSiST	NA	NA	NA	NA
ae_G_A_chr12_14681873	Vitis aestivalis	ae_12_14681873	12	14681873	12	14803406	This study	--	--	Failed	NA	Excluded - ASSiST	NA	NA	--	--	Failed	NA	Excluded - ASSiST	NA	NA	--	--	Failed	NA	Excluded - ASSiST	NA	NA	NA	NA
ae_G_A_chr12_5999407	Vitis aestivalis	ae_12_5999407	12	5999407	12	5999407	This study	GG	GG	Monomorphic	NA	Excluded - ASSiST	NA	NA	GG	GG	Monomorphic	NA	Excluded - ASSiST	NA	NA	GG	GG	Monomorphic	NA	Excluded - ASSiST	NA	NA	NA	NA
ae_G_A_chr12_random_1100884	Vitis aestivalis	ae_12_1100884	12_RANDOM	1100884	12	11931610	This study	GG	GG	Monomorphic	NA	Excluded - ASSiST	NA	NA	GG	GG	Monomorphic	NA	Excluded - ASSiST	NA	NA	GG	GG	Monomorphic	NA	Excluded - ASSiST	NA	NA	NA	NA
ae_G_A_chr13_10487138	Vitis aestivalis	ae_13_10487138	13	10487138	13	10597061	This study	GG	GG	Monomorphic	NA	Excluded - ASSiST	NA	NA	GG	GG	Monomorphic	NA	Excluded - ASSiST	NA	NA	GG	GG	Monomorphic	NA	Excluded - ASSiST	NA	NA	NA	NA
ae_G_A_chr13_1179452	Vitis aestivalis	ae_13_1179452	13	1179452	13	1179452	This study	GG	GG	Monomorphic	NA	Excluded - ASSiST	NA	NA	GG	GG	Monomorphic	NA	Excluded - ASSiST	NA	NA	GG	GG	Monomorphic	NA	Excluded - ASSiST	NA	NA	NA	NA
ae_G_A_chr13_13401962	Vitis aestivalis	ae_13_13401962	13	13401962	13	13511885	This study	GG	GG	Failed	NA	Excluded - ASSiST	NA	NA	GG	GG	Failed	NA	Excluded - ASSiST	NA	NA	GG	GG	Failed	NA	Excluded - ASSiST	NA	NA	NA	NA
ae_G_A_chr13_16810548	Vitis aestivalis	ae_13_16810548	13	16810548	13	16920471	Laucou et al. 2018	GG	GG	Monomorphic	NA	Excluded - ASSiST	NA	NA	GG	GG	Monomorphic	NA	Excluded - ASSiST	NA	NA	GG	GG	Monomorphic	NA	Excluded - ASSiST	NA	NA	NA	NA
ae_G_A_chr13_17736241	Vitis aestivalis	ae_13_17736241	13	17736241	13	17846164	This study	GG	AG	Robust	<lmxll>	Mapped	NA	chr16_16.427	GG	AG	Robust	<nnxnp>	Mapped	NA	chr16_20.026	GG	GG	Monomorphic	NA	Excluded - ASSiST	NA	NA	chr16_29.070	INCONGRUENT
ae_G_A_chr13_21755293	Vitis aestivalis	ae_13_21755293	13	21755293	13	26434154	This study	GG	GG	Monomorphic	NA	Excluded - ASSiST	NA	NA	GG	GG	Monomorphic	NA	Excluded - ASSiST	NA	NA	GG	GG	Monomorphic	NA	Excluded - ASSiST	NA	NA	NA	NA
ae_G_A_chr13_22251550	Vitis aestivalis	ae_13_22251550	13	22251550	13	26930411	This study	GG	GG	Monomorphic	NA	Excluded - ASSiST	NA	NA	GG	GG	Monomorphic	NA	Excluded - ASSiST	NA	NA	GG	GG	Monomorphic	NA	Excluded - ASSiST	NA	NA	NA	NA
ae_G_A_chr13_3659759	Vitis aestivalis	ae_13_3659759	13	3659759	13	3760933	This study	GG	GG	Monomorphic	NA	Excluded - ASSiST	NA	NA	GG	GG	Monomorphic	NA	Excluded - ASSiST	NA	NA	GG	GG	Monomorphic	NA	Excluded - ASSiST	NA	NA	NA	NA
ae_G_A_chr13_5578190	Vitis aestivalis	ae_13_5578190	13	5578190	13	5679364	This study	GG	GG	Monomorphic	NA	Excluded - ASSiST	NA	NA	GG	GG	Monomorphic	NA	Excluded - ASSiST	NA	NA	GG	GG	Monomorphic	NA	Excluded - ASSiST	NA	NA	NA	NA
ae_G_A_chr13_729960	Vitis aestivalis	ae_13_729960	13	729960	13	729960	This study	GG	GG	Monomorphic	NA	Excluded - ASSiST	NA	NA	GG	GG	Monomorphic	NA	Excluded - ASSiST	NA	NA	GG	GG	Monomorphic	NA	Excluded - ASSiST	NA	NA	NA	NA
ae_G_A_chr13_7587086	Vitis aestivalis	ae_13_7587086	13	7587086	13	7697009	This study	GG	GG	Monomorphic	NA	Excluded - ASSiST	NA	NA	GG	GG	Monomorphic	NA	Excluded - ASSiST	NA	NA	GG	GG	Monomorphic	NA	Excluded - ASSiST	NA	NA	NA	NA
ae_G_A_chr13_8578178	Vitis aestivalis	ae_13_8578178	13	8578178	13	8688101	This study	AG	AG	Robust	<hkxhk>	Mapped	NA	chr13_34.395	AG	AG	Robust	<hkxhk>	Excluded - similar loci	13_8602557	chr13_40.461	AG	AG	Robust	<hkxhk>	Mapped	NA	chr13_43.222	chr13_58.320	CONGRUENT
ae_G_A_chr14_10528310	Vitis aestivalis	ae_14_10528310	14	10528310	14	10528310	This study	GG	GG	Failed	NA	Excluded - ASSiST	NA	NA	GG	GG	Failed	NA	Excluded - ASSiST	NA	NA	GG	GG	Failed	NA	Excluded - ASSiST	NA	NA	NA	NA
ae_G_A_chr14_11819563	Vitis aestivalis	ae_14_11819563	14	11819563	14	11819563	Laucou et al. 2018	GG	GG	Monomorphic	NA	Excluded - ASSiST	NA	NA	GG	GG	Monomorphic	NA	Excluded - ASSiST	NA	NA	AG	GG	Robust	<lmxll>	Excluded - similar loci	14_11885896	chr14_26.710	NA	CONGRUENT
ae_G_A_chr14_12531924	Vitis aestivalis	ae_14_12531924	14	12531924	14	12531924	Laucou et al. 2018	AA	GG	Monomorphic	NA	Excluded - ASSiST	NA	NA	GG	AG	Robust	<nnxnp>	Excluded - similar loci	14_12548315	chr14_48.629	AA	AA	Monomorphic	NA	Excluded - ASSiST	NA	NA	NA	CONGRUENT
ae_G_A_chr14_14418503	Vitis aestivalis	ae_14_14418503	14	14418503	14	14418503	This study	AA	AA	Monomorphic	NA	Excluded - ASSiST	NA	NA	AA	AA	Monomorphic	NA	Excluded - ASSiST	NA	NA	AA	AA	Monomorphic	NA	Excluded - ASSiST	NA	NA	NA	NA
ae_G_A_chr14_14921777	Vitis aestivalis	ae_14_14921777	14	14921777	14	14921777	This study	GG	GG	Monomorphic	NA	Excluded - ASSiST	NA	NA	GG	GG	Monomorphic	NA	Excluded - ASSiST	NA	NA	GG	GG	Monomorphic	NA	Excluded - ASSiST	NA	NA	NA	NA
ae_G_A_chr14_17329040	Vitis aestivalis	ae_14_17329040	14	17329040	14	17329040	This study	GG	GG	Monomorphic	NA	Excluded - ASSiST	NA	NA	GG	GG	Monomorphic	NA	Excluded - ASSiST	NA	NA	GG	GG	Monomorphic	NA	Excluded - ASSiST	NA	NA	NA	NA
ae_G_A_chr14_21223378	Vitis aestivalis	ae_14_21223378	14	21223378	14	21223378	This study	GG	GG	Monomorphic	NA	Excluded - ASSiST	NA	NA	GG	GG	Monomorphic	NA	Excluded - ASSiST	NA	NA	GG	GG	Monomorphic	NA	Excluded - ASSiST	NA	NA	NA	NA
ae_G_A_chr14_22280351	Vitis aestivalis	ae_14_22280351	14	22280351	14	22280351	This study	GG	GG	Monomorphic	NA	Excluded - ASSiST	NA	NA	GG	GG	Monomorphic	NA	Excluded - ASSiST	NA	NA	GG	GG	Monomorphic	NA	Excluded - ASSiST	NA	NA	NA	NA
ae_G_A_chr14_22700432	Vitis aestivalis	ae_14_22700432	14	22700432	14	22700432	This study	GG	GG	Monomorphic	NA	Excluded - ASSiST	NA	NA	GG	GG	Monomorphic	NA	Excluded - ASSiST	NA	NA	GG	GG	Monomorphic	NA	Excluded - ASSiST	NA	NA	NA	NA
ae_G_A_chr14_23709326	Vitis aestivalis	ae_14_23709326	14	23709326	14	23709326	This study	GG	GG	Monomorphic	NA	Excluded - ASSiST	NA	NA	GG	GG	Monomorphic	NA	Excluded - ASSiST	NA	NA	GG	GG	Monomorphic	NA	Excluded - ASSiST	NA	NA	NA	NA
ae_G_A_chr14_2680535	Vitis aestivalis	ae_14_2680535	14	2680535	14	3456241	This study	GG	GG	Monomorphic	NA	Excluded - ASSiST	NA	NA	GG	GG	Monomorphic	NA	Excluded - ASSiST	NA	NA	GG	GG	Monomorphic	NA	Excluded - ASSiST	NA	NA	NA	NA
ae_G_A_chr14_27086237	Vitis aestivalis	ae_14_27086237	14	27086237	14	27086237	Laucou et al. 2018	GG	GG	Monomorphic	NA	Excluded - ASSiST	NA	NA	GG	GG	Monomorphic	NA	Excluded - ASSiST	NA	NA	GG	GG	Monomorphic	NA	Excluded - ASSiST	NA	NA	NA	NA
ae_G_A_chr14_29050133	Vitis aestivalis	ae_14_29050133	14	29050133	14	29050133	This study	GG	GG	Monomorphic	NA	Excluded - ASSiST	NA	NA	GO	GO	Null_2_Cluster	<hkxhk>	Excluded - similar loci	14_29116323	chr14_97.173	GG	GG	Monomorphic	NA	Excluded - ASSiST	NA	NA	NA	CONGRUENT
ae_G_A_chr14_3638032	Vitis aestivalis	ae_14_3638032	14	3638032	14	3638032	This study	AG	GG	DistortedAndUnexpSegreg	NA	Excluded - ASSiST	NA	NA	GO	OO	Null_2_Cluster	<lmxll>	Mapped	NA	chr14_19.413	GG	AG	Robust	<nnxnp>	Mapped	NA	chr14_13.213	chr14_17.270	CONGRUENT
ae_G_A_chr14_5659808	Vitis aestivalis	ae_14_5659808	14	5659808	14	5659808	This study	--	--	Failed	NA	Excluded - ASSiST	NA	NA	--	--	Failed	NA	Excluded - ASSiST	NA	NA	--	--	Failed	NA	Excluded - ASSiST	NA	NA	NA	NA
ae_G_A_chr14_7042208	Vitis aestivalis	ae_14_7042208	14	7042208	14	7042208	This study	GG	GG	Monomorphic	NA	Excluded - ASSiST	NA	NA	GG	GG	Monomorphic	NA	Excluded - ASSiST	NA	NA	GG	GG	Monomorphic	NA	Excluded - ASSiST	NA	NA	NA	NA
ae_G_A_chr14_9023400	Vitis aestivalis	ae_14_9023400	14	9023400	14	9023400	This study	GG	GG	Monomorphic	NA	Excluded - ASSiST	NA	NA	GG	GG	Monomorphic	NA	Excluded - ASSiST	NA	NA	GG	GG	Monomorphic	NA	Excluded - ASSiST	NA	NA	NA	NA
ae_G_A_chr15_11606748	Vitis aestivalis	ae_15_11606748	15	11606748	15	11606748	Laucou et al. 2018	GG	GG	Monomorphic	NA	Excluded - ASSiST	NA	NA	GG	GG	Monomorphic	NA	Excluded - ASSiST	NA	NA	GG	GG	Monomorphic	NA	Excluded - ASSiST	NA	NA	NA	NA
ae_G_A_chr15_12651498	Vitis aestivalis	ae_15_12651498	15	12651498	15	12651498	This study	GG	GG	Monomorphic	NA	Excluded - ASSiST	NA	NA	GG	GG	Monomorphic	NA	Excluded - ASSiST	NA	NA	GG	GG	Monomorphic	NA	Excluded - ASSiST	NA	NA	NA	NA
ae_G_A_chr15_16578054	Vitis aestivalis	ae_15_16578054	15	16578054	15	16578054	This study	GG	GG	Monomorphic	NA	Excluded - ASSiST	NA	NA	GG	GG	Monomorphic	NA	Excluded - ASSiST	NA	NA	GG	GG	Monomorphic	NA	Excluded - ASSiST	NA	NA	NA	NA
ae_G_A_chr15_17027656	Vitis aestivalis	ae_15_17027656	15	17027656	15	17027656	Laucou et al. 2018	GG	GG	Monomorphic	NA	Excluded - ASSiST	NA	NA	GG	GG	Monomorphic	NA	Excluded - ASSiST	NA	NA	GG	GG	Monomorphic	NA	Excluded - ASSiST	NA	NA	NA	NA
ae_G_A_chr15_20020249	Vitis aestivalis	ae_15_20020249	15	20020249	15	20020249	This study	GG	GG	Monomorphic	NA	Excluded - ASSiST	NA	NA	--	GG	Monomorphic	NA	Excluded - ASSiST	NA	NA	GG	GG	Monomorphic	NA	Excluded - ASSiST	NA	NA	NA	NA
ae_G_A_chr15_3715739	Vitis aestivalis	ae_15_3715739	15	3715739	15	3715739	This study	GG	GG	Monomorphic	NA	Excluded - ASSiST	NA	NA	GG	GG	Monomorphic	NA	Excluded - ASSiST	NA	NA	GG	GG	Monomorphic	NA	Excluded - ASSiST	NA	NA	NA	NA
ae_G_A_chr15_5171649	Vitis aestivalis	ae_15_5171649	15	5171649	15	6610133	This study	GG	GG	Monomorphic	NA	Excluded - ASSiST	NA	NA	GG	GG	Monomorphic	NA	Excluded - ASSiST	NA	NA	GG	GG	Monomorphic	NA	Excluded - ASSiST	NA	NA	NA	NA
ae_G_A_chr15_5683236	Vitis aestivalis	ae_15_5683236	15	5683236	15	7121720	This study	GG	GG	Monomorphic	NA	Excluded - ASSiST	NA	NA	GG	GG	Monomorphic	NA	Excluded - ASSiST	NA	NA	GG	GG	Monomorphic	NA	Excluded - ASSiST	NA	NA	NA	NA
ae_G_A_chr15_7161538	Vitis aestivalis	ae_15_7161538	15	7161538	15	8600022	This study	GG	GG	Monomorphic	NA	Excluded - ASSiST	NA	NA	GG	GG	Monomorphic	NA	Excluded - ASSiST	NA	NA	GG	GG	Monomorphic	NA	Excluded - ASSiST	NA	NA	NA	NA
ae_G_A_chr16_14408608	Vitis aestivalis	ae_16_14408608	16	14408608	16	15919558	This study	--	--	Failed	NA	Excluded - ASSiST	NA	NA	--	--	Failed	NA	Excluded - ASSiST	NA	NA	--	--	Failed	NA	Excluded - ASSiST	NA	NA	NA	NA
ae_G_A_chr16_16331689	Vitis aestivalis	ae_16_16331689	16	16331689	16	17842639	This study	GG	GG	Monomorphic	NA	Excluded - ASSiST	NA	NA	GG	GG	Monomorphic	NA	Excluded - ASSiST	NA	NA	GG	GG	Monomorphic	NA	Excluded - ASSiST	NA	NA	NA	NA
ae_G_A_chr16_17306068	Vitis aestivalis	ae_16_17306068	16	17306068	16	18817018	This study	GG	GG	Monomorphic	NA	Excluded - ASSiST	NA	NA	GG	GG	Monomorphic	NA	Excluded - ASSiST	NA	NA	GG	GG	Monomorphic	NA	Excluded - ASSiST	NA	NA	NA	NA
ae_G_A_chr16_1767279	Vitis aestivalis	ae_16_1767279	16	1767279	16	1767279	This study	GG	GG	Monomorphic	NA	Excluded - ASSiST	NA	NA	GG	GG	Monomorphic	NA	Excluded - ASSiST	NA	NA	GG	GG	Monomorphic	NA	Excluded - ASSiST	NA	NA	NA	NA
ae_G_A_chr16_18792971	Vitis aestivalis	ae_16_18792971	16	18792971	16	20303921	Laucou et al. 2018	GG	GG	Monomorphic	NA	Excluded - ASSiST	NA	NA	GG	AG	Robust	<nnxnp>	Mapped	NA	chr16_45.804	GG	GG	Monomorphic	NA	Excluded - ASSiST	NA	NA	chr16_63.300	CONGRUENT
ae_G_A_chr16_20731146	Vitis aestivalis	ae_16_20731146	16	20731146	16	22250667	Laucou et al. 2018	GG	GG	Monomorphic	NA	Excluded - ASSiST	NA	NA	GG	GG	Monomorphic	NA	Excluded - ASSiST	NA	NA	GG	GG	Monomorphic	NA	Excluded - ASSiST	NA	NA	NA	NA
ae_G_A_chr16_2684169	Vitis aestivalis	ae_16_2684169	16	2684169	16	2684169	This study	GG	GG	Monomorphic	NA	Excluded - ASSiST	NA	NA	GG	GG	Monomorphic	NA	Excluded - ASSiST	NA	NA	GG	GG	Monomorphic	NA	Excluded - ASSiST	NA	NA	NA	NA
ae_G_A_chr16_4236612	Vitis aestivalis	ae_16_4236612	16	4236612	16	10929549	This study	GO	OO	Null_2_Cluster	<nnxnp>	Excluded - similar loci	16_10063467	chr16_14.638	GO	GO	Null_2_Cluster	<hkxhk>	Mapped	NA	chr16_15.891	OO	GO	Null_2_Cluster	<nnxnp>	Excluded - similar loci	16_10115582	chr16_21.784	chr16_24.890	CONGRUENT
ae_G_A_chr16_8104218	Vitis aestivalis	ae_16_8104218	16	8104218	16	7751971	Laucou et al. 2018	GG	GG	Monomorphic	NA	Excluded - ASSiST	NA	NA	GG	GG	Monomorphic	NA	Excluded - ASSiST	NA	NA	GG	GG	Monomorphic	NA	Excluded - ASSiST	NA	NA	NA	NA
ae_G_A_chr17_12501521	Vitis aestivalis	ae_17_12501521	17	12501521	17	12633149	This study	GG	GG	Monomorphic	NA	Excluded - ASSiST	NA	NA	AG	AA	Robust	<lmxll>	Excluded - similar loci	17_108934	chr17_59.841	AG	GG	Robust	<lmxll>	Excluded - similar loci	17_12252009	chr17_51.308	NA	CONGRUENT
ae_G_A_chr17_14864872	Vitis aestivalis	ae_17_14864872	17	14864872	17	15826735	Laucou et al. 2018	AG	AG	Robust	<hkxhk>	Mapped	NA	chr17_54.968	AG	AA	Robust	<lmxll>	Excluded - similar loci	17_14649899	chr17_65.096	AG	AG	Robust	<hkxhk>	Excluded - similar loci	17_15131365	chr17_53.136	chr17_73.460	CONGRUENT
ae_G_A_chr17_15902386	Vitis aestivalis	ae_17_15902386	17	15902386	17	16864249	This study	GG	GG	Monomorphic	NA	Excluded - ASSiST	NA	NA	GG	GG	Monomorphic	NA	Excluded - ASSiST	NA	NA	GG	GG	Monomorphic	NA	Excluded - ASSiST	NA	NA	NA	NA
ae_G_A_chr17_1723730	Vitis aestivalis	ae_17_1723730	17	1723730	17	1855358	Laucou et al. 2018	GG	GG	Monomorphic	NA	Excluded - ASSiST	NA	NA	GG	GG	Monomorphic	NA	Excluded - ASSiST	NA	NA	GG	GG	Monomorphic	NA	Excluded - ASSiST	NA	NA	NA	NA
ae_G_A_chr17_5143443	Vitis aestivalis	ae_17_5143443	17	5143443	17	5275071	This study	GG	GG	Monomorphic	NA	Excluded - ASSiST	NA	NA	GG	GG	Monomorphic	NA	Excluded - ASSiST	NA	NA	GG	GG	Monomorphic	NA	Excluded - ASSiST	NA	NA	NA	NA
ae_G_A_chr17_6143950	Vitis aestivalis	ae_17_6143950	17	6143950	17	6275578	Laucou et al. 2018	GG	GG	Monomorphic	NA	Excluded - ASSiST	NA	NA	GG	GG	Monomorphic	NA	Excluded - ASSiST	NA	NA	GG	GG	Monomorphic	NA	Excluded - ASSiST	NA	NA	NA	NA
ae_G_A_chr17_7095090	Vitis aestivalis	ae_17_7095090	17	7095090	17	7226718	This study	GG	AG	Robust	<lmxll>	Mapped	NA	chr17_32.474	GG	AG	Robust	<nnxnp>	Mapped	NA	chr17_37.440	GG	GG	Monomorphic	NA	Excluded - ASSiST	NA	NA	chr17_46.300	CONGRUENT
ae_G_A_chr17_7619740	Vitis aestivalis	ae_17_7619740	17	7619740	17	7751368	This study	GG	AG	DistortedAndUnexpSegreg	NA	Excluded - ASSiST	NA	NA	AG	AG	Failed	NA	Excluded - ASSiST	NA	NA	AG	GG	Robust	<lmxll>	Excluded - similar loci	17_7646355	chr17_37.492	NA	CONGRUENT
ae_G_A_chr17_8074014	Vitis aestivalis	ae_17_8074014	17	8074014	17	8205642	This study	GG	GG	Monomorphic	NA	Excluded - ASSiST	NA	NA	GG	GG	Monomorphic	NA	Excluded - ASSiST	NA	NA	GG	GG	Monomorphic	NA	Excluded - ASSiST	NA	NA	NA	NA
ae_G_A_chr17_9063850	Vitis aestivalis	ae_17_9063850	17	9063850	17	9195478	This study	GG	GG	Monomorphic	NA	Excluded - ASSiST	NA	NA	GG	GG	Monomorphic	NA	Excluded - ASSiST	NA	NA	GG	GG	Monomorphic	NA	Excluded - ASSiST	NA	NA	NA	NA
ae_G_A_chr17_random_641405	Vitis aestivalis	ae_17_641405	17_RANDOM	641405	17	13875485	This study	--	--	Failed	NA	Excluded - ASSiST	NA	NA	--	--	Failed	NA	Excluded - ASSiST	NA	NA	--	--	Failed	NA	Excluded - ASSiST	NA	NA	NA	NA
ae_G_A_chr18_11005801	Vitis aestivalis	ae_18_11005801	18	11005801	18	11005801	This study	GG	GG	Monomorphic	NA	Excluded - ASSiST	NA	NA	GG	GG	Monomorphic	NA	Excluded - ASSiST	NA	NA	GG	GG	Monomorphic	NA	Excluded - ASSiST	NA	NA	NA	NA
ae_G_A_chr18_14380454	Vitis aestivalis	ae_18_14380454	18	14380454	18	14380454	This study	GG	GG	Monomorphic	NA	Excluded - ASSiST	NA	NA	GG	GG	Monomorphic	NA	Excluded - ASSiST	NA	NA	GG	GG	Monomorphic	NA	Excluded - ASSiST	NA	NA	NA	NA
ae_G_A_chr18_14813015	Vitis aestivalis	ae_18_14813015	18	14813015	18	15899860	This study	--	--	Failed	NA	Excluded - ASSiST	NA	NA	--	--	Failed	NA	Excluded - ASSiST	NA	NA	--	--	Failed	NA	Excluded - ASSiST	NA	NA	NA	NA
ae_G_A_chr18_17349338	Vitis aestivalis	ae_18_17349338	18	17349338	18	17349338	This study	GG	GG	Monomorphic	NA	Excluded - ASSiST	NA	NA	GG	GG	Monomorphic	NA	Excluded - ASSiST	NA	NA	GG	GG	Monomorphic	NA	Excluded - ASSiST	NA	NA	NA	NA
ae_G_A_chr18_19830338	Vitis aestivalis	ae_18_19830338	18	19830338	18	22775272	This study	GG	GG	Monomorphic	NA	Excluded - ASSiST	NA	NA	GG	GG	Monomorphic	NA	Excluded - ASSiST	NA	NA	GG	GG	Monomorphic	NA	Excluded - ASSiST	NA	NA	NA	NA
ae_G_A_chr18_233857	Vitis aestivalis	ae_18_233857	18	233857	18	233857	This study	GG	GG	Monomorphic	NA	Excluded - ASSiST	NA	NA	GG	GG	Monomorphic	NA	Excluded - ASSiST	NA	NA	GG	GG	Monomorphic	NA	Excluded - ASSiST	NA	NA	NA	NA
ae_G_A_chr18_25653210	Vitis aestivalis	ae_18_25653210	18	25653210	18	29070231	This study	GG	GG	Monomorphic	NA	Excluded - ASSiST	NA	NA	GG	AG	Robust	<nnxnp>	Mapped	NA	chr18_126.000	AG	GG	Robust	<lmxll>	Excluded - similar loci	18_25631308	chr18_93.747	chr18_133.650	CONGRUENT
ae_G_A_chr18_29078922	Vitis aestivalis	ae_18_29078922	18	29078922	18	34287285	This study	GG	GG	Monomorphic	NA	Excluded - ASSiST	NA	NA	GG	GG	Monomorphic	NA	Excluded - ASSiST	NA	NA	GG	GG	Monomorphic	NA	Excluded - ASSiST	NA	NA	NA	NA
ae_G_A_chr18_3658766	Vitis aestivalis	ae_18_3658766	18	3658766	18	3658766	This study	GG	GG	Monomorphic	NA	Excluded - ASSiST	NA	NA	GG	GG	Monomorphic	NA	Excluded - ASSiST	NA	NA	GG	GG	Monomorphic	NA	Excluded - ASSiST	NA	NA	NA	NA
ae_G_A_chr18_5609746	Vitis aestivalis	ae_18_5609746	18	5609746	18	5609746	This study	GG	GG	Monomorphic	NA	Excluded - ASSiST	NA	NA	GG	GG	Monomorphic	NA	Excluded - ASSiST	NA	NA	GG	GG	Monomorphic	NA	Excluded - ASSiST	NA	NA	NA	NA
ae_G_A_chr18_6581953	Vitis aestivalis	ae_18_6581953	18	6581953	18	6581953	This study	GG	GG	Failed	NA	Excluded - ASSiST	NA	NA	GG	GG	Failed	NA	Excluded - ASSiST	NA	NA	GG	GG	Failed	NA	Excluded - ASSiST	NA	NA	NA	NA
ae_G_A_chr18_random_204815	Vitis aestivalis	ae_18_204815	18_RANDOM	204815	18	19666350	This study	GG	GG	Monomorphic	NA	Excluded - ASSiST	NA	NA	GG	GG	Monomorphic	NA	Excluded - ASSiST	NA	NA	GG	GG	Monomorphic	NA	Excluded - ASSiST	NA	NA	NA	NA
ae_G_A_chr18_random_2744018	Vitis aestivalis	ae_18_2744018	18_RANDOM	2744018	18	20704905	This study	GG	GG	Monomorphic	NA	Excluded - ASSiST	NA	NA	GG	GG	Monomorphic	NA	Excluded - ASSiST	NA	NA	GG	GG	Monomorphic	NA	Excluded - ASSiST	NA	NA	NA	NA
ae_G_A_chr18_random_3386348	Vitis aestivalis	ae_18_3386348	18_RANDOM	3386348	18	32847780	This study	GG	GG	Monomorphic	NA	Excluded - ASSiST	NA	NA	GG	GG	Monomorphic	NA	Excluded - ASSiST	NA	NA	GG	GG	Monomorphic	NA	Excluded - ASSiST	NA	NA	NA	NA
ae_G_A_chr18_random_4355313	Vitis aestivalis	ae_18_4355313	18_RANDOM	4355313	18	31878815	This study	--	--	Failed	NA	Excluded - ASSiST	NA	NA	--	--	Failed	NA	Excluded - ASSiST	NA	NA	--	--	Failed	NA	Excluded - ASSiST	NA	NA	NA	NA
ae_G_A_chr19_10514363	Vitis aestivalis	ae_19_10514363	19	10514363	19	10514363	This study	GG	GG	Monomorphic	NA	Excluded - ASSiST	NA	NA	GG	AG	Robust	<nnxnp>	Excluded - similar loci	19_10529280	chr19_42.478	GG	GG	Monomorphic	NA	Excluded - ASSiST	NA	NA	NA	CONGRUENT
ae_G_A_chr19_12980311	Vitis aestivalis	ae_19_12980311	19	12980311	19	12980311	This study	AG	GG	Robust	<nnxnp>	Mapped	NA	chr19_44.484	AG	GG	Robust	<lmxll>	Excluded - poor fit	NA	NA	AG	AG	Failed	NA	Excluded - ASSiST	NA	NA	chr19_60.480	CONGRUENT
ae_G_A_chr19_16378709	Vitis aestivalis	ae_19_16378709	19	16378709	19	15153995	This study	GG	GG	Monomorphic	NA	Excluded - ASSiST	NA	NA	AG	GG	Robust	<lmxll>	Excluded - similar loci	ae_19_12980311	NA	AG	GG	Robust	<lmxll>	Excluded - similar loci	19_17060781	chr19_52.406	NA	CONGRUENT
ae_G_A_chr19_19318847	Vitis aestivalis	ae_19_19318847	19	19318847	19	19992661	This study	AA	AA	Monomorphic	NA	Excluded - ASSiST	NA	NA	AA	AA	Monomorphic	NA	Excluded - ASSiST	NA	NA	AA	AA	Monomorphic	NA	Excluded - ASSiST	NA	NA	NA	NA
ae_G_A_chr19_20278530	Vitis aestivalis	ae_19_20278530	19	20278530	19	20952344	This study	AG	AG	Failed	NA	Excluded - ASSiST	NA	NA	AG	GG	Failed	NA	Excluded - ASSiST	NA	NA	AG	AG	Failed	NA	Excluded - ASSiST	NA	NA	NA	NA
ae_G_A_chr19_20817564	Vitis aestivalis	ae_19_20817564	19	20817564	19	21491378	This study	--	--	Failed	NA	Excluded - ASSiST	NA	NA	--	--	Failed	NA	Excluded - ASSiST	NA	NA	--	--	Failed	NA	Excluded - ASSiST	NA	NA	NA	NA
ae_G_A_chr19_212383	Vitis aestivalis	ae_19_212383	19	212383	19	212383	This study	GG	GG	Monomorphic	NA	Excluded - ASSiST	NA	NA	GG	GG	Monomorphic	NA	Excluded - ASSiST	NA	NA	GG	GG	Monomorphic	NA	Excluded - ASSiST	NA	NA	NA	NA
ae_G_A_chr19_21281063	Vitis aestivalis	ae_19_21281063	19	21281063	19	21954877	This study	--	--	Failed	NA	Excluded - ASSiST	NA	NA	--	--	Failed	NA	Excluded - ASSiST	NA	NA	--	--	Failed	NA	Excluded - ASSiST	NA	NA	NA	NA
ae_G_A_chr19_8552840	Vitis aestivalis	ae_19_8552840	19	8552840	19	8552840	This study	GG	GG	Monomorphic	NA	Excluded - ASSiST	NA	NA	GG	GG	Monomorphic	NA	Excluded - ASSiST	NA	NA	GG	GG	Monomorphic	NA	Excluded - ASSiST	NA	NA	NA	NA
ae_G_A_chr19_9535449	Vitis aestivalis	ae_19_9535449	19	9535449	19	9535449	This study	GO	GO	Null_2_Cluster	<hkxhk>	Mapped	NA	chr19_37.845	GG	GG	Monomorphic	NA	Excluded - ASSiST	NA	NA	GG	GG	Monomorphic	NA	Excluded - ASSiST	NA	NA	chr19_52.990	CONGRUENT
ae_G_A_chr2_10120362	Vitis aestivalis	ae_2_10120362	2	10120362	2	10232361	This study	GG	GG	Monomorphic	NA	Excluded - ASSiST	NA	NA	GG	GG	Monomorphic	NA	Excluded - ASSiST	NA	NA	AG	GG	Robust	<lmxll>	Mapped	NA	chr09_36.371	chr09_54.580	INCONGRUENT
ae_G_A_chr2_11385901	Vitis aestivalis	ae_2_11385901	2	11385901	2	11497900	This study	GG	GG	Failed	NA	Excluded - ASSiST	NA	NA	GG	GG	Failed	NA	Excluded - ASSiST	NA	NA	GG	GG	Failed	NA	Excluded - ASSiST	NA	NA	NA	NA
ae_G_A_chr2_13046659	Vitis aestivalis	ae_2_13046659	2	13046659	2	13158658	This study	GG	GG	Monomorphic	NA	Excluded - ASSiST	NA	NA	GG	GG	Monomorphic	NA	Excluded - ASSiST	NA	NA	GG	GG	Monomorphic	NA	Excluded - ASSiST	NA	NA	NA	NA
ae_G_A_chr2_18023306	Vitis aestivalis	ae_2_18023306	2	18023306	2	18135305	This study	GG	GG	Monomorphic	NA	Excluded - ASSiST	NA	NA	GG	--	Monomorphic	NA	Excluded - ASSiST	NA	NA	GG	GG	Monomorphic	NA	Excluded - ASSiST	NA	NA	NA	NA
ae_G_A_chr2_2723522	Vitis aestivalis	ae_2_2723522	2	2723522	2	2535938	This study	GG	GG	Monomorphic	NA	Excluded - ASSiST	NA	NA	GG	GG	Monomorphic	NA	Excluded - ASSiST	NA	NA	GG	GG	Monomorphic	NA	Excluded - ASSiST	NA	NA	NA	NA
ae_G_A_chr2_3173947	Vitis aestivalis	ae_2_3173947	2	3173947	2	2986363	This study	GG	GG	Monomorphic	NA	Excluded - ASSiST	NA	NA	GG	GG	Monomorphic	NA	Excluded - ASSiST	NA	NA	GG	GG	Monomorphic	NA	Excluded - ASSiST	NA	NA	NA	NA
ae_G_A_chr2_4715740	Vitis aestivalis	ae_2_4715740	2	4715740	2	4530971	Laucou et al. 2018	GG	GG	Monomorphic	NA	Excluded - ASSiST	NA	NA	GG	GG	Monomorphic	NA	Excluded - ASSiST	NA	NA	GG	GG	Monomorphic	NA	Excluded - ASSiST	NA	NA	NA	NA
ae_G_A_chr2_5683137	Vitis aestivalis	ae_2_5683137	2	5683137	2	5795136	This study	GG	GG	Monomorphic	NA	Excluded - ASSiST	NA	NA	GG	GG	Monomorphic	NA	Excluded - ASSiST	NA	NA	AG	GG	Robust	<lmxll>	Mapped	NA	chr02_34.065	chr02_54.460	CONGRUENT
ae_G_A_chr2_9411474	Vitis aestivalis	ae_2_9411474	2	9411474	2	9523473	This study	GG	AG^	Failed	NA	Excluded - ASSiST	NA	NA	GG	GG	Monomorphic	NA	Excluded - ASSiST	NA	NA	GG	GG	Monomorphic	NA	Excluded - ASSiST	NA	NA	NA	NA
ae_G_A_chr3_14217610	Vitis aestivalis	ae_3_14217610	3	14217610	3	15571272	This study	GG	GG	Monomorphic	NA	Excluded - ASSiST	NA	NA	GG	GG	Monomorphic	NA	Excluded - ASSiST	NA	NA	GG	GG	Monomorphic	NA	Excluded - ASSiST	NA	NA	NA	NA
ae_G_A_chr3_15701125	Vitis aestivalis	ae_3_15701125	3	15701125	3	17054787	This study	GG	GG	Monomorphic	NA	Excluded - ASSiST	NA	NA	GG	--	Monomorphic	NA	Excluded - ASSiST	NA	NA	GG	GG	Monomorphic	NA	Excluded - ASSiST	NA	NA	NA	NA
ae_G_A_chr3_18083815	Vitis aestivalis	ae_3_18083815	3	18083815	3	19437477	This study	GG	AG	Robust	<lmxll>	Excluded - similar loci	3_18408810	chr03_56.321	GG	AG	Robust	<nnxnp>	Excluded - similar loci	3_17878951	chr03_68.927	GG	GG	Monomorphic	NA	Excluded - ASSiST	NA	NA	NA	CONGRUENT
ae_G_A_chr3_18510549	Vitis aestivalis	ae_3_18510549	3	18510549	3	19864211	This study	AG	AG	Robust	<hkxhk>	Excluded - similar loci	3_18346272	chr03_56.321	AG	AA	DistortedAndUnexpSegreg	NA	Excluded - ASSiST	NA	NA	GG	AG	Robust	<nnxnp>	Excluded - similar loci	3_18346272	chr03_65.785	NA	CONGRUENT
ae_G_A_chr3_2196949	Vitis aestivalis	ae_3_2196949	3	2196949	3	2196949	This study	GG	GG	Monomorphic	NA	Excluded - ASSiST	NA	NA	GG	GG	Monomorphic	NA	Excluded - ASSiST	NA	NA	GG	GG	Monomorphic	NA	Excluded - ASSiST	NA	NA	NA	NA
ae_G_A_chr3_3112645	Vitis aestivalis	ae_3_3112645	3	3112645	3	3112645	This study	GG	GG	Monomorphic	NA	Excluded - ASSiST	NA	NA	GG	GG	Monomorphic	NA	Excluded - ASSiST	NA	NA	GG	GG	Monomorphic	NA	Excluded - ASSiST	NA	NA	NA	NA
ae_G_A_chr3_3630309	Vitis aestivalis	ae_3_3630309	3	3630309	3	5810206	This study	GG	GG	Monomorphic	NA	Excluded - ASSiST	NA	NA	GG	GG	Monomorphic	NA	Excluded - ASSiST	NA	NA	GG	GG	Monomorphic	NA	Excluded - ASSiST	NA	NA	NA	NA
ae_G_A_chr3_4091914	Vitis aestivalis	ae_3_4091914	3	4091914	3	5348601	This study	GG	GG	Monomorphic	NA	Excluded - ASSiST	NA	NA	GG	GG	Monomorphic	NA	Excluded - ASSiST	NA	NA	GG	GG	Monomorphic	NA	Excluded - ASSiST	NA	NA	NA	NA
ae_G_A_chr3_6983646	Vitis aestivalis	ae_3_6983646	3	6983646	3	6983646	This study	GG	GG	Monomorphic	NA	Excluded - ASSiST	NA	NA	GG	GG	Monomorphic	NA	Excluded - ASSiST	NA	NA	GG	GG	Monomorphic	NA	Excluded - ASSiST	NA	NA	NA	NA
ae_G_A_chr3_715797	Vitis aestivalis	ae_3_715797	3	715797	3	715797	This study	GG	GG	Monomorphic	NA	Excluded - ASSiST	NA	NA	GG	GG	Monomorphic	NA	Excluded - ASSiST	NA	NA	GG	GG	Monomorphic	NA	Excluded - ASSiST	NA	NA	NA	NA
ae_G_A_chr3_7935347	Vitis aestivalis	ae_3_7935347	3	7935347	3	7935347	This study	GG	GG	Monomorphic	NA	Excluded - ASSiST	NA	NA	GG	GG	Monomorphic	NA	Excluded - ASSiST	NA	NA	GG	GG	Monomorphic	NA	Excluded - ASSiST	NA	NA	NA	NA
ae_G_A_chr3_random_170841	Vitis aestivalis	ae_3_170841	3_RANDOM	170841	3	14255262	This study	GG	GG	Monomorphic	NA	Excluded - ASSiST	NA	NA	GG	GG	Monomorphic	NA	Excluded - ASSiST	NA	NA	GG	GG	Monomorphic	NA	Excluded - ASSiST	NA	NA	NA	NA
ae_G_A_chr4_14407021	Vitis aestivalis	ae_4_14407021	4	14407021	4	14553271	This study	--	--	Failed	NA	Excluded - ASSiST	NA	NA	--	--	Failed	NA	Excluded - ASSiST	NA	NA	--	--	Failed	NA	Excluded - ASSiST	NA	NA	NA	NA
ae_G_A_chr4_17281785	Vitis aestivalis	ae_4_17281785	4	17281785	4	17648471	This study	GG	GG	Monomorphic	NA	Excluded - ASSiST	NA	NA	GG	GG	Monomorphic	NA	Excluded - ASSiST	NA	NA	GG	GG	Monomorphic	NA	Excluded - ASSiST	NA	NA	NA	NA
ae_G_A_chr4_17743239	Vitis aestivalis	ae_4_17743239	4	17743239	4	18109925	This study	GG	GG	Monomorphic	NA	Excluded - ASSiST	NA	NA	GG	GG	Monomorphic	NA	Excluded - ASSiST	NA	NA	GG	GG	Monomorphic	NA	Excluded - ASSiST	NA	NA	NA	NA
ae_G_A_chr4_19708067	Vitis aestivalis	ae_4_19708067	4	19708067	4	20074753	This study	GG	GG	Monomorphic	NA	Excluded - ASSiST	NA	NA	GG	GG	Monomorphic	NA	Excluded - ASSiST	NA	NA	GG	GG	Monomorphic	NA	Excluded - ASSiST	NA	NA	NA	NA
ae_G_A_chr4_20191525	Vitis aestivalis	ae_4_20191525	4	20191525	4	20558211	This study	GG	GG	Monomorphic	NA	Excluded - ASSiST	NA	NA	GG	GG	Monomorphic	NA	Excluded - ASSiST	NA	NA	GG	GG	Monomorphic	NA	Excluded - ASSiST	NA	NA	NA	NA
ae_G_A_chr4_20750085	Vitis aestivalis	ae_4_20750085	4	20750085	4	21594025	This study	GG	GG	Monomorphic	NA	Excluded - ASSiST	NA	NA	GG	GG	Monomorphic	NA	Excluded - ASSiST	NA	NA	GG	GG	Monomorphic	NA	Excluded - ASSiST	NA	NA	NA	NA
ae_G_A_chr4_22160093	Vitis aestivalis	ae_4_22160093	4	22160093	4	23004033	Laucou et al. 2018	GG	GG	Monomorphic	NA	Excluded - ASSiST	NA	NA	GG	GG	Monomorphic	NA	Excluded - ASSiST	NA	NA	GG	GG	Monomorphic	NA	Excluded - ASSiST	NA	NA	NA	NA
ae_G_A_chr4_2699010	Vitis aestivalis	ae_4_2699010	4	2699010	4	2699010	This study	GG	GG	Monomorphic	NA	Excluded - ASSiST	NA	NA	GG	GG	Monomorphic	NA	Excluded - ASSiST	NA	NA	GG	GG	Monomorphic	NA	Excluded - ASSiST	NA	NA	NA	NA
ae_G_A_chr4_6088748	Vitis aestivalis	ae_4_6088748	4	6088748	4	6088748	This study	GG	AG	Robust	<lmxll>	Excluded - similar loci	4_5758095	chr04_26.432	GG	AA	Monomorphic	NA	Excluded - ASSiST	NA	NA	AG	GG	Robust	<lmxll>	Excluded - similar loci	4_5800224	chr04_27.196	NA	CONGRUENT
ae_G_A_chr4_8522504	Vitis aestivalis	ae_4_8522504	4	8522504	4	8522504	This study	GG	GG	Monomorphic	NA	Excluded - ASSiST	NA	NA	GG	GG	Monomorphic	NA	Excluded - ASSiST	NA	NA	GG	GG	Monomorphic	NA	Excluded - ASSiST	NA	NA	NA	NA
ae_G_A_chr4_9041302	Vitis aestivalis	ae_4_9041302	4	9041302	4	9041302	This study	GG	GG	Monomorphic	NA	Excluded - ASSiST	NA	NA	GG	GG	Monomorphic	NA	Excluded - ASSiST	NA	NA	GG	GG	Monomorphic	NA	Excluded - ASSiST	NA	NA	NA	NA
ae_G_A_chr5_10011186	Vitis aestivalis	ae_5_10011186	5	10011186	5	10011186	This study	GG	GG	Monomorphic	NA	Excluded - ASSiST	NA	NA	GG	GG	Monomorphic	NA	Excluded - ASSiST	NA	NA	GG	GG	Monomorphic	NA	Excluded - ASSiST	NA	NA	NA	NA
ae_G_A_chr5_13042944	Vitis aestivalis	ae_5_13042944	5	13042944	5	13464681	This study	GG	GG	Monomorphic	NA	Excluded - ASSiST	NA	NA	GG	GG	Monomorphic	NA	Excluded - ASSiST	NA	NA	GG	GG	Monomorphic	NA	Excluded - ASSiST	NA	NA	NA	NA
ae_G_A_chr5_13443752	Vitis aestivalis	ae_5_13443752	5	13443752	5	13865489	Laucou et al. 2018	GG	GG	Monomorphic	NA	Excluded - ASSiST	NA	NA	GG	GG	Monomorphic	NA	Excluded - ASSiST	NA	NA	GG	GG	Monomorphic	NA	Excluded - ASSiST	NA	NA	NA	NA
ae_G_A_chr5_13916997	Vitis aestivalis	ae_5_13916997	5	13916997	5	14338734	This study	GG	GG	Monomorphic	NA	Excluded - ASSiST	NA	NA	GG	GG	Monomorphic	NA	Excluded - ASSiST	NA	NA	GG	GG	Monomorphic	NA	Excluded - ASSiST	NA	NA	NA	NA
ae_G_A_chr5_14378563	Vitis aestivalis	ae_5_14378563	5	14378563	5	14800300	This study	GG	GG	Monomorphic	NA	Excluded - ASSiST	NA	NA	GG	GG	Monomorphic	NA	Excluded - ASSiST	NA	NA	GG	GG	Monomorphic	NA	Excluded - ASSiST	NA	NA	NA	NA
ae_G_A_chr5_21270879	Vitis aestivalis	ae_5_21270879	5	21270879	5	21692616	This study	OO	GO	Null_2_Cluster	<lmxll>	Mapped	NA	chr05_56.112	GG	GG	Monomorphic	NA	Excluded - ASSiST	NA	NA	GG	OO	Monomorphic	NA	Excluded - ASSiST	NA	NA	chr05_95.730	CONGRUENT
ae_G_A_chr5_22267971	Vitis aestivalis	ae_5_22267971	5	22267971	5	22689708	This study	GG	GG	Monomorphic	NA	Excluded - ASSiST	NA	NA	GG	GG	Monomorphic	NA	Excluded - ASSiST	NA	NA	GG	GG	Monomorphic	NA	Excluded - ASSiST	NA	NA	NA	NA
ae_G_A_chr5_22757560	Vitis aestivalis	ae_5_22757560	5	22757560	5	23179297	This study	--	--	Failed	NA	Excluded - ASSiST	NA	NA	--	--	Failed	NA	Excluded - ASSiST	NA	NA	--	--	Failed	NA	Excluded - ASSiST	NA	NA	NA	NA
ae_G_A_chr5_23204037	Vitis aestivalis	ae_5_23204037	5	23204037	5	23625774	This study	GG	GG	Monomorphic	NA	Excluded - ASSiST	NA	NA	GG	GG	Monomorphic	NA	Excluded - ASSiST	NA	NA	GG	GG	Monomorphic	NA	Excluded - ASSiST	NA	NA	NA	NA
ae_G_A_chr5_279247	Vitis aestivalis	ae_5_279247	5	279247	5	1633117	This study	GG	AG	Robust	<lmxll>	Excluded - similar loci	5_2342048	chr05_5.720	GG	AG	Monomorphic	NA	Excluded - ASSiST	NA	NA	GG	GG	Monomorphic	NA	Excluded - ASSiST	NA	NA	NA	CONGRUENT
ae_G_A_chr5_4652107	Vitis aestivalis	ae_5_4652107	5	4652107	5	4652107	This study	GG	GG	Monomorphic	NA	Excluded - ASSiST	NA	NA	GG	GG	Monomorphic	NA	Excluded - ASSiST	NA	NA	GG	GG	Monomorphic	NA	Excluded - ASSiST	NA	NA	NA	NA
ae_G_A_chr5_5557577	Vitis aestivalis	ae_5_5557577	5	5557577	5	5557577	This study	GG	GG	Monomorphic	NA	Excluded - ASSiST	NA	NA	GG	GG	Monomorphic	NA	Excluded - ASSiST	NA	NA	GG	GG	Monomorphic	NA	Excluded - ASSiST	NA	NA	NA	NA
ae_G_A_chr5_random_127400	Vitis aestivalis	ae_5_127400	5_RANDOM	127400	5	10262374	This study	GG	GG	Monomorphic	NA	Excluded - ASSiST	NA	NA	GG	GG	Monomorphic	NA	Excluded - ASSiST	NA	NA	GG	GG	Monomorphic	NA	Excluded - ASSiST	NA	NA	NA	NA
ae_G_A_chr5_random_257739	Vitis aestivalis	ae_5_257739	5_RANDOM	257739	5	10392713	This study	GG	GG	Monomorphic	NA	Excluded - ASSiST	NA	NA	GG	GG	Monomorphic	NA	Excluded - ASSiST	NA	NA	GG	GG	Monomorphic	NA	Excluded - ASSiST	NA	NA	NA	NA
ae_G_A_chr6_15453855	Vitis aestivalis	ae_6_15453855	6	15453855	6	16578865	This study	GG	GG	Monomorphic	NA	Excluded - ASSiST	NA	NA	GG	GG	Monomorphic	NA	Excluded - ASSiST	NA	NA	GG	GG	Monomorphic	NA	Excluded - ASSiST	NA	NA	NA	NA
ae_G_A_chr6_3696932	Vitis aestivalis	ae_6_3696932	6	3696932	6	3696932	This study	GG	GG	Monomorphic	NA	Excluded - ASSiST	NA	NA	GG	GG	Monomorphic	NA	Excluded - ASSiST	NA	NA	GG	GG	Monomorphic	NA	Excluded - ASSiST	NA	NA	NA	NA
ae_G_A_chr6_4153548	Vitis aestivalis	ae_6_4153548	6	4153548	6	4153548	Laucou et al. 2018	GG	GG	Monomorphic	NA	Excluded - ASSiST	NA	NA	GG	GG	Monomorphic	NA	Excluded - ASSiST	NA	NA	AG	GG	Robust	<lmxll>	Mapped	NA	chr06_22.797	chr06_25.940	CONGRUENT
ae_G_A_chr6_755352	Vitis aestivalis	ae_6_755352	6	755352	6	755352	This study	AG	AG	Failed	NA	Excluded - ASSiST	NA	NA	GG	AG	Robust	<nnxnp>	Excluded - similar loci	6_903658	chr06_2.795	GG	AG	Robust	<nnxnp>	Mapped	NA	chr06_2.174	chr06_2.850	CONGRUENT
ae_G_A_chr7_10479771	Vitis aestivalis	ae_7_10479771	7	10479771	7	10861747	This study	--	--	Failed	NA	Excluded - ASSiST	NA	NA	--	--	Failed	NA	Excluded - ASSiST	NA	NA	--	--	Failed	NA	Excluded - ASSiST	NA	NA	NA	NA
ae_G_A_chr7_1677797	Vitis aestivalis	ae_7_1677797	7	1677797	7	2059773	Laucou et al. 2018	GG	GG	Monomorphic	NA	Excluded - ASSiST	NA	NA	GG	GG	Monomorphic	NA	Excluded - ASSiST	NA	NA	GG	GG	Monomorphic	NA	Excluded - ASSiST	NA	NA	NA	NA
ae_G_A_chr7_17303545	Vitis aestivalis	ae_7_17303545	7	17303545	7	23632672	This study	GG	GG	Monomorphic	NA	Excluded - ASSiST	NA	NA	GG	GG	Monomorphic	NA	Excluded - ASSiST	NA	NA	GG	GG	Monomorphic	NA	Excluded - ASSiST	NA	NA	NA	NA
ae_G_A_chr7_20220876	Vitis aestivalis	ae_7_20220876	7	20220876	7	26550003	This study	GG	GG	Monomorphic	NA	Excluded - ASSiST	NA	NA	GG	GG	Monomorphic	NA	Excluded - ASSiST	NA	NA	GG	GG	Monomorphic	NA	Excluded - ASSiST	NA	NA	NA	NA
ae_G_A_chr7_3169303	Vitis aestivalis	ae_7_3169303	7	3169303	7	3551279	This study	GG	GG	Monomorphic	NA	Excluded - ASSiST	NA	NA	GG	GG	Monomorphic	NA	Excluded - ASSiST	NA	NA	GG	GG	Monomorphic	NA	Excluded - ASSiST	NA	NA	NA	NA
ae_G_A_chr7_5126819	Vitis aestivalis	ae_7_5126819	7	5126819	7	5508795	This study	GG	GG	Monomorphic	NA	Excluded - ASSiST	NA	NA	GG	GG	Monomorphic	NA	Excluded - ASSiST	NA	NA	GG	GG	Monomorphic	NA	Excluded - ASSiST	NA	NA	NA	NA
ae_G_A_chr7_9488793	Vitis aestivalis	ae_7_9488793	7	9488793	7	9870769	This study	GG	GG	Monomorphic	NA	Excluded - ASSiST	NA	NA	GG	GG	Monomorphic	NA	Excluded - ASSiST	NA	NA	GG	GG	Monomorphic	NA	Excluded - ASSiST	NA	NA	NA	NA
ae_G_A_chr8_10953490	Vitis aestivalis	ae_8_10953490	8	10953490	8	10953490	This study	OO	GG	Monomorphic	NA	Excluded - ASSiST	NA	NA	GO	GO	Null_2_Cluster	<hkxhk>	Mapped	NA	chr08_34.584	GG	OO	Monomorphic	NA	Excluded - ASSiST	NA	NA	chr08_35.460	CONGRUENT
ae_G_A_chr8_13374975	Vitis aestivalis	ae_8_13374975	8	13374975	8	13374975	This study	GG	GG	Monomorphic	NA	Excluded - ASSiST	NA	NA	GG	GG	Monomorphic	NA	Excluded - ASSiST	NA	NA	GG	GG	Monomorphic	NA	Excluded - ASSiST	NA	NA	NA	NA
ae_G_A_chr8_1684263	Vitis aestivalis	ae_8_1684263	8	1684263	8	1684263	This study	GG	GG	Monomorphic	NA	Excluded - ASSiST	NA	NA	GG	GG	Monomorphic	NA	Excluded - ASSiST	NA	NA	GG	GG	Monomorphic	NA	Excluded - ASSiST	NA	NA	NA	NA
ae_G_A_chr8_18235668	Vitis aestivalis	ae_8_18235668	8	18235668	8	18235668	This study	GG	GG	Monomorphic	NA	Excluded - ASSiST	NA	NA	GG	GG	Monomorphic	NA	Excluded - ASSiST	NA	NA	GG	GG	Monomorphic	NA	Excluded - ASSiST	NA	NA	NA	NA
ae_G_A_chr8_21161935	Vitis aestivalis	ae_8_21161935	8	21161935	8	21161935	This study	GG	GG	Monomorphic	NA	Excluded - ASSiST	NA	NA	GG	AA	Monomorphic	NA	Excluded - ASSiST	NA	NA	GG	GG	Monomorphic	NA	Excluded - ASSiST	NA	NA	NA	NA
ae_G_A_chr8_6083787	Vitis aestivalis	ae_8_6083787	8	6083787	8	6083787	This study	GG	GG	Monomorphic	NA	Excluded - ASSiST	NA	NA	GG	GG	Monomorphic	NA	Excluded - ASSiST	NA	NA	GG	GG	Monomorphic	NA	Excluded - ASSiST	NA	NA	NA	NA
ae_G_A_chr8_8520557	Vitis aestivalis	ae_8_8520557	8	8520557	8	8520557	This study	GG	GG	Monomorphic	NA	Excluded - ASSiST	NA	NA	GG	--	Monomorphic	NA	Excluded - ASSiST	NA	NA	GG	GG	Monomorphic	NA	Excluded - ASSiST	NA	NA	NA	NA
ae_G_A_chr9_11490709	Vitis aestivalis	ae_9_11490709	9	11490709	9	11490709	This study	GG	GG	Monomorphic	NA	Excluded - ASSiST	NA	NA	GG	GG	Monomorphic	NA	Excluded - ASSiST	NA	NA	GG	GG	Monomorphic	NA	Excluded - ASSiST	NA	NA	NA	NA
ae_G_A_chr9_1214503	Vitis aestivalis	ae_9_1214503	9	1214503	9	1214503	This study	GG	GG	Monomorphic	NA	Excluded - ASSiST	NA	NA	GG	GG	Monomorphic	NA	Excluded - ASSiST	NA	NA	GG	GG	Monomorphic	NA	Excluded - ASSiST	NA	NA	NA	NA
ae_G_A_chr9_12502387	Vitis aestivalis	ae_9_12502387	9	12502387	9	12502387	This study	--	--	Failed	NA	Excluded - ASSiST	NA	NA	--	--	Failed	NA	Excluded - ASSiST	NA	NA	--	--	Failed	NA	Excluded - ASSiST	NA	NA	NA	NA
ae_G_A_chr9_13931608	Vitis aestivalis	ae_9_13931608	9	13931608	9	13931608	This study	--	--	Failed	NA	Excluded - ASSiST	NA	NA	--	--	Failed	NA	Excluded - ASSiST	NA	NA	--	--	Failed	NA	Excluded - ASSiST	NA	NA	NA	NA
ae_G_A_chr9_18354195	Vitis aestivalis	ae_9_18354195	9	18354195	9	18354195	Laucou et al. 2018	GG	GG	Monomorphic	NA	Excluded - ASSiST	NA	NA	GG	GG	Monomorphic	NA	Excluded - ASSiST	NA	NA	AG	GG	Robust	<lmxll>	Mapped	NA	chr09_43.274	chr09_62.000	CONGRUENT
ae_G_A_chr9_19322980	Vitis aestivalis	ae_9_19322980	9	19322980	9	19322980	This study	GG	GG	Monomorphic	NA	Excluded - ASSiST	NA	NA	GG	GG	Monomorphic	NA	Excluded - ASSiST	NA	NA	GG	GG	Monomorphic	NA	Excluded - ASSiST	NA	NA	NA	NA
ae_G_A_chr9_2698879	Vitis aestivalis	ae_9_2698879	9	2698879	9	2698879	This study	AG	AG	Failed	NA	Excluded - ASSiST	NA	NA	GG	AG	Monomorphic	NA	Excluded - ASSiST	NA	NA	AG	AG	Failed	NA	Excluded - ASSiST	NA	NA	NA	NA
ae_G_A_chr9_7573501	Vitis aestivalis	ae_9_7573501	9	7573501	9	7573501	This study	GG	AG	Robust	<lmxll>	Excluded - similar loci	4_15680926	chr04_42.493	GG	--	Monomorphic	NA	Excluded - ASSiST	NA	NA	AG	GG	Robust	<lmxll>	Excluded - similar loci	4_14434786	chr04_42.862	NA	INCONGRUENT
ae_G_A_chr9_8193871	Vitis aestivalis	ae_9_8193871	9	8193871	9	8193871	This study	GG	GG	Monomorphic	NA	Excluded - ASSiST	NA	NA	GG	GG	Monomorphic	NA	Excluded - ASSiST	NA	NA	GG	GG	Monomorphic	NA	Excluded - ASSiST	NA	NA	NA	NA
ae_G_A_chr9_9479351	Vitis aestivalis	ae_9_9479351	9	9479351	9	9479351	This study	GG	GG	Monomorphic	NA	Excluded - ASSiST	NA	NA	GG	GG	Monomorphic	NA	Excluded - ASSiST	NA	NA	GG	GG	Monomorphic	NA	Excluded - ASSiST	NA	NA	NA	NA
ae_G_A_chrUn_10588356	Vitis aestivalis	ae_Un_10588356	UN	10588356	10	2274089	This study	GG	GG	Monomorphic	NA	Excluded - ASSiST	NA	NA	GG	GG	Monomorphic	NA	Excluded - ASSiST	NA	NA	GG	GG	Monomorphic	NA	Excluded - ASSiST	NA	NA	NA	NA
ae_G_A_chrUn_13769345	Vitis aestivalis	ae_Un_13769345	UN	13769345	7	15454075	This study	--	--	Failed	NA	Excluded - ASSiST	NA	NA	--	--	Failed	NA	Excluded - ASSiST	NA	NA	--	--	Failed	NA	Excluded - ASSiST	NA	NA	NA	NA
ae_G_A_chrUn_1471494	Vitis aestivalis	ae_Un_1471494	UN	1471494	10	16568986	This study	--	--	Failed	NA	Excluded - ASSiST	NA	NA	--	--	Failed	NA	Excluded - ASSiST	NA	NA	--	--	Failed	NA	Excluded - ASSiST	NA	NA	NA	NA
ae_G_A_chrUn_16798123	Vitis aestivalis	ae_Un_16798123	UN	16798123	Un	6752562	This study	GG	GG	Failed	NA	Excluded - ASSiST	NA	NA	AG	--	Failed	NA	Excluded - ASSiST	NA	NA	AG	GG	Failed	NA	Excluded - ASSiST	NA	NA	NA	NA
ae_G_A_chrUn_1755582	Vitis aestivalis	ae_Un_1755582	UN	1755582	10	16853074	This study	GG	GG	Monomorphic	NA	Excluded - ASSiST	NA	NA	GG	GG	Monomorphic	NA	Excluded - ASSiST	NA	NA	GG	GG	Monomorphic	NA	Excluded - ASSiST	NA	NA	NA	NA
ae_G_A_chrUn_19266871	Vitis aestivalis	ae_Un_19266871	UN	19266871	10	4657706	This study	GG	GG	Monomorphic	NA	Excluded - ASSiST	NA	NA	GG	GG	Monomorphic	NA	Excluded - ASSiST	NA	NA	GG	GG	Monomorphic	NA	Excluded - ASSiST	NA	NA	NA	NA
ae_G_A_chrUn_20424131	Vitis aestivalis	ae_Un_20424131	UN	20424131	10	3370228	This study	--	--	Failed	NA	Excluded - ASSiST	NA	NA	--	--	Failed	NA	Excluded - ASSiST	NA	NA	--	--	Failed	NA	Excluded - ASSiST	NA	NA	NA	NA
ae_G_A_chrUn_24727967	Vitis aestivalis	ae_Un_24727967	UN	24727967	7	19374500	This study	GG	GG	Monomorphic	NA	Excluded - ASSiST	NA	NA	GG	GG	Monomorphic	NA	Excluded - ASSiST	NA	NA	GG	GG	Monomorphic	NA	Excluded - ASSiST	NA	NA	NA	NA
ae_G_A_chrUn_252949	Vitis aestivalis	ae_Un_252949	UN	252949	6	9805449	This study	--	--	Failed	NA	Excluded - ASSiST	NA	NA	--	--	Failed	NA	Excluded - ASSiST	NA	NA	--	--	Failed	NA	Excluded - ASSiST	NA	NA	NA	NA
ae_G_A_chrUn_26265503	Vitis aestivalis	ae_Un_26265503	UN	26265503	Un	12898768	This study	--	--	Failed	NA	Excluded - ASSiST	NA	NA	--	--	Failed	NA	Excluded - ASSiST	NA	NA	--	--	Failed	NA	Excluded - ASSiST	NA	NA	NA	NA
ae_G_A_chrUn_2770990	Vitis aestivalis	ae_Un_2770990	UN	2770990	13	24045511	This study	GG	GG	Monomorphic	NA	Excluded - ASSiST	NA	NA	GG	GG	Monomorphic	NA	Excluded - ASSiST	NA	NA	GG	GG	Monomorphic	NA	Excluded - ASSiST	NA	NA	NA	NA
ae_G_A_chrUn_27768149	Vitis aestivalis	ae_Un_27768149	UN	27768149	Un	14008908	This study	GG	GG	Monomorphic	NA	Excluded - ASSiST	NA	NA	GG	GG	Monomorphic	NA	Excluded - ASSiST	NA	NA	GG	GG	Monomorphic	NA	Excluded - ASSiST	NA	NA	NA	NA
ae_G_A_chrUn_29805613	Vitis aestivalis	ae_Un_29805613	UN	29805613	Un	15632065	This study	OO	GO	Null_2_Cluster	<lmxll>	Mapped	NA	chr13_67.086	OO	OO	Failed	NA	Excluded - ASSiST	NA	NA	GO	OO	Null_2_Cluster	<lmxll>	Excluded - similar loci	13_2850047	chr13_75.661	chr13_109.040	NA
ae_G_A_chrUn_32363458	Vitis aestivalis	ae_Un_32363458	UN	32363458	Un	17580360	This study	GG	GG	Monomorphic	NA	Excluded - ASSiST	NA	NA	GG	GG	Monomorphic	NA	Excluded - ASSiST	NA	NA	GG	GG	Monomorphic	NA	Excluded - ASSiST	NA	NA	NA	NA
ae_G_A_chrUn_3261859	Vitis aestivalis	ae_Un_3261859	UN	3261859	16	11853198	This study	OO	GO	Null_2_Cluster	<lmxll>	Excluded - similar loci	16_10065925	chr16_14.461	GG	GG	Monomorphic	NA	Excluded - ASSiST	NA	NA	GO	OO	Null_2_Cluster	<lmxll>	Excluded - similar loci	16_10065925	chr16_21.419	NA	CONGRUENT
ae_G_A_chrUn_35708078	Vitis aestivalis	ae_Un_35708078	UN	35708078	Un	20339565	This study	GG	GG	Monomorphic	NA	Excluded - ASSiST	NA	NA	GG	GG	Monomorphic	NA	Excluded - ASSiST	NA	NA	GG	GG	Monomorphic	NA	Excluded - ASSiST	NA	NA	NA	NA
ae_G_A_chrUn_36300410	Vitis aestivalis	ae_Un_36300410	UN	36300410	Un	20835481	This study	GG	GG	Monomorphic	NA	Excluded - ASSiST	NA	NA	GG	GG	Monomorphic	NA	Excluded - ASSiST	NA	NA	GG	GG	Monomorphic	NA	Excluded - ASSiST	NA	NA	NA	NA
ae_G_A_chrUn_3745320	Vitis aestivalis	ae_Un_3745320	UN	3745320	Un	9678	This study	GG	GG	Monomorphic	NA	Excluded - ASSiST	NA	NA	GG	GG	Monomorphic	NA	Excluded - ASSiST	NA	NA	GG	GG	Monomorphic	NA	Excluded - ASSiST	NA	NA	NA	NA
ae_G_A_chrUn_39819168	Vitis aestivalis	ae_Un_39819168	UN	39819168	Un	24085337	This study	GG	GG	Monomorphic	NA	Excluded - ASSiST	NA	NA	AG	GG	Robust	<lmxll>	Excluded - similar loci	7_209709	chr07_61.296	AA	GG	Monomorphic	NA	Excluded - ASSiST	NA	NA	NA	NA
ae_G_A_chrUn_40084471	Vitis aestivalis	ae_Un_40084471	UN	40084471	Un	24350640	This study	GG	GG	Monomorphic	NA	Excluded - ASSiST	NA	NA	GG	GG	Monomorphic	NA	Excluded - ASSiST	NA	NA	GG	GG	Monomorphic	NA	Excluded - ASSiST	NA	NA	NA	NA
ae_G_A_chrUn_42896631	Vitis aestivalis	ae_Un_42896631	UN	42896631	Un	27139345	This study	GG	GG	Monomorphic	NA	Excluded - ASSiST	NA	NA	GG	GG	Monomorphic	NA	Excluded - ASSiST	NA	NA	GG	GG	Monomorphic	NA	Excluded - ASSiST	NA	NA	NA	NA
ae_G_A_chrUn_4780872	Vitis aestivalis	ae_Un_4780872	UN	4780872	Un	1045230	This study	--	--	Failed	NA	Excluded - ASSiST	NA	NA	--	--	Failed	NA	Excluded - ASSiST	NA	NA	--	--	Failed	NA	Excluded - ASSiST	NA	NA	NA	NA
ae_G_A_chrUn_5353407	Vitis aestivalis	ae_Un_5353407	UN	5353407	Un	1617765	This study	--	--	Failed	NA	Excluded - ASSiST	NA	NA	--	--	Failed	NA	Excluded - ASSiST	NA	NA	--	--	Failed	NA	Excluded - ASSiST	NA	NA	NA	NA
ae_G_T_chr1_11452836	Vitis aestivalis	ae_1_11452836	1	11452836	1	11845852	This study	CC	CC	Monomorphic	NA	Excluded - ASSiST	NA	NA	CC	CC	Monomorphic	NA	Excluded - ASSiST	NA	NA	CC	CC	Monomorphic	NA	Excluded - ASSiST	NA	NA	NA	NA
ae_G_T_chr1_1206278	Vitis aestivalis	ae_1_1206278	1	1206278	1	1206278	This study	CC	CC	Monomorphic	NA	Excluded - ASSiST	NA	NA	CC	CC	Monomorphic	NA	Excluded - ASSiST	NA	NA	CC	CC	Monomorphic	NA	Excluded - ASSiST	NA	NA	NA	NA
ae_G_T_chr1_12492270	Vitis aestivalis	ae_1_12492270	1	12492270	1	12885286	This study	CC	CC	Monomorphic	NA	Excluded - ASSiST	NA	NA	CC	CC	Monomorphic	NA	Excluded - ASSiST	NA	NA	CC	CC	Monomorphic	NA	Excluded - ASSiST	NA	NA	NA	NA
ae_G_T_chr1_18980895	Vitis aestivalis	ae_1_18980895	1	18980895	1	20176794	This study	CC	CC	Monomorphic	NA	Excluded - ASSiST	NA	NA	CC	CC	Monomorphic	NA	Excluded - ASSiST	NA	NA	CC	CC	Monomorphic	NA	Excluded - ASSiST	NA	NA	NA	NA
ae_G_T_chr1_9076404	Vitis aestivalis	ae_1_9076404	1	9076404	1	9469420	This study	CC	CC	Monomorphic	NA	Excluded - ASSiST	NA	NA	CC	CC	Monomorphic	NA	Excluded - ASSiST	NA	NA	CC	CC	Monomorphic	NA	Excluded - ASSiST	NA	NA	NA	NA
ae_G_T_chr10_11053133	Vitis aestivalis	ae_10_11053133	10	11053133	10	14611768	This study	CC	CC	Monomorphic	NA	Excluded - ASSiST	NA	NA	CC	CC	Monomorphic	NA	Excluded - ASSiST	NA	NA	CC	CC	Monomorphic	NA	Excluded - ASSiST	NA	NA	NA	NA
ae_G_T_chr10_1239020	Vitis aestivalis	ae_10_1239020	10	1239020	10	2902625	This study	CC	CC	Monomorphic	NA	Excluded - ASSiST	NA	NA	CC	CC	Monomorphic	NA	Excluded - ASSiST	NA	NA	CC	CC	Monomorphic	NA	Excluded - ASSiST	NA	NA	NA	NA
ae_G_T_chr11_12756777	Vitis aestivalis	ae_11_12756777	11	12756777	11	15376988	This study	--	--	Failed	NA	Excluded - ASSiST	NA	NA	--	--	Failed	NA	Excluded - ASSiST	NA	NA	--	--	Failed	NA	Excluded - ASSiST	NA	NA	NA	NA
ae_G_T_chr11_7532030	Vitis aestivalis	ae_11_7532030	11	7532030	11	7548926	This study	CC	CC	Monomorphic	NA	Excluded - ASSiST	NA	NA	CC	CC	Monomorphic	NA	Excluded - ASSiST	NA	NA	CC	CC	Monomorphic	NA	Excluded - ASSiST	NA	NA	NA	NA
ae_G_T_chr12_16582490	Vitis aestivalis	ae_12_16582490	12	16582490	12	18149215	This study	--	--	Failed	NA	Excluded - ASSiST	NA	NA	--	--	Failed	NA	Excluded - ASSiST	NA	NA	--	--	Failed	NA	Excluded - ASSiST	NA	NA	NA	NA
ae_G_T_chr12_20463861	Vitis aestivalis	ae_12_20463861	12	20463861	12	22030586	This study	CC	AC	Robust	<lmxll>	Mapped	NA	chr12_52.219	CC	--	Monomorphic	NA	Excluded - ASSiST	NA	NA	CC	CC	Monomorphic	NA	Excluded - ASSiST	NA	NA	chr12_88.910	CONGRUENT
ae_G_T_chr12_4620847	Vitis aestivalis	ae_12_4620847	12	4620847	12	4620847	This study	CC	CC	Monomorphic	NA	Excluded - ASSiST	NA	NA	CC	CC	Monomorphic	NA	Excluded - ASSiST	NA	NA	CC	CC	Monomorphic	NA	Excluded - ASSiST	NA	NA	NA	NA
ae_G_T_chr13_11952742	Vitis aestivalis	ae_13_11952742	13	11952742	13	12062665	This study	CC	CC	Monomorphic	NA	Excluded - ASSiST	NA	NA	CC	CC	Monomorphic	NA	Excluded - ASSiST	NA	NA	CC	CC	Monomorphic	NA	Excluded - ASSiST	NA	NA	NA	NA
ae_G_T_chr14_18318907	Vitis aestivalis	ae_14_18318907	14	18318907	14	18318907	This study	CC	CC	Monomorphic	NA	Excluded - ASSiST	NA	NA	CC	CC	Monomorphic	NA	Excluded - ASSiST	NA	NA	CC	CC	Monomorphic	NA	Excluded - ASSiST	NA	NA	NA	NA
ae_G_T_chr14_4158319	Vitis aestivalis	ae_14_4158319	14	4158319	14	4158319	Laucou et al. 2018	CC	AC	Robust	<lmxll>	Excluded - similar loci	14_2604407	chr14_9.662	AC	AA	Robust	<lmxll>	Excluded - similar loci	14_4053550	chr14_18.677	CC	CC	Monomorphic	NA	Excluded - ASSiST	NA	NA	NA	CONGRUENT
ae_G_T_chr15_12197010	Vitis aestivalis	ae_15_12197010	15	12197010	15	12197010	Laucou et al. 2018	CC	CC	Monomorphic	NA	Excluded - ASSiST	NA	NA	CC	CC	Monomorphic	NA	Excluded - ASSiST	NA	NA	CC	CC	Monomorphic	NA	Excluded - ASSiST	NA	NA	NA	NA
ae_G_T_chr15_15057895	Vitis aestivalis	ae_15_15057895	15	15057895	15	15057895	This study	CC	CC	Monomorphic	NA	Excluded - ASSiST	NA	NA	CC	CC	Monomorphic	NA	Excluded - ASSiST	NA	NA	CC	CC	Monomorphic	NA	Excluded - ASSiST	NA	NA	NA	NA
ae_G_T_chr16_17810834	Vitis aestivalis	ae_16_17810834	16	17810834	16	19321784	This study	CC	CC	Monomorphic	NA	Excluded - ASSiST	NA	NA	CC	CC	Monomorphic	NA	Excluded - ASSiST	NA	NA	CC	CC	Monomorphic	NA	Excluded - ASSiST	NA	NA	NA	NA
ae_G_T_chr16_6592432	Vitis aestivalis	ae_16_6592432	16	6592432	16	6240185	This study	--	--	Failed	NA	Excluded - ASSiST	NA	NA	--	--	Failed	NA	Excluded - ASSiST	NA	NA	--	--	Failed	NA	Excluded - ASSiST	NA	NA	NA	NA
ae_G_T_chr17_16882965	Vitis aestivalis	ae_17_16882965	17	16882965	17	17844828	This study	CC	CC	Monomorphic	NA	Excluded - ASSiST	NA	NA	CC	CC	Monomorphic	NA	Excluded - ASSiST	NA	NA	CC	CC	Monomorphic	NA	Excluded - ASSiST	NA	NA	NA	NA
ae_G_T_chr17_5628698	Vitis aestivalis	ae_17_5628698	17	5628698	17	5760326	This study	CC	CC	Monomorphic	NA	Excluded - ASSiST	NA	NA	CC	CC	Monomorphic	NA	Excluded - ASSiST	NA	NA	CC	CC	Monomorphic	NA	Excluded - ASSiST	NA	NA	NA	NA
ae_G_T_chr18_11993493	Vitis aestivalis	ae_18_11993493	18	11993493	18	11993493	This study	CC	CC	Monomorphic	NA	Excluded - ASSiST	NA	NA	CC	CC	Monomorphic	NA	Excluded - ASSiST	NA	NA	CC	CC	Monomorphic	NA	Excluded - ASSiST	NA	NA	NA	NA
ae_G_T_chr18_21263416	Vitis aestivalis	ae_18_21263416	18	21263416	18	24208350	This study	AA	AA	Monomorphic	NA	Excluded - ASSiST	NA	NA	CC	AA	Monomorphic	NA	Excluded - ASSiST	NA	NA	AA	AA	Monomorphic	NA	Excluded - ASSiST	NA	NA	NA	NA
ae_G_T_chr19_14916834	Vitis aestivalis	ae_19_14916834	19	14916834	19	17135779	This study	CC	CC	Monomorphic	NA	Excluded - ASSiST	NA	NA	CC	CC	Monomorphic	NA	Excluded - ASSiST	NA	NA	CC	CC	Monomorphic	NA	Excluded - ASSiST	NA	NA	NA	NA
ae_G_T_chr19_5139537	Vitis aestivalis	ae_19_5139537	19	5139537	19	5139537	This study	CC	CC	Monomorphic	NA	Excluded - ASSiST	NA	NA	CC	CC	Monomorphic	NA	Excluded - ASSiST	NA	NA	CC	CC	Monomorphic	NA	Excluded - ASSiST	NA	NA	NA	NA
ae_G_T_chr19_8069360	Vitis aestivalis	ae_19_8069360	19	8069360	19	8069360	This study	CC	CC	Monomorphic	NA	Excluded - ASSiST	NA	NA	CC	CC	Monomorphic	NA	Excluded - ASSiST	NA	NA	CC	CC	Monomorphic	NA	Excluded - ASSiST	NA	NA	NA	NA
ae_G_T_chr2_8165879	Vitis aestivalis	ae_2_8165879	2	8165879	2	8277878	This study	CC	CC	Monomorphic	NA	Excluded - ASSiST	NA	NA	CC	CC	Monomorphic	NA	Excluded - ASSiST	NA	NA	CC	CC	Monomorphic	NA	Excluded - ASSiST	NA	NA	NA	NA
ae_G_T_chr3_14695625	Vitis aestivalis	ae_3_14695625	3	14695625	3	16049287	This study	CC	CC	Monomorphic	NA	Excluded - ASSiST	NA	NA	CC	CC	Monomorphic	NA	Excluded - ASSiST	NA	NA	CC	CC	Monomorphic	NA	Excluded - ASSiST	NA	NA	NA	NA
ae_G_T_chr3_17134310	Vitis aestivalis	ae_3_17134310	3	17134310	3	18487972	This study	AC	AA	DistortedAndUnexpSegreg	NA	Excluded - ASSiST	NA	NA	AA	AC	Robust	<nnxnp>	Excluded - similar loci	3_17166683	chr03_65.384	CC	AC	Robust	<nnxnp>	Excluded - similar loci	3_11672220	chr03_55.849	NA	CONGRUENT
ae_G_T_chr3_5544070	Vitis aestivalis	ae_3_5544070	3	5544070	3	3896445	This study	CC	CC	Monomorphic	NA	Excluded - ASSiST	NA	NA	CC	CC	Monomorphic	NA	Excluded - ASSiST	NA	NA	CC	CC	Monomorphic	NA	Excluded - ASSiST	NA	NA	NA	NA
ae_G_T_chr3_9767987	Vitis aestivalis	ae_3_9767987	3	9767987	3	9900403	This study	--	--	Failed	NA	Excluded - ASSiST	NA	NA	--	--	Failed	NA	Excluded - ASSiST	NA	NA	--	--	Failed	NA	Excluded - ASSiST	NA	NA	NA	NA
ae_G_T_chr3_random_526900	Vitis aestivalis	ae_3_526900	3_RANDOM	526900	3	14611321	Laucou et al. 2018	CC	CC	Monomorphic	NA	Excluded - ASSiST	NA	NA	CC	CC	Monomorphic	NA	Excluded - ASSiST	NA	NA	CC	CC	Monomorphic	NA	Excluded - ASSiST	NA	NA	NA	NA
ae_G_T_chr4_13422551	Vitis aestivalis	ae_4_13422551	4	13422551	4	13568801	This study	CC	CC	Monomorphic	NA	Excluded - ASSiST	NA	NA	CC	CC	Monomorphic	NA	Excluded - ASSiST	NA	NA	CC	CC	Monomorphic	NA	Excluded - ASSiST	NA	NA	NA	NA
ae_G_T_chr4_247785	Vitis aestivalis	ae_4_247785	4	247785	4	247785	This study	CC	CC	Monomorphic	NA	Excluded - ASSiST	NA	NA	CC	CC	Monomorphic	NA	Excluded - ASSiST	NA	NA	CC	CC	Monomorphic	NA	Excluded - ASSiST	NA	NA	NA	NA
ae_G_T_chr4_6565984	Vitis aestivalis	ae_4_6565984	4	6565984	4	6565984	This study	CC	CC	Monomorphic	NA	Excluded - ASSiST	NA	NA	CC	CC	Monomorphic	NA	Excluded - ASSiST	NA	NA	CC	CC	Monomorphic	NA	Excluded - ASSiST	NA	NA	NA	NA
ae_G_T_chr5_18348763	Vitis aestivalis	ae_5_18348763	5	18348763	5	18770500	This study	--	--	Failed	NA	Excluded - ASSiST	NA	NA	--	--	Failed	NA	Excluded - ASSiST	NA	NA	--	--	Failed	NA	Excluded - ASSiST	NA	NA	NA	NA
ae_G_T_chr5_24707579	Vitis aestivalis	ae_5_24707579	5	24707579	5	25336679	This study	CC	CC	Monomorphic	NA	Excluded - ASSiST	NA	NA	CC	CC	Monomorphic	NA	Excluded - ASSiST	NA	NA	CC	CC	Monomorphic	NA	Excluded - ASSiST	NA	NA	NA	NA
ae_G_T_chr5_7085423	Vitis aestivalis	ae_5_7085423	5	7085423	5	7085423	This study	CC	CC	Monomorphic	NA	Excluded - ASSiST	NA	NA	CC	CC	Monomorphic	NA	Excluded - ASSiST	NA	NA	CC	CC	Monomorphic	NA	Excluded - ASSiST	NA	NA	NA	NA
ae_G_T_chr6_2202847	Vitis aestivalis	ae_6_2202847	6	2202847	6	2202847	This study	CC	CC	Monomorphic	NA	Excluded - ASSiST	NA	NA	CC	CC	Monomorphic	NA	Excluded - ASSiST	NA	NA	CC	CC	Monomorphic	NA	Excluded - ASSiST	NA	NA	NA	NA
ae_G_T_chr7_9996357	Vitis aestivalis	ae_7_9996357	7	9996357	7	10378333	This study	CC	CC	Monomorphic	NA	Excluded - ASSiST	NA	NA	CC	CC	Monomorphic	NA	Excluded - ASSiST	NA	NA	CC	CC	Monomorphic	NA	Excluded - ASSiST	NA	NA	NA	NA
ae_G_T_chr8_13895292	Vitis aestivalis	ae_8_13895292	8	13895292	8	13895292	This study	CC	CC	Monomorphic	NA	Excluded - ASSiST	NA	NA	CC	CC	Monomorphic	NA	Excluded - ASSiST	NA	NA	CC	CC	Monomorphic	NA	Excluded - ASSiST	NA	NA	NA	NA
ae_G_T_chr8_9001168	Vitis aestivalis	ae_8_9001168	8	9001168	8	9001168	This study	CC	CC	Monomorphic	NA	Excluded - ASSiST	NA	NA	CC	CC	Monomorphic	NA	Excluded - ASSiST	NA	NA	CC	CC	Monomorphic	NA	Excluded - ASSiST	NA	NA	NA	NA
ae_G_T_chr9_22695641	Vitis aestivalis	ae_9_22695641	9	22695641	9	22695641	This study	CC	CC	Monomorphic	NA	Excluded - ASSiST	NA	NA	CC	CC	Monomorphic	NA	Excluded - ASSiST	NA	NA	CC	CC	Monomorphic	NA	Excluded - ASSiST	NA	NA	NA	NA
ae_G_T_chr9_4165585	Vitis aestivalis	ae_9_4165585	9	4165585	9	4165585	Laucou et al. 2018	CC	CC	Monomorphic	NA	Excluded - ASSiST	NA	NA	CC	CC	Monomorphic	NA	Excluded - ASSiST	NA	NA	CC	CC	Monomorphic	NA	Excluded - ASSiST	NA	NA	NA	NA
ae_G_T_chrUn_18404031	Vitis aestivalis	ae_Un_18404031	UN	18404031	10	2539505	This study	CC	CC	Monomorphic	NA	Excluded - ASSiST	NA	NA	CC	CC	Monomorphic	NA	Excluded - ASSiST	NA	NA	CC	CC	Monomorphic	NA	Excluded - ASSiST	NA	NA	NA	NA
ae_G_T_chrUn_19781227	Vitis aestivalis	ae_Un_19781227	UN	19781227	7	16240576	This study	CC	CC	Monomorphic	NA	Excluded - ASSiST	NA	NA	CC	CC	Monomorphic	NA	Excluded - ASSiST	NA	NA	CC	CC	Monomorphic	NA	Excluded - ASSiST	NA	NA	NA	NA
ae_G_T_chrUn_27275496	Vitis aestivalis	ae_Un_27275496	UN	27275496	1	7699465	Laucou et al. 2018	CC	AC	Robust	<lmxll>	Excluded - similar loci	Un_21843868	chr01_28.341	CC	CC	Monomorphic	NA	Excluded - ASSiST	NA	NA	CC	CC	Monomorphic	NA	Excluded - ASSiST	NA	NA	NA	CONGRUENT
ae_G_T_chrUn_30810878	Vitis aestivalis	ae_Un_30810878	UN	30810878	Un	16356379	This study	CC	CC	Monomorphic	NA	Excluded - ASSiST	NA	NA	CC	CC	Monomorphic	NA	Excluded - ASSiST	NA	NA	CC	CC	Monomorphic	NA	Excluded - ASSiST	NA	NA	NA	NA
ae_G_T_chrUn_38214230	Vitis aestivalis	ae_Un_38214230	UN	38214230	Un	22608007	This study	CC	CC	Monomorphic	NA	Excluded - ASSiST	NA	NA	CC	CC	Monomorphic	NA	Excluded - ASSiST	NA	NA	CC	CC	Monomorphic	NA	Excluded - ASSiST	NA	NA	NA	NA
ae_G_T_chrUn_41765636	Vitis aestivalis	ae_Un_41765636	UN	41765636	Un	26021961	Laucou et al. 2018	CC	AC	Robust	<lmxll>	Mapped	NA	chr10_10.307	CC	--	Monomorphic	NA	Excluded - ASSiST	NA	NA	CC	CC	Monomorphic	NA	Excluded - ASSiST	NA	NA	chr10_24.030	NA
ae_G_T_chrUn_9268896	Vitis aestivalis	ae_Un_9268896	UN	9268896	10	1896304	This study	CC	CC	Monomorphic	NA	Excluded - ASSiST	NA	NA	CC	CC	Monomorphic	NA	Excluded - ASSiST	NA	NA	CC	CC	Monomorphic	NA	Excluded - ASSiST	NA	NA	NA	NA
ae_T_C_chr1_10024059	Vitis aestivalis	ae_1_10024059	1	10024059	1	10417075	This study	--	--	Failed	NA	Excluded - ASSiST	NA	NA	--	AA	Failed	NA	Excluded - ASSiST	NA	NA	AA	AA	Failed	NA	Excluded - ASSiST	NA	NA	NA	NA
ae_T_C_chr1_14975908	Vitis aestivalis	ae_1_14975908	1	14975908	1	16171807	This study	AA	AA	Monomorphic	NA	Excluded - ASSiST	NA	NA	AA	AA	Monomorphic	NA	Excluded - ASSiST	NA	NA	AA	AA	Monomorphic	NA	Excluded - ASSiST	NA	NA	NA	NA
ae_T_C_chr1_15943292	Vitis aestivalis	ae_1_15943292	1	15943292	1	17139191	This study	AO	AO	Null_2_Cluster	<hkxhk>	Mapped	NA	chr01_50.491	AA	AA	Monomorphic	NA	Excluded - ASSiST	NA	NA	AA	AA	Monomorphic	NA	Excluded - ASSiST	NA	NA	chr01_83.090	CONGRUENT
ae_T_C_chr1_19832137	Vitis aestivalis	ae_1_19832137	1	19832137	1	21028036	This study	AA	AA	Monomorphic	NA	Excluded - ASSiST	NA	NA	AA	AA	Monomorphic	NA	Excluded - ASSiST	NA	NA	AA	AA	Monomorphic	NA	Excluded - ASSiST	NA	NA	NA	NA
ae_T_C_chr1_20819501	Vitis aestivalis	ae_1_20819501	1	20819501	1	22015400	This study	AA	AA	Monomorphic	NA	Excluded - ASSiST	NA	NA	AA	AA	Monomorphic	NA	Excluded - ASSiST	NA	NA	AA	AA	Monomorphic	NA	Excluded - ASSiST	NA	NA	NA	NA
ae_T_C_chr1_21277715	Vitis aestivalis	ae_1_21277715	1	21277715	1	22473614	This study	AA	AA	Monomorphic	NA	Excluded - ASSiST	NA	NA	AA	AA	Monomorphic	NA	Excluded - ASSiST	NA	NA	AA	AA	Monomorphic	NA	Excluded - ASSiST	NA	NA	NA	NA
ae_T_C_chr1_21777172	Vitis aestivalis	ae_1_21777172	1	21777172	1	22796813	Laucou et al. 2018	AA	AA	Monomorphic	NA	Excluded - ASSiST	NA	NA	AG	GG	Robust	<lmxll>	Excluded - similar loci	1_21076865	chr01_89.611	AG	AA	Robust	<lmxll>	Mapped	NA	chr01_71.135	chr01_108.600	CONGRUENT
ae_T_C_chr1_2193460	Vitis aestivalis	ae_1_2193460	1	2193460	1	2193460	This study	AA	AA	Monomorphic	NA	Excluded - ASSiST	NA	NA	AA	AA	Monomorphic	NA	Excluded - ASSiST	NA	NA	AA	AA	Monomorphic	NA	Excluded - ASSiST	NA	NA	NA	NA
ae_T_C_chr1_6131884	Vitis aestivalis	ae_1_6131884	1	6131884	1	6131884	This study	AA	AA	Monomorphic	NA	Excluded - ASSiST	NA	NA	AA	AA	Monomorphic	NA	Excluded - ASSiST	NA	NA	AA	AA	Monomorphic	NA	Excluded - ASSiST	NA	NA	NA	NA
ae_T_C_chr1_random_488154	Vitis aestivalis	ae_1_488154	1_RANDOM	488154	1	15398843	This study	AA	AA	Monomorphic	NA	Excluded - ASSiST	NA	NA	AA	AA	Monomorphic	NA	Excluded - ASSiST	NA	NA	AA	AA	Monomorphic	NA	Excluded - ASSiST	NA	NA	NA	NA
ae_T_C_chr10_14507573	Vitis aestivalis	ae_10_14507573	10	14507573	10	19520087	This study	--	--	Failed	NA	Excluded - ASSiST	NA	NA	--	--	Failed	NA	Excluded - ASSiST	NA	NA	--	--	Failed	NA	Excluded - ASSiST	NA	NA	NA	NA
ae_T_C_chr10_16867370	Vitis aestivalis	ae_10_16867370	10	16867370	10	22229458	This study	--	--	Failed	NA	Excluded - ASSiST	NA	NA	--	--	Failed	NA	Excluded - ASSiST	NA	NA	--	--	Failed	NA	Excluded - ASSiST	NA	NA	NA	NA
ae_T_C_chr10_4104669	Vitis aestivalis	ae_10_4104669	10	4104669	10	7663304	This study	AA	AA	Monomorphic	NA	Excluded - ASSiST	NA	NA	AA	AA	Monomorphic	NA	Excluded - ASSiST	NA	NA	AA	AA	Monomorphic	NA	Excluded - ASSiST	NA	NA	NA	NA
ae_T_C_chr11_10429475	Vitis aestivalis	ae_11_10429475	11	10429475	11	10729369	This study	AA	AA	Monomorphic	NA	Excluded - ASSiST	NA	NA	AA	AA	Monomorphic	NA	Excluded - ASSiST	NA	NA	AA	AA	Monomorphic	NA	Excluded - ASSiST	NA	NA	NA	NA
ae_T_C_chr11_1206399	Vitis aestivalis	ae_11_1206399	11	1206399	11	1206399	This study	AA	AA	Monomorphic	NA	Excluded - ASSiST	NA	NA	AA	AA	Monomorphic	NA	Excluded - ASSiST	NA	NA	AA	AA	Monomorphic	NA	Excluded - ASSiST	NA	NA	NA	NA
ae_T_C_chr11_19063644	Vitis aestivalis	ae_11_19063644	11	19063644	11	19363538	This study	AA	AA	Monomorphic	NA	Excluded - ASSiST	NA	NA	AA	AA	Monomorphic	NA	Excluded - ASSiST	NA	NA	AA	AA	Monomorphic	NA	Excluded - ASSiST	NA	NA	NA	NA
ae_T_C_chr11_290686	Vitis aestivalis	ae_11_290686	11	290686	11	290686	This study	AA	AA	Monomorphic	NA	Excluded - ASSiST	NA	NA	AA	AA	Monomorphic	NA	Excluded - ASSiST	NA	NA	AA	AA	Monomorphic	NA	Excluded - ASSiST	NA	NA	NA	NA
ae_T_C_chr11_4096802	Vitis aestivalis	ae_11_4096802	11	4096802	11	4096802	This study	AA	AA	Monomorphic	NA	Excluded - ASSiST	NA	NA	AA	AA	Monomorphic	NA	Excluded - ASSiST	NA	NA	AA	AA	Monomorphic	NA	Excluded - ASSiST	NA	NA	NA	NA
ae_T_C_chr11_4601890	Vitis aestivalis	ae_11_4601890	11	4601890	11	4601890	This study	AA	AA	Monomorphic	NA	Excluded - ASSiST	NA	NA	AA	AA	Monomorphic	NA	Excluded - ASSiST	NA	NA	AA	AA	Monomorphic	NA	Excluded - ASSiST	NA	NA	NA	NA
ae_T_C_chr11_6964831	Vitis aestivalis	ae_11_6964831	11	6964831	11	6981727	This study	GG	GG	Monomorphic	NA	Excluded - ASSiST	NA	NA	GG	GG	Monomorphic	NA	Excluded - ASSiST	NA	NA	GG	GG	Monomorphic	NA	Excluded - ASSiST	NA	NA	NA	NA
ae_T_C_chr12_18113401	Vitis aestivalis	ae_12_18113401	12	18113401	12	19680126	This study	AA	AA	Monomorphic	NA	Excluded - ASSiST	NA	NA	AA	AA	Monomorphic	NA	Excluded - ASSiST	NA	NA	AA	AA	Monomorphic	NA	Excluded - ASSiST	NA	NA	NA	NA
ae_T_C_chr12_7486346	Vitis aestivalis	ae_12_7486346	12	7486346	12	7486346	Laucou et al. 2018	AA	AA	Monomorphic	NA	Excluded - ASSiST	NA	NA	AA	AA	Monomorphic	NA	Excluded - ASSiST	NA	NA	AA	AA	Monomorphic	NA	Excluded - ASSiST	NA	NA	NA	NA
ae_T_C_chr12_9318363	Vitis aestivalis	ae_12_9318363	12	9318363	12	8933456	This study	AA	AA	Monomorphic	NA	Excluded - ASSiST	NA	NA	AA	AA	Monomorphic	NA	Excluded - ASSiST	NA	NA	AA	AA	Monomorphic	NA	Excluded - ASSiST	NA	NA	NA	NA
ae_T_C_chr12_9904988	Vitis aestivalis	ae_12_9904988	12	9904988	12	9520081	Laucou et al. 2018	AA	AA	Monomorphic	NA	Excluded - ASSiST	NA	NA	AA	AA	Monomorphic	NA	Excluded - ASSiST	NA	NA	AA	AA	Monomorphic	NA	Excluded - ASSiST	NA	NA	NA	NA
ae_T_C_chr13_17252561	Vitis aestivalis	ae_13_17252561	13	17252561	13	17362484	This study	--	--	Failed	NA	Excluded - ASSiST	NA	NA	--	--	Failed	NA	Excluded - ASSiST	NA	NA	--	--	Failed	NA	Excluded - ASSiST	NA	NA	NA	NA
ae_T_C_chr13_18292134	Vitis aestivalis	ae_13_18292134	13	18292134	13	18402057	This study	AA	OO	Monomorphic	NA	Excluded - ASSiST	NA	NA	AO	AO	Null_2_Cluster	<hkxhk>	Mapped	NA	chr13_53.172	AA	AA	Monomorphic	NA	Excluded - ASSiST	NA	NA	chr13_79.230	CONGRUENT
ae_T_C_chr13_18753907	Vitis aestivalis	ae_13_18753907	13	18753907	13	21654146	This study	AA	AA	Monomorphic	NA	Excluded - ASSiST	NA	NA	AG	AA	Robust	<lmxll>	Excluded - similar loci	13_18909557	chr13_68.240	AA	AA	Monomorphic	NA	Excluded - ASSiST	NA	NA	NA	CONGRUENT
ae_T_C_chr13_23662421	Vitis aestivalis	ae_13_23662421	13	23662421	13	28341282	This study	AA	AG	Robust	<lmxll>	Excluded - similar loci	13_23470033	chr13_72.608	AA	AG	Robust	<nnxnp>	Excluded - similar loci	13_23582687	chr13_99.530	AA	AA	Monomorphic	NA	Excluded - ASSiST	NA	NA	NA	CONGRUENT
ae_T_C_chr13_248917	Vitis aestivalis	ae_13_248917	13	248917	13	248917	This study	AA	AA	Monomorphic	NA	Excluded - ASSiST	NA	NA	AA	AA	Monomorphic	NA	Excluded - ASSiST	NA	NA	AA	AA	Monomorphic	NA	Excluded - ASSiST	NA	NA	NA	NA
ae_T_C_chr13_3174274	Vitis aestivalis	ae_13_3174274	13	3174274	13	3275448	This study	AA	AA	Monomorphic	NA	Excluded - ASSiST	NA	NA	AA	AA	Monomorphic	NA	Excluded - ASSiST	NA	NA	AA	AA	Monomorphic	NA	Excluded - ASSiST	NA	NA	NA	NA
ae_T_C_chr13_4172430	Vitis aestivalis	ae_13_4172430	13	4172430	13	4273604	This study	--	--	Failed	NA	Excluded - ASSiST	NA	NA	--	--	Failed	NA	Excluded - ASSiST	NA	NA	--	--	Failed	NA	Excluded - ASSiST	NA	NA	NA	NA
ae_T_C_chr13_5118258	Vitis aestivalis	ae_13_5118258	13	5118258	13	5219432	Laucou et al. 2018	AA	AA	Monomorphic	NA	Excluded - ASSiST	NA	NA	AG	AA	Robust	<lmxll>	Excluded - similar loci	13_5125130	chr13_26.018	AA	AA	Monomorphic	NA	Excluded - ASSiST	NA	NA	NA	CONGRUENT
ae_T_C_chr13_6592984	Vitis aestivalis	ae_13_6592984	13	6592984	13	6694158	Laucou et al. 2018	AA	AA	Monomorphic	NA	Excluded - ASSiST	NA	NA	AA	AA	Monomorphic	NA	Excluded - ASSiST	NA	NA	AA	AA	Monomorphic	NA	Excluded - ASSiST	NA	NA	NA	NA
ae_T_C_chr13_7994932	Vitis aestivalis	ae_13_7994932	13	7994932	13	8104855	This study	AA	AA	Monomorphic	NA	Excluded - ASSiST	NA	NA	AA	AA	Monomorphic	NA	Excluded - ASSiST	NA	NA	AA	AA	Monomorphic	NA	Excluded - ASSiST	NA	NA	NA	NA
ae_T_C_chr13_9028929	Vitis aestivalis	ae_13_9028929	13	9028929	13	9138852	Laucou et al. 2018	AA	AA	Monomorphic	NA	Excluded - ASSiST	NA	NA	AG	AG	Robust	<hkxhk>	Excluded - similar loci	13_8602557	chr13_40.461	AG	AA	Robust	<lmxll>	Excluded - similar loci	13_8901941	chr13_43.222	NA	CONGRUENT
ae_T_C_chr13_random_1609368	Vitis aestivalis	ae_13_1609368	13_RANDOM	1609368	13	22077013	This study	AA	AA	Monomorphic	NA	Excluded - ASSiST	NA	NA	AA	AA	Monomorphic	NA	Excluded - ASSiST	NA	NA	AA	AA	Monomorphic	NA	Excluded - ASSiST	NA	NA	NA	NA
ae_T_C_chr13_random_2031649	Vitis aestivalis	ae_13_2031649	13_RANDOM	2031649	13	22499294	This study	AA	AA	Monomorphic	NA	Excluded - ASSiST	NA	NA	AA	AA	Monomorphic	NA	Excluded - ASSiST	NA	NA	AA	AA	Monomorphic	NA	Excluded - ASSiST	NA	NA	NA	NA
ae_T_C_chr13_random_697636	Vitis aestivalis	ae_13_697636	13_RANDOM	697636	13	19307957	This study	--	--	Failed	NA	Excluded - ASSiST	NA	NA	--	--	Failed	NA	Excluded - ASSiST	NA	NA	--	--	Failed	NA	Excluded - ASSiST	NA	NA	NA	NA
ae_T_C_chr14_16305233	Vitis aestivalis	ae_14_16305233	14	16305233	14	16305233	This study	AA	AA	Monomorphic	NA	Excluded - ASSiST	NA	NA	AA	AA	Monomorphic	NA	Excluded - ASSiST	NA	NA	OO	AO	Null_2_Cluster	<nnxnp>	Excluded - similar loci	14_18042657	chr14_33.269	NA	CONGRUENT
ae_T_C_chr14_17815269	Vitis aestivalis	ae_14_17815269	14	17815269	14	17815269	This study	AA	AA	Monomorphic	NA	Excluded - ASSiST	NA	NA	AA	AA	Monomorphic	NA	Excluded - ASSiST	NA	NA	AA	AA	Monomorphic	NA	Excluded - ASSiST	NA	NA	NA	NA
ae_T_C_chr14_24654531	Vitis aestivalis	ae_14_24654531	14	24654531	14	24654531	Laucou et al. 2018	GG	AG	Robust	<lmxll>	Excluded - similar loci	14_24759897	chr14_54.244	AA	AG	Robust	<nnxnp>	Mapped	NA	chr14_74.053	AG	GG	Robust	<lmxll>	Excluded - similar loci	14_24759897	chr14_56.566	chr14_79.290	CONGRUENT
ae_T_C_chr14_4710675	Vitis aestivalis	ae_14_4710675	14	4710675	14	4710675	This study	AA	AA	Monomorphic	NA	Excluded - ASSiST	NA	NA	AA	AA	Monomorphic	NA	Excluded - ASSiST	NA	NA	AA	AA	Monomorphic	NA	Excluded - ASSiST	NA	NA	NA	NA
ae_T_C_chr14_5051298	Vitis aestivalis	ae_14_5051298	14	5051298	14	5051298	This study	AA	AA	Monomorphic	NA	Excluded - ASSiST	NA	NA	AA	AA	Monomorphic	NA	Excluded - ASSiST	NA	NA	AA	AA	Monomorphic	NA	Excluded - ASSiST	NA	NA	NA	NA
ae_T_C_chr14_6091664	Vitis aestivalis	ae_14_6091664	14	6091664	14	6091664	This study	AA	AA	Monomorphic	NA	Excluded - ASSiST	NA	NA	AA	AA	Monomorphic	NA	Excluded - ASSiST	NA	NA	AA	AA	Monomorphic	NA	Excluded - ASSiST	NA	NA	NA	NA
ae_T_C_chr14_707331	Vitis aestivalis	ae_14_707331	14	707331	14	707331	This study	AA	AA	Monomorphic	NA	Excluded - ASSiST	NA	NA	AA	AA	Monomorphic	NA	Excluded - ASSiST	NA	NA	AA	AA	Monomorphic	NA	Excluded - ASSiST	NA	NA	NA	NA
ae_T_C_chr15_10095251	Vitis aestivalis	ae_15_10095251	15	10095251	15	10095251	This study	AA	AA	Monomorphic	NA	Excluded - ASSiST	NA	NA	AA	AA	Monomorphic	NA	Excluded - ASSiST	NA	NA	AA	AA	Monomorphic	NA	Excluded - ASSiST	NA	NA	NA	NA
ae_T_C_chr15_11116590	Vitis aestivalis	ae_15_11116590	15	11116590	15	11116590	This study	AA	AA	Monomorphic	NA	Excluded - ASSiST	NA	NA	AA	AA	Monomorphic	NA	Excluded - ASSiST	NA	NA	AA	AA	Monomorphic	NA	Excluded - ASSiST	NA	NA	NA	NA
ae_T_C_chr15_1216463	Vitis aestivalis	ae_15_1216463	15	1216463	15	1216463	This study	--	--	Failed	NA	Excluded - ASSiST	NA	NA	--	--	Failed	NA	Excluded - ASSiST	NA	NA	--	--	Failed	NA	Excluded - ASSiST	NA	NA	NA	NA
ae_T_C_chr15_16033159	Vitis aestivalis	ae_15_16033159	15	16033159	15	16033159	Laucou et al. 2018	AA	AA	Monomorphic	NA	Excluded - ASSiST	NA	NA	AA	AA	Monomorphic	NA	Excluded - ASSiST	NA	NA	AA	AA	Monomorphic	NA	Excluded - ASSiST	NA	NA	NA	NA
ae_T_C_chr15_18523574	Vitis aestivalis	ae_15_18523574	15	18523574	15	18523574	This study	AG	AG	Monomorphic	NA	Excluded - ASSiST	NA	NA	AG	AG	Monomorphic	NA	Excluded - ASSiST	NA	NA	GG	AG	Robust	<nnxnp>	Excluded - similar loci	15_18567587	chr15_52.159	NA	CONGRUENT
ae_T_C_chr15_18976465	Vitis aestivalis	ae_15_18976465	15	18976465	15	18976465	This study	AA	AA	Monomorphic	NA	Excluded - ASSiST	NA	NA	AA	AA	Monomorphic	NA	Excluded - ASSiST	NA	NA	AA	AA	Monomorphic	NA	Excluded - ASSiST	NA	NA	NA	NA
ae_T_C_chr15_2234853	Vitis aestivalis	ae_15_2234853	15	2234853	15	2234853	This study	AA	AA	Monomorphic	NA	Excluded - ASSiST	NA	NA	AA	AA	Monomorphic	NA	Excluded - ASSiST	NA	NA	AA	AA	Monomorphic	NA	Excluded - ASSiST	NA	NA	NA	NA
ae_T_C_chr15_4164209	Vitis aestivalis	ae_15_4164209	15	4164209	15	4164209	This study	AA	AA	Monomorphic	NA	Excluded - ASSiST	NA	NA	AA	AA	Monomorphic	NA	Excluded - ASSiST	NA	NA	AA	AA	Monomorphic	NA	Excluded - ASSiST	NA	NA	NA	NA
ae_T_C_chr15_8657008	Vitis aestivalis	ae_15_8657008	15	8657008	15	5452843	This study	AA	AA	Monomorphic	NA	Excluded - ASSiST	NA	NA	AA	AA	Monomorphic	NA	Excluded - ASSiST	NA	NA	AA	AA	Monomorphic	NA	Excluded - ASSiST	NA	NA	NA	NA
ae_T_C_chr16_13436550	Vitis aestivalis	ae_16_13436550	16	13436550	16	14947500	This study	AA	AA	Monomorphic	NA	Excluded - ASSiST	NA	NA	AA	AA	Monomorphic	NA	Excluded - ASSiST	NA	NA	AA	AA	Monomorphic	NA	Excluded - ASSiST	NA	NA	NA	NA
ae_T_C_chr16_14830632	Vitis aestivalis	ae_16_14830632	16	14830632	16	16341582	This study	AA	AA	Monomorphic	NA	Excluded - ASSiST	NA	NA	AA	AA	Monomorphic	NA	Excluded - ASSiST	NA	NA	AA	AA	Monomorphic	NA	Excluded - ASSiST	NA	NA	NA	NA
ae_T_C_chr16_16818141	Vitis aestivalis	ae_16_16818141	16	16818141	16	18329091	This study	AA	AA	Monomorphic	NA	Excluded - ASSiST	NA	NA	AA	AA	Monomorphic	NA	Excluded - ASSiST	NA	NA	AA	AA	Monomorphic	NA	Excluded - ASSiST	NA	NA	NA	NA
ae_T_C_chr16_21697169	Vitis aestivalis	ae_16_21697169	16	21697169	16	23216690	This study	AA	AA	Monomorphic	NA	Excluded - ASSiST	NA	NA	AA	AA	Monomorphic	NA	Excluded - ASSiST	NA	NA	AA	AA	Monomorphic	NA	Excluded - ASSiST	NA	NA	NA	NA
ae_T_C_chr16_2173036	Vitis aestivalis	ae_16_2173036	16	2173036	16	2173036	This study	AA	AA	Monomorphic	NA	Excluded - ASSiST	NA	NA	AA	AA	Monomorphic	NA	Excluded - ASSiST	NA	NA	AA	AA	Monomorphic	NA	Excluded - ASSiST	NA	NA	NA	NA
ae_T_C_chr16_3680031	Vitis aestivalis	ae_16_3680031	16	3680031	16	10372968	This study	AA	AA	Monomorphic	NA	Excluded - ASSiST	NA	NA	AA	AA	Monomorphic	NA	Excluded - ASSiST	NA	NA	AA	AA	Monomorphic	NA	Excluded - ASSiST	NA	NA	NA	NA
ae_T_C_chr16_9570045	Vitis aestivalis	ae_16_9570045	16	9570045	16	9217798	Laucou et al. 2018	AG	GG	Robust	<nnxnp>	Excluded - similar loci	16_10063467	chr16_14.638	AG	GG	Robust	<lmxll>	Excluded - similar loci	16_10008039	chr16_15.891	GG	AG	Robust	<nnxnp>	Excluded - similar loci	16_10115582	chr16_21.784	NA	CONGRUENT
ae_T_C_chr17_11953731	Vitis aestivalis	ae_17_11953731	17	11953731	17	12085359	This study	AA	AA	Monomorphic	NA	Excluded - ASSiST	NA	NA	AA	AA	Monomorphic	NA	Excluded - ASSiST	NA	NA	AA	AA	Monomorphic	NA	Excluded - ASSiST	NA	NA	NA	NA
ae_T_C_chr17_13087142	Vitis aestivalis	ae_17_13087142	17	13087142	17	13218770	This study	AA	AA	Monomorphic	NA	Excluded - ASSiST	NA	NA	AA	AA	Monomorphic	NA	Excluded - ASSiST	NA	NA	AA	AA	Monomorphic	NA	Excluded - ASSiST	NA	NA	NA	NA
ae_T_C_chr17_2194903	Vitis aestivalis	ae_17_2194903	17	2194903	17	2326531	This study	AA	AA	Monomorphic	NA	Excluded - ASSiST	NA	NA	AA	AA	Monomorphic	NA	Excluded - ASSiST	NA	NA	AA	AA	Monomorphic	NA	Excluded - ASSiST	NA	NA	NA	NA
ae_T_C_chr17_6596171	Vitis aestivalis	ae_17_6596171	17	6596171	17	6727789	Laucou et al. 2018	AA	AA	Monomorphic	NA	Excluded - ASSiST	NA	NA	AG	AG	Robust	<hkxhk>	Mapped	NA	chr17_36.337	AA	AA	Monomorphic	NA	Excluded - ASSiST	NA	NA	chr17_45.200	CONGRUENT
ae_T_C_chr17_700764	Vitis aestivalis	ae_17_700764	17	700764	17	832392	This study	AA	AA	Monomorphic	NA	Excluded - ASSiST	NA	NA	AA	AA	Monomorphic	NA	Excluded - ASSiST	NA	NA	AA	AA	Monomorphic	NA	Excluded - ASSiST	NA	NA	NA	NA
ae_T_C_chr17_8562681	Vitis aestivalis	ae_17_8562681	17	8562681	17	8694309	This study	AG	AA	Failed	NA	Excluded - ASSiST	NA	NA	AA	AA	Monomorphic	NA	Excluded - ASSiST	NA	NA	AA	AG	Robust	<nnxnp>	Mapped	NA	chr17_40.605	chr17_51.530	CONGRUENT
ae_T_C_chr18_10011661	Vitis aestivalis	ae_18_10011661	18	10011661	18	10011661	This study	AA	AA	Monomorphic	NA	Excluded - ASSiST	NA	NA	AA	AA	Monomorphic	NA	Excluded - ASSiST	NA	NA	AA	AA	Monomorphic	NA	Excluded - ASSiST	NA	NA	NA	NA
ae_T_C_chr18_1272563	Vitis aestivalis	ae_18_1272563	18	1272563	18	1272563	This study	AA	GG	Monomorphic	NA	Excluded - ASSiST	NA	NA	AG	AA	Robust	<lmxll>	Excluded - similar loci	18_1116265	chr18_5.726	AG	AA	Robust	<lmxll>	Excluded - similar loci	18_1482954	chr18_2.904	NA	CONGRUENT
ae_T_C_chr18_16820563	Vitis aestivalis	ae_18_16820563	18	16820563	18	16820563	This study	--	--	Failed	NA	Excluded - ASSiST	NA	NA	--	--	Failed	NA	Excluded - ASSiST	NA	NA	--	--	Failed	NA	Excluded - ASSiST	NA	NA	NA	NA
ae_T_C_chr18_17724890	Vitis aestivalis	ae_18_17724890	18	17724890	18	17724890	This study	AA	AA	Monomorphic	NA	Excluded - ASSiST	NA	NA	AA	AA	Monomorphic	NA	Excluded - ASSiST	NA	NA	AA	AA	Monomorphic	NA	Excluded - ASSiST	NA	NA	NA	NA
ae_T_C_chr18_18812981	Vitis aestivalis	ae_18_18812981	18	18812981	18	21160558	This study	GG	AA	Monomorphic	NA	Excluded - ASSiST	NA	NA	AG	AG	Robust	<hkxhk>	Mapped	NA	chr18_103.121	AA	GG	Monomorphic	NA	Excluded - ASSiST	NA	NA	chr18_110.010	CONGRUENT
ae_T_C_chr18_20770629	Vitis aestivalis	ae_18_20770629	18	20770629	18	23715563	This study	AA	AA	Monomorphic	NA	Excluded - ASSiST	NA	NA	AA	AA	Monomorphic	NA	Excluded - ASSiST	NA	NA	AA	AA	Monomorphic	NA	Excluded - ASSiST	NA	NA	NA	NA
ae_T_C_chr18_21744404	Vitis aestivalis	ae_18_21744404	18	21744404	18	24689338	Laucou et al. 2018	AG	AG	Robust	<hkxhk>	Mapped	NA	chr18_68.383	AA	AA	Monomorphic	NA	Excluded - ASSiST	NA	NA	AA	AG	Robust	<nnxnp>	Excluded - similar loci	18_21610780	chr18_81.929	chr18_123.220	CONGRUENT
ae_T_C_chr18_2190733	Vitis aestivalis	ae_18_2190733	18	2190733	18	2190733	This study	AA	AA	Monomorphic	NA	Excluded - ASSiST	NA	NA	AA	AA	Monomorphic	NA	Excluded - ASSiST	NA	NA	AA	AA	Monomorphic	NA	Excluded - ASSiST	NA	NA	NA	NA
ae_T_C_chr18_22720418	Vitis aestivalis	ae_18_22720418	18	22720418	18	25665352	This study	--	--	Failed	NA	Excluded - ASSiST	NA	NA	--	--	Failed	NA	Excluded - ASSiST	NA	NA	--	--	Failed	NA	Excluded - ASSiST	NA	NA	NA	NA
ae_T_C_chr18_25135652	Vitis aestivalis	ae_18_25135652	18	25135652	18	28552673	This study	--	--	Failed	NA	Excluded - ASSiST	NA	NA	--	--	Failed	NA	Excluded - ASSiST	NA	NA	--	--	Failed	NA	Excluded - ASSiST	NA	NA	NA	NA
ae_T_C_chr18_2695109	Vitis aestivalis	ae_18_2695109	18	2695109	18	2695109	This study	AA	AA	Monomorphic	NA	Excluded - ASSiST	NA	NA	AA	AA	Monomorphic	NA	Excluded - ASSiST	NA	NA	AA	AA	Monomorphic	NA	Excluded - ASSiST	NA	NA	NA	NA
ae_T_C_chr18_3149776	Vitis aestivalis	ae_18_3149776	18	3149776	18	3149776	This study	AA	AA	Monomorphic	NA	Excluded - ASSiST	NA	NA	AA	AA	Monomorphic	NA	Excluded - ASSiST	NA	NA	AA	AA	Monomorphic	NA	Excluded - ASSiST	NA	NA	NA	NA
ae_T_C_chr18_4606097	Vitis aestivalis	ae_18_4606097	18	4606097	18	4606097	This study	AA	AA	Monomorphic	NA	Excluded - ASSiST	NA	NA	AA	AA	Monomorphic	NA	Excluded - ASSiST	NA	NA	AA	AA	Monomorphic	NA	Excluded - ASSiST	NA	NA	NA	NA
ae_T_C_chr18_8106198	Vitis aestivalis	ae_18_8106198	18	8106198	18	8106198	This study	AA	AA	Monomorphic	NA	Excluded - ASSiST	NA	NA	AA	AA	Monomorphic	NA	Excluded - ASSiST	NA	NA	AA	AA	Monomorphic	NA	Excluded - ASSiST	NA	NA	NA	NA
ae_T_C_chr18_random_4848695	Vitis aestivalis	ae_18_4848695	18_RANDOM	4848695	18	31385433	This study	AA	AA	Monomorphic	NA	Excluded - ASSiST	NA	NA	AA	AA	Monomorphic	NA	Excluded - ASSiST	NA	NA	AA	AA	Monomorphic	NA	Excluded - ASSiST	NA	NA	NA	NA
ae_T_C_chr19_14395884	Vitis aestivalis	ae_19_14395884	19	14395884	19	15069698	This study	--	--	Failed	NA	Excluded - ASSiST	NA	NA	--	--	Failed	NA	Excluded - ASSiST	NA	NA	--	--	Failed	NA	Excluded - ASSiST	NA	NA	NA	NA
ae_T_C_chr19_22268362	Vitis aestivalis	ae_19_22268362	19	22268362	19	22942176	This study	AA	AA	Monomorphic	NA	Excluded - ASSiST	NA	NA	AA	AA	Monomorphic	NA	Excluded - ASSiST	NA	NA	AA	AA	Monomorphic	NA	Excluded - ASSiST	NA	NA	NA	NA
ae_T_C_chr19_4678296	Vitis aestivalis	ae_19_4678296	19	4678296	19	4678296	This study	--	--	Failed	NA	Excluded - ASSiST	NA	NA	--	--	Failed	NA	Excluded - ASSiST	NA	NA	--	--	Failed	NA	Excluded - ASSiST	NA	NA	NA	NA
ae_T_C_chr19_7089643	Vitis aestivalis	ae_19_7089643	19	7089643	19	7089643	This study	AA	AA	Monomorphic	NA	Excluded - ASSiST	NA	NA	AA	AA	Monomorphic	NA	Excluded - ASSiST	NA	NA	AA	AA	Monomorphic	NA	Excluded - ASSiST	NA	NA	NA	NA
ae_T_C_chr19_750836	Vitis aestivalis	ae_19_750836	19	750836	19	750836	This study	AA	AA	Monomorphic	NA	Excluded - ASSiST	NA	NA	AA	AA	Monomorphic	NA	Excluded - ASSiST	NA	NA	AA	AA	Monomorphic	NA	Excluded - ASSiST	NA	NA	NA	NA
ae_T_C_chr2_1222166	Vitis aestivalis	ae_2_1222166	2	1222166	2	1034582	Laucou et al. 2018	AA	AA	Monomorphic	NA	Excluded - ASSiST	NA	NA	AA	AA	Monomorphic	NA	Excluded - ASSiST	NA	NA	AA	AA	Monomorphic	NA	Excluded - ASSiST	NA	NA	NA	NA
ae_T_C_chr2_2215096	Vitis aestivalis	ae_2_2215096	2	2215096	2	2027512	This study	AA	AA	Monomorphic	NA	Excluded - ASSiST	NA	NA	AA	AA	Monomorphic	NA	Excluded - ASSiST	NA	NA	AA	AA	Monomorphic	NA	Excluded - ASSiST	NA	NA	NA	NA
ae_T_C_chr2_262262	Vitis aestivalis	ae_2_262262	2	262262	2	74678	This study	AA	AA	Monomorphic	NA	Excluded - ASSiST	NA	NA	AA	AA	Monomorphic	NA	Excluded - ASSiST	NA	NA	AA	AA	Monomorphic	NA	Excluded - ASSiST	NA	NA	NA	NA
ae_T_C_chr2_5111337	Vitis aestivalis	ae_2_5111337	2	5111337	2	5054124	This study	AA	AA	Monomorphic	NA	Excluded - ASSiST	NA	NA	AA	AA	Monomorphic	NA	Excluded - ASSiST	NA	NA	AA	AA	Monomorphic	NA	Excluded - ASSiST	NA	NA	NA	NA
ae_T_C_chr2_7674702	Vitis aestivalis	ae_2_7674702	2	7674702	2	7786701	This study	AA	AA	Monomorphic	NA	Excluded - ASSiST	NA	NA	AA	AA	Monomorphic	NA	Excluded - ASSiST	NA	NA	AA	AA	Monomorphic	NA	Excluded - ASSiST	NA	NA	NA	NA
ae_T_C_chr3_13237815	Vitis aestivalis	ae_3_13237815	3	13237815	3	13370231	This study	AA	AA	Monomorphic	NA	Excluded - ASSiST	NA	NA	AA	AA	Monomorphic	NA	Excluded - ASSiST	NA	NA	AA	AA	Monomorphic	NA	Excluded - ASSiST	NA	NA	NA	NA
ae_T_C_chr3_15121970	Vitis aestivalis	ae_3_15121970	3	15121970	3	16475632	This study	AA	AA	Monomorphic	NA	Excluded - ASSiST	NA	NA	AA	AA	Monomorphic	NA	Excluded - ASSiST	NA	NA	AA	AA	Monomorphic	NA	Excluded - ASSiST	NA	NA	NA	NA
ae_T_C_chr3_16164211	Vitis aestivalis	ae_3_16164211	3	16164211	3	17517873	This study	AA	AA	Monomorphic	NA	Excluded - ASSiST	NA	NA	AA	--	Monomorphic	NA	Excluded - ASSiST	NA	NA	AA	AA	Monomorphic	NA	Excluded - ASSiST	NA	NA	NA	NA
ae_T_C_chr3_16619013	Vitis aestivalis	ae_3_16619013	3	16619013	3	17972675	This study	--	--	Failed	NA	Excluded - ASSiST	NA	NA	--	--	Failed	NA	Excluded - ASSiST	NA	NA	--	--	Failed	NA	Excluded - ASSiST	NA	NA	NA	NA
ae_T_C_chr3_1688390	Vitis aestivalis	ae_3_1688390	3	1688390	3	1688390	This study	AA	AA	Monomorphic	NA	Excluded - ASSiST	NA	NA	AA	AA	Monomorphic	NA	Excluded - ASSiST	NA	NA	AA	AA	Monomorphic	NA	Excluded - ASSiST	NA	NA	NA	NA
ae_T_C_chr3_19068282	Vitis aestivalis	ae_3_19068282	3	19068282	3	20421944	This study	AA	AA	Monomorphic	NA	Excluded - ASSiST	NA	NA	AA	AA	Monomorphic	NA	Excluded - ASSiST	NA	NA	AA	AA	Monomorphic	NA	Excluded - ASSiST	NA	NA	NA	NA
ae_T_C_chr3_241918	Vitis aestivalis	ae_3_241918	3	241918	3	241918	This study	--	--	Failed	NA	Excluded - ASSiST	NA	NA	--	--	Failed	NA	Excluded - ASSiST	NA	NA	--	--	Failed	NA	Excluded - ASSiST	NA	NA	NA	NA
ae_T_C_chr3_7657562	Vitis aestivalis	ae_3_7657562	3	7657562	3	7657562	This study	--	--	Failed	NA	Excluded - ASSiST	NA	NA	--	--	Failed	NA	Excluded - ASSiST	NA	NA	--	--	Failed	NA	Excluded - ASSiST	NA	NA	NA	NA
ae_T_C_chr4_10454866	Vitis aestivalis	ae_4_10454866	4	10454866	4	10601116	This study	--	--	Failed	NA	Excluded - ASSiST	NA	NA	--	--	Failed	NA	Excluded - ASSiST	NA	NA	--	--	Failed	NA	Excluded - ASSiST	NA	NA	NA	NA
ae_T_C_chr4_1215853	Vitis aestivalis	ae_4_1215853	4	1215853	4	17724278	Laucou et al. 2018	AA	AA	Monomorphic	NA	Excluded - ASSiST	NA	NA	AA	AA	Monomorphic	NA	Excluded - ASSiST	NA	NA	AA	AA	Monomorphic	NA	Excluded - ASSiST	NA	NA	NA	NA
ae_T_C_chr4_13911682	Vitis aestivalis	ae_4_13911682	4	13911682	4	14057932	This study	AA	AA	Monomorphic	NA	Excluded - ASSiST	NA	NA	AA	AA	Monomorphic	NA	Excluded - ASSiST	NA	NA	AA	AA	Monomorphic	NA	Excluded - ASSiST	NA	NA	NA	NA
ae_T_C_chr4_18754964	Vitis aestivalis	ae_4_18754964	4	18754964	4	19121650	This study	AA	AA	Monomorphic	NA	Excluded - ASSiST	NA	NA	AA	AA	Monomorphic	NA	Excluded - ASSiST	NA	NA	AA	AA	Monomorphic	NA	Excluded - ASSiST	NA	NA	NA	NA
ae_T_C_chr4_4157247	Vitis aestivalis	ae_4_4157247	4	4157247	4	4157247	This study	AA	AA	Monomorphic	NA	Excluded - ASSiST	NA	NA	AA	AA	Monomorphic	NA	Excluded - ASSiST	NA	NA	AA	AA	Monomorphic	NA	Excluded - ASSiST	NA	NA	NA	NA
ae_T_C_chr4_5114846	Vitis aestivalis	ae_4_5114846	4	5114846	4	5114846	This study	AA	AA	Monomorphic	NA	Excluded - ASSiST	NA	NA	AA	AA	Monomorphic	NA	Excluded - ASSiST	NA	NA	AA	AA	Monomorphic	NA	Excluded - ASSiST	NA	NA	NA	NA
ae_T_C_chr4_5603527	Vitis aestivalis	ae_4_5603527	4	5603527	4	5603527	This study	AA	AA	Monomorphic	NA	Excluded - ASSiST	NA	NA	AA	AA	Monomorphic	NA	Excluded - ASSiST	NA	NA	AA	AA	Monomorphic	NA	Excluded - ASSiST	NA	NA	NA	NA
ae_T_C_chr4_random_22936	Vitis aestivalis	ae_4_22936	4_RANDOM	22936	4	20904785	This study	GG	AA	Failed	NA	Excluded - ASSiST	NA	NA	GG	AA	Failed	NA	Excluded - ASSiST	NA	NA	AG	GG	Robust	<lmxll>	Excluded - similar loci	4_20427241	chr04_67.836	NA	CONGRUENT
ae_T_C_chr5_12606386	Vitis aestivalis	ae_5_12606386	5	12606386	5	13028123	This study	AA	AA	Monomorphic	NA	Excluded - ASSiST	NA	NA	AA	AA	Monomorphic	NA	Excluded - ASSiST	NA	NA	AG	AA	Robust	<lmxll>	Mapped	NA	chr09_35.784	chr09_53.990	INCONGRUENT
ae_T_C_chr5_15914192	Vitis aestivalis	ae_5_15914192	5	15914192	5	16335929	This study	AA	AA	Monomorphic	NA	Excluded - ASSiST	NA	NA	AA	AA	Monomorphic	NA	Excluded - ASSiST	NA	NA	AA	AA	Monomorphic	NA	Excluded - ASSiST	NA	NA	NA	NA
ae_T_C_chr5_17361220	Vitis aestivalis	ae_5_17361220	5	17361220	5	17782957	This study	AG	GG	Robust	<nnxnp>	Excluded - similar loci	5_16853611	chr05_45.828	GG	GG	Monomorphic	NA	Excluded - ASSiST	NA	NA	GG	AG	Robust	<nnxnp>	Excluded - similar loci	5_16853611	chr05_53.648	NA	CONGRUENT
ae_T_C_chr5_17932302	Vitis aestivalis	ae_5_17932302	5	17932302	5	18354039	This study	AA	AA	Failed	NA	Excluded - ASSiST	NA	NA	AA	--	Failed	NA	Excluded - ASSiST	NA	NA	AA	AA	Failed	NA	Excluded - ASSiST	NA	NA	NA	NA
ae_T_C_chr5_19322416	Vitis aestivalis	ae_5_19322416	5	19322416	5	19744153	This study	AA	AA	Monomorphic	NA	Excluded - ASSiST	NA	NA	AA	AA	Monomorphic	NA	Excluded - ASSiST	NA	NA	AA	AA	Monomorphic	NA	Excluded - ASSiST	NA	NA	NA	NA
ae_T_C_chr5_3162242	Vitis aestivalis	ae_5_3162242	5	3162242	5	3162242	This study	AA	AA	Monomorphic	NA	Excluded - ASSiST	NA	NA	AA	AA	Monomorphic	NA	Excluded - ASSiST	NA	NA	AA	AA	Monomorphic	NA	Excluded - ASSiST	NA	NA	NA	NA
ae_T_C_chr5_5119465	Vitis aestivalis	ae_5_5119465	5	5119465	5	5119465	This study	AA	AA	Monomorphic	NA	Excluded - ASSiST	NA	NA	AA	AA	Monomorphic	NA	Excluded - ASSiST	NA	NA	AA	AA	Monomorphic	NA	Excluded - ASSiST	NA	NA	NA	NA
ae_T_C_chr5_777390	Vitis aestivalis	ae_5_777390	5	777390	5	1134974	Laucou et al. 2018	AA	AA	Monomorphic	NA	Excluded - ASSiST	NA	NA	AA	AA	Monomorphic	NA	Excluded - ASSiST	NA	NA	AA	AA	Monomorphic	NA	Excluded - ASSiST	NA	NA	NA	NA
ae_T_C_chr6_10512541	Vitis aestivalis	ae_6_10512541	6	10512541	6	11637551	This study	AA	AA	Monomorphic	NA	Excluded - ASSiST	NA	NA	AA	AA	Monomorphic	NA	Excluded - ASSiST	NA	NA	AA	AA	Monomorphic	NA	Excluded - ASSiST	NA	NA	NA	NA
ae_T_C_chr6_1217463	Vitis aestivalis	ae_6_1217463	6	1217463	6	1217463	This study	AA	AA	Monomorphic	NA	Excluded - ASSiST	NA	NA	AA	AA	Monomorphic	NA	Excluded - ASSiST	NA	NA	AA	AA	Monomorphic	NA	Excluded - ASSiST	NA	NA	NA	NA
ae_T_C_chr6_15890576	Vitis aestivalis	ae_6_15890576	6	15890576	6	17015586	This study	--	--	Failed	NA	Excluded - ASSiST	NA	NA	--	--	Failed	NA	Excluded - ASSiST	NA	NA	--	--	Failed	NA	Excluded - ASSiST	NA	NA	NA	NA
ae_T_C_chr6_17362809	Vitis aestivalis	ae_6_17362809	6	17362809	6	18500135	This study	AA	AA	Monomorphic	NA	Excluded - ASSiST	NA	NA	AA	AA	Monomorphic	NA	Excluded - ASSiST	NA	NA	AA	AA	Monomorphic	NA	Excluded - ASSiST	NA	NA	NA	NA
ae_T_C_chr6_18319986	Vitis aestivalis	ae_6_18319986	6	18319986	6	19457312	This study	GG	AG	DistortedAndUnexpSegreg	NA	Excluded - ASSiST	NA	NA	GG	GG	Monomorphic	NA	Excluded - ASSiST	NA	NA	GG	GG	Monomorphic	NA	Excluded - ASSiST	NA	NA	NA	NA
ae_T_C_chr6_244295	Vitis aestivalis	ae_6_244295	6	244295	6	244295	This study	AA	AA	Monomorphic	NA	Excluded - ASSiST	NA	NA	AA	AA	Monomorphic	NA	Excluded - ASSiST	NA	NA	AA	AA	Monomorphic	NA	Excluded - ASSiST	NA	NA	NA	NA
ae_T_C_chr6_4732955	Vitis aestivalis	ae_6_4732955	6	4732955	6	4732955	This study	AA	AA	Monomorphic	NA	Excluded - ASSiST	NA	NA	AA	AA	Monomorphic	NA	Excluded - ASSiST	NA	NA	AA	AA	Monomorphic	NA	Excluded - ASSiST	NA	NA	NA	NA
ae_T_C_chr6_5143861	Vitis aestivalis	ae_6_5143861	6	5143861	6	5143861	This study	AA	AA	Monomorphic	NA	Excluded - ASSiST	NA	NA	AA	AA	Monomorphic	NA	Excluded - ASSiST	NA	NA	AA	AA	Monomorphic	NA	Excluded - ASSiST	NA	NA	NA	NA
ae_T_C_chr7_15456899	Vitis aestivalis	ae_7_15456899	7	15456899	7	21765337	This study	AA	AA	Monomorphic	NA	Excluded - ASSiST	NA	NA	AA	AA	Monomorphic	NA	Excluded - ASSiST	NA	NA	AA	AA	Monomorphic	NA	Excluded - ASSiST	NA	NA	NA	NA
ae_T_C_chr7_16293707	Vitis aestivalis	ae_7_16293707	7	16293707	7	22622834	This study	AA	AA	Monomorphic	NA	Excluded - ASSiST	NA	NA	AA	AA	Monomorphic	NA	Excluded - ASSiST	NA	NA	AA	AA	Monomorphic	NA	Excluded - ASSiST	NA	NA	NA	NA
ae_T_C_chr7_19743504	Vitis aestivalis	ae_7_19743504	7	19743504	7	26072631	Laucou et al. 2018	AA	AG	Robust	<lmxll>	Excluded - similar loci	7_19757522	chr07_85.035	AG	AG	Robust	<hkxhk>	Mapped	NA	chr07_122.742	AA	AA	Monomorphic	NA	Excluded - ASSiST	NA	NA	chr07_141.330	CONGRUENT
ae_T_C_chr7_2642620	Vitis aestivalis	ae_7_2642620	7	2642620	7	3024596	This study	AA	AA	Monomorphic	NA	Excluded - ASSiST	NA	NA	AA	AA	Monomorphic	NA	Excluded - ASSiST	NA	NA	AA	AA	Monomorphic	NA	Excluded - ASSiST	NA	NA	NA	NA
ae_T_C_chr7_4621119	Vitis aestivalis	ae_7_4621119	7	4621119	7	5003095	This study	AA	AA	Monomorphic	NA	Excluded - ASSiST	NA	NA	AA	AA	Monomorphic	NA	Excluded - ASSiST	NA	NA	AA	AA	Monomorphic	NA	Excluded - ASSiST	NA	NA	NA	NA
ae_T_C_chr7_8515950	Vitis aestivalis	ae_7_8515950	7	8515950	7	8897926	This study	--	--	Failed	NA	Excluded - ASSiST	NA	NA	--	--	Failed	NA	Excluded - ASSiST	NA	NA	--	--	Failed	NA	Excluded - ASSiST	NA	NA	NA	NA
ae_T_C_chr7_88671	Vitis aestivalis	ae_7_88671	7	88671	7	627047	This study	AA	AA	Monomorphic	NA	Excluded - ASSiST	NA	NA	AA	AA	Monomorphic	NA	Excluded - ASSiST	NA	NA	AA	AA	Monomorphic	NA	Excluded - ASSiST	NA	NA	NA	NA
ae_T_C_chr8_12812776	Vitis aestivalis	ae_8_12812776	8	12812776	8	12812776	This study	AA	AA	Monomorphic	NA	Excluded - ASSiST	NA	NA	AA	AA	Monomorphic	NA	Excluded - ASSiST	NA	NA	AA	AA	Monomorphic	NA	Excluded - ASSiST	NA	NA	NA	NA
ae_T_C_chr8_14857381	Vitis aestivalis	ae_8_14857381	8	14857381	8	14857381	This study	AA	AA	Monomorphic	NA	Excluded - ASSiST	NA	NA	AA	AA	Monomorphic	NA	Excluded - ASSiST	NA	NA	AA	AA	Monomorphic	NA	Excluded - ASSiST	NA	NA	NA	NA
ae_T_C_chr8_16300429	Vitis aestivalis	ae_8_16300429	8	16300429	8	16300429	This study	AA	AA	Monomorphic	NA	Excluded - ASSiST	NA	NA	AA	AA	Monomorphic	NA	Excluded - ASSiST	NA	NA	AA	AA	Monomorphic	NA	Excluded - ASSiST	NA	NA	NA	NA
ae_T_C_chr8_20170300	Vitis aestivalis	ae_8_20170300	8	20170300	8	20170300	This study	AA	AA	Monomorphic	NA	Excluded - ASSiST	NA	NA	AA	AA	Monomorphic	NA	Excluded - ASSiST	NA	NA	AA	AA	Monomorphic	NA	Excluded - ASSiST	NA	NA	NA	NA
ae_T_C_chr8_2131956	Vitis aestivalis	ae_8_2131956	8	2131956	8	2131956	This study	AA	AA	Monomorphic	NA	Excluded - ASSiST	NA	NA	AA	AA	Monomorphic	NA	Excluded - ASSiST	NA	NA	AA	AA	Monomorphic	NA	Excluded - ASSiST	NA	NA	NA	NA
ae_T_C_chr8_3177014	Vitis aestivalis	ae_8_3177014	8	3177014	8	3177014	This study	AA	AA	Monomorphic	NA	Excluded - ASSiST	NA	NA	AA	AA	Monomorphic	NA	Excluded - ASSiST	NA	NA	AA	AA	Monomorphic	NA	Excluded - ASSiST	NA	NA	NA	NA
ae_T_C_chr8_6493836	Vitis aestivalis	ae_8_6493836	8	6493836	8	6493836	This study	AA	AA	Monomorphic	NA	Excluded - ASSiST	NA	NA	AA	AA	Monomorphic	NA	Excluded - ASSiST	NA	NA	AA	AA	Monomorphic	NA	Excluded - ASSiST	NA	NA	NA	NA
ae_T_C_chr8_7150382	Vitis aestivalis	ae_8_7150382	8	7150382	8	7150382	This study	AA	AA	Monomorphic	NA	Excluded - ASSiST	NA	NA	AA	AA	Monomorphic	NA	Excluded - ASSiST	NA	NA	AA	AA	Monomorphic	NA	Excluded - ASSiST	NA	NA	NA	NA
ae_T_C_chr8_9473548	Vitis aestivalis	ae_8_9473548	8	9473548	8	9473548	This study	AA	AA	Monomorphic	NA	Excluded - ASSiST	NA	NA	AA	AA	Monomorphic	NA	Excluded - ASSiST	NA	NA	AA	AA	Monomorphic	NA	Excluded - ASSiST	NA	NA	NA	NA
ae_T_C_chr9_1691731	Vitis aestivalis	ae_9_1691731	9	1691731	9	1691731	This study	--	--	Failed	NA	Excluded - ASSiST	NA	NA	--	--	Failed	NA	Excluded - ASSiST	NA	NA	--	--	Failed	NA	Excluded - ASSiST	NA	NA	NA	NA
ae_T_C_chr9_21783518	Vitis aestivalis	ae_9_21783518	9	21783518	9	21783518	This study	AA	AA	Monomorphic	NA	Excluded - ASSiST	NA	NA	AA	AA	Monomorphic	NA	Excluded - ASSiST	NA	NA	AA	AA	Monomorphic	NA	Excluded - ASSiST	NA	NA	NA	NA
ae_T_C_chr9_6595215	Vitis aestivalis	ae_9_6595215	9	6595215	9	6595215	This study	AA	AA	Monomorphic	NA	Excluded - ASSiST	NA	NA	AA	AA	Monomorphic	NA	Excluded - ASSiST	NA	NA	AA	AA	Monomorphic	NA	Excluded - ASSiST	NA	NA	NA	NA
ae_T_C_chrUn_11790439	Vitis aestivalis	ae_Un_11790439	UN	11790439	Un	4613287	This study	AA	AA	Monomorphic	NA	Excluded - ASSiST	NA	NA	AG	AG	Failed	NA	Excluded - ASSiST	NA	NA	AA	AA	Monomorphic	NA	Excluded - ASSiST	NA	NA	NA	NA
ae_T_C_chrUn_12743889	Vitis aestivalis	ae_Un_12743889	UN	12743889	13	25537047	This study	GO	OO	Null_2_Cluster	<nnxnp>	Excluded - similar loci	10_15520094	chr10_67.451	AA	AG	Monomorphic	NA	Excluded - ASSiST	NA	NA	GO	GO	Null_2_Cluster	<hkxhk>	Mapped	NA	chr10_91.151	chr10_106.270	INCONGRUENT
ae_T_C_chrUn_14269716	Vitis aestivalis	ae_Un_14269716	UN	14269716	7	17724217	Laucou et al. 2018	AA	AA	Monomorphic	NA	Excluded - ASSiST	NA	NA	AA	AA	Monomorphic	NA	Excluded - ASSiST	NA	NA	AA	AA	Monomorphic	NA	Excluded - ASSiST	NA	NA	NA	NA
ae_T_C_chrUn_16260786	Vitis aestivalis	ae_Un_16260786	UN	16260786	Un	6215225	This study	AA	AA	Monomorphic	NA	Excluded - ASSiST	NA	NA	AA	AA	Monomorphic	NA	Excluded - ASSiST	NA	NA	AG	AA	DistortedAndUnexpSegreg	NA	Excluded - ASSiST	NA	NA	NA	NA
ae_T_C_chrUn_17264771	Vitis aestivalis	ae_Un_17264771	UN	17264771	13	18577340	This study	AA	AA	Monomorphic	NA	Excluded - ASSiST	NA	NA	AA	AA	Monomorphic	NA	Excluded - ASSiST	NA	NA	AA	AA	Monomorphic	NA	Excluded - ASSiST	NA	NA	NA	NA
ae_T_C_chrUn_22835774	Vitis aestivalis	ae_Un_22835774	UN	22835774	7	19962481	This study	AA	AA	Monomorphic	NA	Excluded - ASSiST	NA	NA	AA	AA	Monomorphic	NA	Excluded - ASSiST	NA	NA	AA	AA	Monomorphic	NA	Excluded - ASSiST	NA	NA	NA	NA
ae_T_C_chrUn_24335852	Vitis aestivalis	ae_Un_24335852	UN	24335852	Un	11292066	This study	AA	AA	Monomorphic	NA	Excluded - ASSiST	NA	NA	AA	AA	Monomorphic	NA	Excluded - ASSiST	NA	NA	AA	AA	Monomorphic	NA	Excluded - ASSiST	NA	NA	NA	NA
ae_T_C_chrUn_29280711	Vitis aestivalis	ae_Un_29280711	UN	29280711	Un	15241509	This study	AA	AA	Monomorphic	NA	Excluded - ASSiST	NA	NA	AA	AA	Monomorphic	NA	Excluded - ASSiST	NA	NA	AA	AA	Monomorphic	NA	Excluded - ASSiST	NA	NA	NA	NA
ae_T_C_chrUn_31283091	Vitis aestivalis	ae_Un_31283091	UN	31283091	Un	16684229	This study	AA	AA	Monomorphic	NA	Excluded - ASSiST	NA	NA	AA	AA	Monomorphic	NA	Excluded - ASSiST	NA	NA	AA	AA	Monomorphic	NA	Excluded - ASSiST	NA	NA	NA	NA
ae_T_C_chrUn_38795151	Vitis aestivalis	ae_Un_38795151	UN	38795151	Un	23100812	This study	AA	AA	Monomorphic	NA	Excluded - ASSiST	NA	NA	AA	AA	Monomorphic	NA	Excluded - ASSiST	NA	NA	AA	AA	Monomorphic	NA	Excluded - ASSiST	NA	NA	NA	NA
ae_T_C_chrUn_41217698	Vitis aestivalis	ae_Un_41217698	UN	41217698	Un	25480445	This study	AA	AA	Monomorphic	NA	Excluded - ASSiST	NA	NA	AA	AA	Monomorphic	NA	Excluded - ASSiST	NA	NA	AA	AA	Monomorphic	NA	Excluded - ASSiST	NA	NA	NA	NA
ae_T_C_chrUn_8703605	Vitis aestivalis	ae_Un_8703605	UN	8703605	Un	3537486	This study	AA	AA	Monomorphic	NA	Excluded - ASSiST	NA	NA	AA	AA	Monomorphic	NA	Excluded - ASSiST	NA	NA	AA	AA	Monomorphic	NA	Excluded - ASSiST	NA	NA	NA	NA
ae_T_C_chrUn_9745941	Vitis aestivalis	ae_Un_9745941	UN	9745941	7	14861216	This study	AA	AA	Monomorphic	NA	Excluded - ASSiST	NA	NA	AA	AA	Monomorphic	NA	Excluded - ASSiST	NA	NA	AA	AA	Monomorphic	NA	Excluded - ASSiST	NA	NA	NA	NA
ae_T_G_chr11_random_156862	Vitis aestivalis	ae_11_156862	11_RANDOM	156862	11	7740182	This study	AA	AA	Monomorphic	NA	Excluded - ASSiST	NA	NA	AA	AA	Monomorphic	NA	Excluded - ASSiST	NA	NA	AA	AA	Monomorphic	NA	Excluded - ASSiST	NA	NA	NA	NA
ae_T_G_chr12_17103642	Vitis aestivalis	ae_12_17103642	12	17103642	12	18670367	This study	AA	AA	Monomorphic	NA	Excluded - ASSiST	NA	NA	AA	AA	Monomorphic	NA	Excluded - ASSiST	NA	NA	AA	AA	Monomorphic	NA	Excluded - ASSiST	NA	NA	NA	NA
ae_T_G_chr12_17552937	Vitis aestivalis	ae_12_17552937	12	17552937	12	19119662	This study	AA	AA	Monomorphic	NA	Excluded - ASSiST	NA	NA	AA	AA	Monomorphic	NA	Excluded - ASSiST	NA	NA	AA	AA	Monomorphic	NA	Excluded - ASSiST	NA	NA	NA	NA
ae_T_G_chr12_7941731	Vitis aestivalis	ae_12_7941731	12	7941731	12	7941731	This study	AA	AA	Monomorphic	NA	Excluded - ASSiST	NA	NA	AA	AA	Monomorphic	NA	Excluded - ASSiST	NA	NA	AA	AA	Monomorphic	NA	Excluded - ASSiST	NA	NA	NA	NA
ae_T_G_chr13_9551004	Vitis aestivalis	ae_13_9551004	13	9551004	13	9660927	This study	--	--	Failed	NA	Excluded - ASSiST	NA	NA	--	--	Failed	NA	Excluded - ASSiST	NA	NA	--	--	Failed	NA	Excluded - ASSiST	NA	NA	NA	NA
ae_T_G_chr14_30013569	Vitis aestivalis	ae_14_30013569	14	30013569	14	30013569	This study	AA	AA	Monomorphic	NA	Excluded - ASSiST	NA	NA	AA	AA	Monomorphic	NA	Excluded - ASSiST	NA	NA	AA	AA	Monomorphic	NA	Excluded - ASSiST	NA	NA	NA	NA
ae_T_G_chr14_6600937	Vitis aestivalis	ae_14_6600937	14	6600937	14	6600937	This study	AA	AA	Monomorphic	NA	Excluded - ASSiST	NA	NA	AA	AA	Monomorphic	NA	Excluded - ASSiST	NA	NA	AA	AA	Monomorphic	NA	Excluded - ASSiST	NA	NA	NA	NA
ae_T_G_chr16_4558084	Vitis aestivalis	ae_16_4558084	16	4558084	16	11251021	This study	CC	CC	Monomorphic	NA	Excluded - ASSiST	NA	NA	CC	CC	Monomorphic	NA	Excluded - ASSiST	NA	NA	CC	CC	Monomorphic	NA	Excluded - ASSiST	NA	NA	NA	NA
ae_T_G_chr16_5635190	Vitis aestivalis	ae_16_5635190	16	5635190	16	5282943	This study	--	--	Failed	NA	Excluded - ASSiST	NA	NA	--	--	Failed	NA	Excluded - ASSiST	NA	NA	--	--	Failed	NA	Excluded - ASSiST	NA	NA	NA	NA
ae_T_G_chr17_10481364	Vitis aestivalis	ae_17_10481364	17	10481364	17	10612992	This study	AA	AA	Monomorphic	NA	Excluded - ASSiST	NA	NA	AA	AA	Monomorphic	NA	Excluded - ASSiST	NA	NA	AA	AA	Monomorphic	NA	Excluded - ASSiST	NA	NA	NA	NA
ae_T_G_chr18_24113733	Vitis aestivalis	ae_18_24113733	18	24113733	18	27085352	This study	AA	AA	Monomorphic	NA	Excluded - ASSiST	NA	NA	AA	AA	Monomorphic	NA	Excluded - ASSiST	NA	NA	AA	AA	Monomorphic	NA	Excluded - ASSiST	NA	NA	NA	NA
ae_T_G_chr2_1726279	Vitis aestivalis	ae_2_1726279	2	1726279	2	1538695	This study	AC	AA	Robust	<nnxnp>	Mapped	NA	chr02_3.908	AA	AC	Robust	<nnxnp>	Excluded - similar loci	2_1539000	chr02_10.601	AA	AC	Robust	<nnxnp>	Excluded - similar loci	2_1808997	chr02_8.764	chr02_8.660	CONGRUENT
ae_T_G_chr3_4592204	Vitis aestivalis	ae_3_4592204	3	4592204	3	4848311	This study	AA	AA	Monomorphic	NA	Excluded - ASSiST	NA	NA	AA	AA	Monomorphic	NA	Excluded - ASSiST	NA	NA	AA	AA	Monomorphic	NA	Excluded - ASSiST	NA	NA	NA	NA
ae_T_G_chr5_20326179	Vitis aestivalis	ae_5_20326179	5	20326179	5	20747916	This study	AA	AA	Monomorphic	NA	Excluded - ASSiST	NA	NA	AA	AA	Monomorphic	NA	Excluded - ASSiST	NA	NA	AA	AA	Monomorphic	NA	Excluded - ASSiST	NA	NA	NA	NA
ae_T_G_chr6_2661166	Vitis aestivalis	ae_6_2661166	6	2661166	6	2661166	This study	AA	AA	Monomorphic	NA	Excluded - ASSiST	NA	NA	AA	AA	Monomorphic	NA	Excluded - ASSiST	NA	NA	AA	AA	Monomorphic	NA	Excluded - ASSiST	NA	NA	NA	NA
ae_T_G_chr6_5610737	Vitis aestivalis	ae_6_5610737	6	5610737	6	5610737	This study	AA	AA	Monomorphic	NA	Excluded - ASSiST	NA	NA	AA	AA	Monomorphic	NA	Excluded - ASSiST	NA	NA	AA	AA	Monomorphic	NA	Excluded - ASSiST	NA	NA	NA	NA
ae_T_G_chr7_8039322	Vitis aestivalis	ae_7_8039322	7	8039322	7	8421298	This study	AA	AA	Monomorphic	NA	Excluded - ASSiST	NA	NA	AA	AA	Monomorphic	NA	Excluded - ASSiST	NA	NA	AA	AA	Monomorphic	NA	Excluded - ASSiST	NA	NA	NA	NA
ae_T_G_chr8_16823204	Vitis aestivalis	ae_8_16823204	8	16823204	8	16823204	This study	AA	AA	Monomorphic	NA	Excluded - ASSiST	NA	NA	AO	OO	Null_2_Cluster	<lmxll>	Excluded - similar loci	8_16841839	chr08_62.890	AA	AA	Monomorphic	NA	Excluded - ASSiST	NA	NA	NA	CONGRUENT
ae_T_G_chr8_2645579	Vitis aestivalis	ae_8_2645579	8	2645579	8	2645579	This study	AA	AA	Monomorphic	NA	Excluded - ASSiST	NA	NA	AA	AA	Monomorphic	NA	Excluded - ASSiST	NA	NA	AA	AA	Monomorphic	NA	Excluded - ASSiST	NA	NA	NA	NA
ae_T_G_chr9_17306368	Vitis aestivalis	ae_9_17306368	9	17306368	9	17306368	This study	AA	AC	DistortedAndUnexpSegreg	NA	Excluded - ASSiST	NA	NA	AC	AC	Failed	NA	Excluded - ASSiST	NA	NA	AC	AA	Robust	<lmxll>	Mapped	NA	chr09_41.515	chr09_60.250	CONGRUENT
ae_T_G_chr9_17863698	Vitis aestivalis	ae_9_17863698	9	17863698	9	17863698	This study	AA	AA	Monomorphic	NA	Excluded - ASSiST	NA	NA	AA	AA	Monomorphic	NA	Excluded - ASSiST	NA	NA	AA	AA	Monomorphic	NA	Excluded - ASSiST	NA	NA	NA	NA
ae_T_G_chr9_3675855	Vitis aestivalis	ae_9_3675855	9	3675855	9	3675855	This study	AA	AA	Monomorphic	NA	Excluded - ASSiST	NA	NA	AA	AA	Monomorphic	NA	Excluded - ASSiST	NA	NA	AA	AA	Monomorphic	NA	Excluded - ASSiST	NA	NA	NA	NA
ae_T_G_chrUn_12270687	Vitis aestivalis	ae_Un_12270687	UN	12270687	Un	4848524	This study	AA	AA	Monomorphic	NA	Excluded - ASSiST	NA	NA	AA	AA	Monomorphic	NA	Excluded - ASSiST	NA	NA	AA	AA	Monomorphic	NA	Excluded - ASSiST	NA	NA	NA	NA
ae_T_G_chrUn_25843420	Vitis aestivalis	ae_Un_25843420	UN	25843420	Un	12476685	This study	AA	AA	Monomorphic	NA	Excluded - ASSiST	NA	NA	AA	AA	Monomorphic	NA	Excluded - ASSiST	NA	NA	AA	AA	Monomorphic	NA	Excluded - ASSiST	NA	NA	NA	NA
ae_T_G_chrUn_26931671	Vitis aestivalis	ae_Un_26931671	UN	26931671	Un	13357940	This study	AA	AA	Monomorphic	NA	Excluded - ASSiST	NA	NA	AA	AA	Monomorphic	NA	Excluded - ASSiST	NA	NA	AA	AA	Monomorphic	NA	Excluded - ASSiST	NA	NA	NA	NA
ae_T_G_chrUn_28772501	Vitis aestivalis	ae_Un_28772501	UN	28772501	10	3031060	This study	AA	AA	Monomorphic	NA	Excluded - ASSiST	NA	NA	AA	AA	Monomorphic	NA	Excluded - ASSiST	NA	NA	AA	AA	Monomorphic	NA	Excluded - ASSiST	NA	NA	NA	NA
ae_T_G_chrUn_37078744	Vitis aestivalis	ae_Un_37078744	UN	37078744	Un	21574313	This study	AA	AA	Monomorphic	NA	Excluded - ASSiST	NA	NA	AA	AA	Monomorphic	NA	Excluded - ASSiST	NA	NA	AA	AA	Monomorphic	NA	Excluded - ASSiST	NA	NA	NA	NA
be_*_A_C_chr11_6957094	Vitis berlandieri	be_11_6957094	11	6957094	11	6973990	This study	--	--	Failed	NA	Excluded - ASSiST	NA	NA	--	--	Failed	NA	Excluded - ASSiST	NA	NA	--	--	Failed	NA	Excluded - ASSiST	NA	NA	NA	NA
be_*_A_C_chr6_10644177	Vitis berlandieri	be_6_10644177	6	10644177	6	11769187	This study	AA	AC	Failed	NA	Excluded - ASSiST	NA	NA	AC	AA	Failed	NA	Excluded - ASSiST	NA	NA	AA	AA	Failed	NA	Excluded - ASSiST	NA	NA	NA	NA
be_*_C_T_chr4_215113	Vitis berlandieri	be_4_215113	4	215113	4	215113	This study	AA	AA	Monomorphic	NA	Excluded - ASSiST	NA	NA	AA	AA	Monomorphic	NA	Excluded - ASSiST	NA	NA	AA	AA	Monomorphic	NA	Excluded - ASSiST	NA	NA	NA	NA
be_A_C_chr1_12393775	Vitis berlandieri	be_1_12393775	1	12393775	1	12786791	This study	AA	AA	Monomorphic	NA	Excluded - ASSiST	NA	NA	AA	AA	Monomorphic	NA	Excluded - ASSiST	NA	NA	AA	AA	Monomorphic	NA	Excluded - ASSiST	NA	NA	NA	NA
be_A_C_chr10_15438328	Vitis berlandieri	be_10_15438328	10	15438328	10	18589332	This study	AA	AA	Monomorphic	NA	Excluded - ASSiST	NA	NA	AA	AA	Monomorphic	NA	Excluded - ASSiST	NA	NA	AA	AA	Monomorphic	NA	Excluded - ASSiST	NA	NA	NA	NA
be_A_C_chr11_5504086	Vitis berlandieri	be_11_5504086	11	5504086	11	5504086	This study	AA	AA	Monomorphic	NA	Excluded - ASSiST	NA	NA	AA	AA	Monomorphic	NA	Excluded - ASSiST	NA	NA	AA	AA	Monomorphic	NA	Excluded - ASSiST	NA	NA	NA	NA
be_A_C_chr12_7463478	Vitis berlandieri	be_12_7463478	12	7463478	12	7463478	This study	AA	AA	Monomorphic	NA	Excluded - ASSiST	NA	NA	AA	AA	Monomorphic	NA	Excluded - ASSiST	NA	NA	AA	AA	Monomorphic	NA	Excluded - ASSiST	NA	NA	NA	NA
be_A_C_chr13_1253531	Vitis berlandieri	be_13_1253531	13	1253531	13	1253531	Laucou et al. 2018	AA	AA	Monomorphic	NA	Excluded - ASSiST	NA	NA	AA	AA	Monomorphic	NA	Excluded - ASSiST	NA	NA	AA	AA	Monomorphic	NA	Excluded - ASSiST	NA	NA	NA	NA
be_A_C_chr13_17259544	Vitis berlandieri	be_13_17259544	13	17259544	13	17369467	This study	AA	AA	Monomorphic	NA	Excluded - ASSiST	NA	NA	AA	AA	Monomorphic	NA	Excluded - ASSiST	NA	NA	AA	AA	Monomorphic	NA	Excluded - ASSiST	NA	NA	NA	NA
be_A_C_chr13_18730385	Vitis berlandieri	be_13_18730385	13	18730385	13	21677548	This study	--	--	Failed	NA	Excluded - ASSiST	NA	NA	--	--	Failed	NA	Excluded - ASSiST	NA	NA	--	--	Failed	NA	Excluded - ASSiST	NA	NA	NA	NA
be_A_C_chr13_3155657	Vitis berlandieri	be_13_3155657	13	3155657	13	3256831	Laucou et al. 2018	AA	AA	Monomorphic	NA	Excluded - ASSiST	NA	NA	AA	AA	Monomorphic	NA	Excluded - ASSiST	NA	NA	AA	AA	Monomorphic	NA	Excluded - ASSiST	NA	NA	NA	NA
be_A_C_chr13_3653872	Vitis berlandieri	be_13_3653872	13	3653872	13	3755046	This study	AA	AA	Monomorphic	NA	Excluded - ASSiST	NA	NA	AA	AA	Monomorphic	NA	Excluded - ASSiST	NA	NA	AA	AA	Monomorphic	NA	Excluded - ASSiST	NA	NA	NA	NA
be_A_C_chr14_11962883	Vitis berlandieri	be_14_11962883	14	11962883	14	11962883	This study	AC	AA	Failed	NA	Excluded - ASSiST	NA	NA	AA	AA	Failed	NA	Excluded - ASSiST	NA	NA	AA	AC	Failed	NA	Excluded - ASSiST	NA	NA	NA	NA
be_A_C_chr14_19729863	Vitis berlandieri	be_14_19729863	14	19729863	14	19729863	This study	AA	AA	Monomorphic	NA	Excluded - ASSiST	NA	NA	AA	AA	Monomorphic	NA	Excluded - ASSiST	NA	NA	AA	AA	Monomorphic	NA	Excluded - ASSiST	NA	NA	NA	NA
be_A_C_chr14_6079479	Vitis berlandieri	be_14_6079479	14	6079479	14	6079479	This study	AA	AA	Monomorphic	NA	Excluded - ASSiST	NA	NA	AA	AA	Monomorphic	NA	Excluded - ASSiST	NA	NA	AA	AA	Monomorphic	NA	Excluded - ASSiST	NA	NA	NA	NA
be_A_C_chr15_6633562	Vitis berlandieri	be_15_6633562	15	6633562	15	8072046	This study	AA	AA	Monomorphic	NA	Excluded - ASSiST	NA	NA	AA	AA	Monomorphic	NA	Excluded - ASSiST	NA	NA	--	AA	Monomorphic	NA	Excluded - ASSiST	NA	NA	NA	NA
be_A_C_chr16_13453710	Vitis berlandieri	be_16_13453710	16	13453710	16	14964660	This study	AA	AA	Monomorphic	NA	Excluded - ASSiST	NA	NA	AA	AA	Monomorphic	NA	Excluded - ASSiST	NA	NA	AA	AA	Monomorphic	NA	Excluded - ASSiST	NA	NA	NA	NA
be_A_C_chr16_1685511	Vitis berlandieri	be_16_1685511	16	1685511	16	1685511	This study	AA	AA	Monomorphic	NA	Excluded - ASSiST	NA	NA	AA	AA	Monomorphic	NA	Excluded - ASSiST	NA	NA	AA	AA	Monomorphic	NA	Excluded - ASSiST	NA	NA	NA	NA
be_A_C_chr16_5607208	Vitis berlandieri	be_16_5607208	16	5607208	16	5254961	This study	AA	AA	Monomorphic	NA	Excluded - ASSiST	NA	NA	AA	AA	Monomorphic	NA	Excluded - ASSiST	NA	NA	AA	AA	Monomorphic	NA	Excluded - ASSiST	NA	NA	NA	NA
be_A_C_chr18_10002696	Vitis berlandieri	be_18_10002696	18	10002696	18	10002696	This study	AA	AA	Monomorphic	NA	Excluded - ASSiST	NA	NA	AA	AA	Monomorphic	NA	Excluded - ASSiST	NA	NA	AA	AA	Monomorphic	NA	Excluded - ASSiST	NA	NA	NA	NA
be_A_C_chr18_27103285	Vitis berlandieri	be_18_27103285	18	27103285	18	30520306	This study	AA	AA	Monomorphic	NA	Excluded - ASSiST	NA	NA	AA	AA	Monomorphic	NA	Excluded - ASSiST	NA	NA	AA	AA	Monomorphic	NA	Excluded - ASSiST	NA	NA	NA	NA
be_A_C_chr19_13330498	Vitis berlandieri	be_19_13330498	19	13330498	19	13330498	This study	--	--	Failed	NA	Excluded - ASSiST	NA	NA	--	--	Failed	NA	Excluded - ASSiST	NA	NA	--	--	Failed	NA	Excluded - ASSiST	NA	NA	NA	NA
be_A_C_chr19_19846567	Vitis berlandieri	be_19_19846567	19	19846567	19	20520381	This study	CC	AA	Monomorphic	NA	Excluded - ASSiST	NA	NA	AC	AC	Failed	NA	Excluded - ASSiST	NA	NA	AC	CC	Robust	<lmxll>	Mapped	NA	chr19_59.960	chr19_71.190	CONGRUENT
be_A_C_chr2_14033310	Vitis berlandieri	be_2_14033310	2	14033310	2	14145309	This study	AA	AC	Robust	<lmxll>	Excluded - similar loci	2_13398576	chr02_39.261	AA	AC	Robust	<nnxnp>	Excluded - poor fit	NA	NA	AA	AA	Monomorphic	NA	Excluded - ASSiST	NA	NA	NA	CONGRUENT
be_A_C_chr4_9885753	Vitis berlandieri	be_4_9885753	4	9885753	4	9885753	This study	AA	AA	Monomorphic	NA	Excluded - ASSiST	NA	NA	AA	AA	Monomorphic	NA	Excluded - ASSiST	NA	NA	AA	AA	Monomorphic	NA	Excluded - ASSiST	NA	NA	NA	NA
be_A_C_chr5_11960037	Vitis berlandieri	be_5_11960037	5	11960037	5	12381774	This study	AA	AA	Monomorphic	NA	Excluded - ASSiST	NA	NA	AA	AA	Monomorphic	NA	Excluded - ASSiST	NA	NA	AA	AA	Monomorphic	NA	Excluded - ASSiST	NA	NA	NA	NA
be_A_C_chr5_15302327	Vitis berlandieri	be_5_15302327	5	15302327	5	15724064	This study	AA	AA	Monomorphic	NA	Excluded - ASSiST	NA	NA	AA	AA	Monomorphic	NA	Excluded - ASSiST	NA	NA	AO	AO	Null_2_Cluster	<hkxhk>	Mapped	NA	chr05_52.400	chr05_72.280	CONGRUENT
be_A_C_chr5_random_293310	Vitis berlandieri	be_5_293310	5_RANDOM	293310	5	10428274	Laucou et al. 2018	AC	CC	Robust	<nnxnp>	Excluded - similar loci	5_247513	chr05_33.194	AA	AA	Monomorphic	NA	Excluded - ASSiST	NA	NA	AA	AC	Robust	<nnxnp>	Excluded - similar loci	5_247513	chr05_43.277	NA	CONGRUENT
be_A_C_chr6_15850566	Vitis berlandieri	be_6_15850566	6	15850566	6	16975576	This study	AA	AA	Monomorphic	NA	Excluded - ASSiST	NA	NA	AA	AA	Monomorphic	NA	Excluded - ASSiST	NA	NA	AA	AA	Monomorphic	NA	Excluded - ASSiST	NA	NA	NA	NA
be_A_C_chr7_18319099	Vitis berlandieri	be_7_18319099	7	18319099	7	24648226	This study	AA	AA	Monomorphic	NA	Excluded - ASSiST	NA	NA	AC	AC	Robust	<hkxhk>	Mapped	NA	chr07_118.681	AC	AA	Robust	<lmxll>	Excluded - poor fit	NA	NA	chr07_134.370	CONGRUENT
be_A_C_chr7_2330567	Vitis berlandieri	be_7_2330567	7	2330567	7	2712543	This study	AA	AA	Monomorphic	NA	Excluded - ASSiST	NA	NA	AO	OO	Null_2_Cluster	<lmxll>	Excluded - similar loci	7_2350141	chr07_14.070	OO	AA	Monomorphic	NA	Excluded - ASSiST	NA	NA	NA	CONGRUENT
be_A_C_chr7_2731021	Vitis berlandieri	be_7_2731021	7	2731021	7	3112997	This study	--	--	Failed	NA	Excluded - ASSiST	NA	NA	--	--	Failed	NA	Excluded - ASSiST	NA	NA	--	--	Failed	NA	Excluded - ASSiST	NA	NA	NA	NA
be_A_C_chr7_6568466	Vitis berlandieri	be_7_6568466	7	6568466	7	6950442	This study	AA	AA	Monomorphic	NA	Excluded - ASSiST	NA	NA	AA	AA	Monomorphic	NA	Excluded - ASSiST	NA	NA	AA	AA	Monomorphic	NA	Excluded - ASSiST	NA	NA	NA	NA
be_A_C_chr8_16736470	Vitis berlandieri	be_8_16736470	8	16736470	8	16736470	This study	AA	AA	Monomorphic	NA	Excluded - ASSiST	NA	NA	AA	AA	Monomorphic	NA	Excluded - ASSiST	NA	NA	AA	AA	Monomorphic	NA	Excluded - ASSiST	NA	NA	NA	NA
be_A_C_chr8_19148856	Vitis berlandieri	be_8_19148856	8	19148856	8	19148856	This study	AA	AA	Monomorphic	NA	Excluded - ASSiST	NA	NA	AA	AA	Monomorphic	NA	Excluded - ASSiST	NA	NA	AA	AA	Monomorphic	NA	Excluded - ASSiST	NA	NA	NA	NA
be_A_C_chr8_9496968	Vitis berlandieri	be_8_9496968	8	9496968	8	9496968	This study	AA	AA	Monomorphic	NA	Excluded - ASSiST	NA	NA	AA	AA	Monomorphic	NA	Excluded - ASSiST	NA	NA	AA	AA	Monomorphic	NA	Excluded - ASSiST	NA	NA	NA	NA
be_A_C_chrUn_22255172	Vitis berlandieri	be_Un_22255172	UN	22255172	Un	9885779	This study	--	--	Failed	NA	Excluded - ASSiST	NA	NA	--	--	Failed	NA	Excluded - ASSiST	NA	NA	--	--	Failed	NA	Excluded - ASSiST	NA	NA	NA	NA
be_A_C_chrUn_27262826	Vitis berlandieri	be_Un_27262826	UN	27262826	1	7712135	This study	AA	AA	Monomorphic	NA	Excluded - ASSiST	NA	NA	AA	AA	Monomorphic	NA	Excluded - ASSiST	NA	NA	AA	AA	Monomorphic	NA	Excluded - ASSiST	NA	NA	NA	NA
be_A_C_chrUn_29000782	Vitis berlandieri	be_Un_29000782	UN	29000782	Un	15010197	This study	AA	AA	Monomorphic	NA	Excluded - ASSiST	NA	NA	AA	AA	Monomorphic	NA	Excluded - ASSiST	NA	NA	AA	AA	Monomorphic	NA	Excluded - ASSiST	NA	NA	NA	NA
be_A_C_chrUn_33595417	Vitis berlandieri	be_Un_33595417	UN	33595417	10	4595088	This study	AA	AA	Monomorphic	NA	Excluded - ASSiST	NA	NA	AA	AA	Monomorphic	NA	Excluded - ASSiST	NA	NA	AA	AA	Monomorphic	NA	Excluded - ASSiST	NA	NA	NA	NA
be_A_G_chr1_14448219	Vitis berlandieri	be_1_14448219	1	14448219	1	15644118	This study	AA	AA	Monomorphic	NA	Excluded - ASSiST	NA	NA	AA	AA	Monomorphic	NA	Excluded - ASSiST	NA	NA	AA	AA	Monomorphic	NA	Excluded - ASSiST	NA	NA	NA	NA
be_A_G_chr1_17398456	Vitis berlandieri	be_1_17398456	1	17398456	1	18594355	This study	AA	AA	Monomorphic	NA	Excluded - ASSiST	NA	NA	AA	AA	Monomorphic	NA	Excluded - ASSiST	NA	NA	AA	AA	Monomorphic	NA	Excluded - ASSiST	NA	NA	NA	NA
be_A_G_chr1_17852842	Vitis berlandieri	be_1_17852842	1	17852842	1	19048741	This study	--	--	Failed	NA	Excluded - ASSiST	NA	NA	--	--	Failed	NA	Excluded - ASSiST	NA	NA	--	--	Failed	NA	Excluded - ASSiST	NA	NA	NA	NA
be_A_G_chr1_19852892	Vitis berlandieri	be_1_19852892	1	19852892	1	21048791	This study	AA	AA	Monomorphic	NA	Excluded - ASSiST	NA	NA	AA	AA	Monomorphic	NA	Excluded - ASSiST	NA	NA	AA	AA	Monomorphic	NA	Excluded - ASSiST	NA	NA	NA	NA
be_A_G_chr1_230083	Vitis berlandieri	be_1_230083	1	230083	1	230083	This study	AA	AA	Monomorphic	NA	Excluded - ASSiST	NA	NA	AA	OO	Monomorphic	NA	Excluded - ASSiST	NA	NA	OO	AO	Null_2_Cluster	<nnxnp>	Mapped	NA	chr01_0.036	chr01_0.040	CONGRUENT
be_A_G_chr1_3169143	Vitis berlandieri	be_1_3169143	1	3169143	1	3169143	This study	AA	AA	Monomorphic	NA	Excluded - ASSiST	NA	NA	AA	AA	Monomorphic	NA	Excluded - ASSiST	NA	NA	AA	AA	Monomorphic	NA	Excluded - ASSiST	NA	NA	NA	NA
be_A_G_chr1_7658107	Vitis berlandieri	be_1_7658107	1	7658107	1	8051123	This study	AA	AA	Monomorphic	NA	Excluded - ASSiST	NA	NA	AA	AA	Monomorphic	NA	Excluded - ASSiST	NA	NA	AA	AA	Monomorphic	NA	Excluded - ASSiST	NA	NA	NA	NA
be_A_G_chr1_9967233	Vitis berlandieri	be_1_9967233	1	9967233	1	10360249	Laucou et al. 2018	AA	AA	Monomorphic	NA	Excluded - ASSiST	NA	NA	AA	AA	Monomorphic	NA	Excluded - ASSiST	NA	NA	AA	AA	Monomorphic	NA	Excluded - ASSiST	NA	NA	NA	NA
be_A_G_chr1_random_77043	Vitis berlandieri	be_1_77043	1_RANDOM	77043	1	14987732	This study	--	--	Failed	NA	Excluded - ASSiST	NA	NA	--	--	Failed	NA	Excluded - ASSiST	NA	NA	--	--	Failed	NA	Excluded - ASSiST	NA	NA	NA	NA
be_A_G_chr10_1235859	Vitis berlandieri	be_10_1235859	10	1235859	10	2899464	This study	AA	AA	Monomorphic	NA	Excluded - ASSiST	NA	NA	AA	AA	Monomorphic	NA	Excluded - ASSiST	NA	NA	AA	AA	Monomorphic	NA	Excluded - ASSiST	NA	NA	NA	NA
be_A_G_chr10_15859197	Vitis berlandieri	be_10_15859197	10	15859197	10	18168463	This study	--	--	Failed	NA	Excluded - ASSiST	NA	NA	--	--	Failed	NA	Excluded - ASSiST	NA	NA	--	--	Failed	NA	Excluded - ASSiST	NA	NA	NA	NA
be_A_G_chr10_1690711	Vitis berlandieri	be_10_1690711	10	1690711	10	5249346	Laucou et al. 2018	GG	AA	Monomorphic	NA	Excluded - ASSiST	NA	NA	AG	AA	Robust	<lmxll>	Mapped	NA	chr10_36.099	AG	GG	Robust	<lmxll>	Excluded - similar loci	10_1643390	chr10_41.723	chr10_51.460	CONGRUENT
be_A_G_chr10_245401	Vitis berlandieri	be_10_245401	10	245401	10	245401	This study	AA	AA	Monomorphic	NA	Excluded - ASSiST	NA	NA	AA	AA	Monomorphic	NA	Excluded - ASSiST	NA	NA	AA	AA	Monomorphic	NA	Excluded - ASSiST	NA	NA	NA	NA
be_A_G_chr10_3658240	Vitis berlandieri	be_10_3658240	10	3658240	10	7216875	This study	AA	AA	Monomorphic	NA	Excluded - ASSiST	NA	NA	AA	AA	Monomorphic	NA	Excluded - ASSiST	NA	NA	AA	AA	Monomorphic	NA	Excluded - ASSiST	NA	NA	NA	NA
be_A_G_chr10_5133356	Vitis berlandieri	be_10_5133356	10	5133356	10	8691991	This study	AA	AA	Monomorphic	NA	Excluded - ASSiST	NA	NA	AA	AA	Monomorphic	NA	Excluded - ASSiST	NA	NA	AA	AA	Monomorphic	NA	Excluded - ASSiST	NA	NA	NA	NA
be_A_G_chr10_9565429	Vitis berlandieri	be_10_9565429	10	9565429	10	13124064	This study	AA	AA	Monomorphic	NA	Excluded - ASSiST	NA	NA	AA	AA	Monomorphic	NA	Excluded - ASSiST	NA	NA	AA	AA	Monomorphic	NA	Excluded - ASSiST	NA	NA	NA	NA
be_A_G_chr10_random_178817	Vitis berlandieri	be_10_178817	10_RANDOM	178817	10	1390315	This study	AA	AA	Monomorphic	NA	Excluded - ASSiST	NA	NA	AA	AA	Monomorphic	NA	Excluded - ASSiST	NA	NA	AA	AA	Monomorphic	NA	Excluded - ASSiST	NA	NA	NA	NA
be_A_G_chr11_10445880	Vitis berlandieri	be_11_10445880	11	10445880	11	10745774	This study	AA	AA	Monomorphic	NA	Excluded - ASSiST	NA	NA	AA	AA	Monomorphic	NA	Excluded - ASSiST	NA	NA	AA	AA	Monomorphic	NA	Excluded - ASSiST	NA	NA	NA	NA
be_A_G_chr11_10951263	Vitis berlandieri	be_11_10951263	11	10951263	11	11251157	This study	--	--	Failed	NA	Excluded - ASSiST	NA	NA	--	--	Failed	NA	Excluded - ASSiST	NA	NA	--	--	Failed	NA	Excluded - ASSiST	NA	NA	NA	NA
be_A_G_chr11_11280843	Vitis berlandieri	be_11_11280843	11	11280843	11	13901054	This study	GG	GG	Monomorphic	NA	Excluded - ASSiST	NA	NA	GG	GG	Monomorphic	NA	Excluded - ASSiST	NA	NA	GG	GG	Monomorphic	NA	Excluded - ASSiST	NA	NA	NA	NA
be_A_G_chr11_13215100	Vitis berlandieri	be_11_13215100	11	13215100	11	11607039	This study	GG	AG	Failed	NA	Excluded - ASSiST	NA	NA	GG	GG	Failed	NA	Excluded - ASSiST	NA	NA	GG	GG	Failed	NA	Excluded - ASSiST	NA	NA	NA	NA
be_A_G_chr11_14626769	Vitis berlandieri	be_11_14626769	11	14626769	11	13018708	This study	AA	AA	Monomorphic	NA	Excluded - ASSiST	NA	NA	AA	AA	Monomorphic	NA	Excluded - ASSiST	NA	NA	AA	AA	Monomorphic	NA	Excluded - ASSiST	NA	NA	NA	NA
be_A_G_chr11_15140133	Vitis berlandieri	be_11_15140133	11	15140133	11	13532072	This study	--	--	Failed	NA	Excluded - ASSiST	NA	NA	--	--	Failed	NA	Excluded - ASSiST	NA	NA	--	--	Failed	NA	Excluded - ASSiST	NA	NA	NA	NA
be_A_G_chr11_15594234	Vitis berlandieri	be_11_15594234	11	15594234	11	15894128	This study	GG	GG	Monomorphic	NA	Excluded - ASSiST	NA	NA	GG	GG	Monomorphic	NA	Excluded - ASSiST	NA	NA	GG	GG	Monomorphic	NA	Excluded - ASSiST	NA	NA	NA	NA
be_A_G_chr11_1682280	Vitis berlandieri	be_11_1682280	11	1682280	11	1682280	This study	AA	AA	Monomorphic	NA	Excluded - ASSiST	NA	NA	AA	AA	Monomorphic	NA	Excluded - ASSiST	NA	NA	AA	AA	Monomorphic	NA	Excluded - ASSiST	NA	NA	NA	NA
be_A_G_chr11_17556722	Vitis berlandieri	be_11_17556722	11	17556722	11	17856616	This study	--	--	Failed	NA	Excluded - ASSiST	NA	NA	--	--	Failed	NA	Excluded - ASSiST	NA	NA	--	--	Failed	NA	Excluded - ASSiST	NA	NA	NA	NA
be_A_G_chr11_4182637	Vitis berlandieri	be_11_4182637	11	4182637	11	4182637	This study	AA	AA	Monomorphic	NA	Excluded - ASSiST	NA	NA	AA	AA	Monomorphic	NA	Excluded - ASSiST	NA	NA	AA	AA	Monomorphic	NA	Excluded - ASSiST	NA	NA	NA	NA
be_A_G_chr11_4562402	Vitis berlandieri	be_11_4562402	11	4562402	11	4562402	This study	AA	AA	Monomorphic	NA	Excluded - ASSiST	NA	NA	AA	AA	Monomorphic	NA	Excluded - ASSiST	NA	NA	AA	AA	Monomorphic	NA	Excluded - ASSiST	NA	NA	NA	NA
be_A_G_chr11_6010047	Vitis berlandieri	be_11_6010047	11	6010047	11	6026943	This study	AA	AA	Monomorphic	NA	Excluded - ASSiST	NA	NA	AA	AA	Monomorphic	NA	Excluded - ASSiST	NA	NA	AA	AA	Monomorphic	NA	Excluded - ASSiST	NA	NA	NA	NA
be_A_G_chr11_9351843	Vitis berlandieri	be_11_9351843	11	9351843	11	9651737	This study	AA	AA	Monomorphic	NA	Excluded - ASSiST	NA	NA	AA	AA	Monomorphic	NA	Excluded - ASSiST	NA	NA	AA	AA	Monomorphic	NA	Excluded - ASSiST	NA	NA	NA	NA
be_A_G_chr11_random_17563	Vitis berlandieri	be_11_17563	11_RANDOM	17563	11	7600883	This study	AA	AA	Monomorphic	NA	Excluded - ASSiST	NA	NA	AA	AA	Monomorphic	NA	Excluded - ASSiST	NA	NA	AA	AA	Monomorphic	NA	Excluded - ASSiST	NA	NA	NA	NA
be_A_G_chr12_11253385	Vitis berlandieri	be_12_11253385	12	11253385	12	10868478	This study	--	--	Failed	NA	Excluded - ASSiST	NA	NA	--	--	Failed	NA	Excluded - ASSiST	NA	NA	--	--	Failed	NA	Excluded - ASSiST	NA	NA	NA	NA
be_A_G_chr12_1125468	Vitis berlandieri	be_12_1125468	12	1125468	12	1125468	This study	AA	AA	Monomorphic	NA	Excluded - ASSiST	NA	NA	AA	AA	Monomorphic	NA	Excluded - ASSiST	NA	NA	AA	AA	Monomorphic	NA	Excluded - ASSiST	NA	NA	NA	NA
be_A_G_chr12_18065470	Vitis berlandieri	be_12_18065470	12	18065470	12	19632195	This study	AA	AA	Monomorphic	NA	Excluded - ASSiST	NA	NA	AA	AA	Monomorphic	NA	Excluded - ASSiST	NA	NA	AA	AA	Monomorphic	NA	Excluded - ASSiST	NA	NA	NA	NA
be_A_G_chr12_18988422	Vitis berlandieri	be_12_18988422	12	18988422	12	20555147	This study	AA	AA	Monomorphic	NA	Excluded - ASSiST	NA	NA	AA	AA	Monomorphic	NA	Excluded - ASSiST	NA	NA	AA	AA	Monomorphic	NA	Excluded - ASSiST	NA	NA	NA	NA
be_A_G_chr12_263134	Vitis berlandieri	be_12_263134	12	263134	12	447255	This study	AA	AA	Monomorphic	NA	Excluded - ASSiST	NA	NA	AA	AA	Monomorphic	NA	Excluded - ASSiST	NA	NA	AA	AA	Monomorphic	NA	Excluded - ASSiST	NA	NA	NA	NA
be_A_G_chr12_3618321	Vitis berlandieri	be_12_3618321	12	3618321	12	3618321	This study	--	--	Failed	NA	Excluded - ASSiST	NA	NA	--	--	Failed	NA	Excluded - ASSiST	NA	NA	--	--	Failed	NA	Excluded - ASSiST	NA	NA	NA	NA
be_A_G_chr12_5474137	Vitis berlandieri	be_12_5474137	12	5474137	12	5474137	This study	AA	AA	Monomorphic	NA	Excluded - ASSiST	NA	NA	AA	AA	Monomorphic	NA	Excluded - ASSiST	NA	NA	AA	AA	Monomorphic	NA	Excluded - ASSiST	NA	NA	NA	NA
be_A_G_chr12_6006082	Vitis berlandieri	be_12_6006082	12	6006082	12	6006082	This study	AA	AA	Monomorphic	NA	Excluded - ASSiST	NA	NA	AA	AA	Monomorphic	NA	Excluded - ASSiST	NA	NA	AA	AA	Monomorphic	NA	Excluded - ASSiST	NA	NA	NA	NA
be_A_G_chr13_10988116	Vitis berlandieri	be_13_10988116	13	10988116	13	11098039	This study	AA	AA	Monomorphic	NA	Excluded - ASSiST	NA	NA	AA	AA	Monomorphic	NA	Excluded - ASSiST	NA	NA	AA	AA	Monomorphic	NA	Excluded - ASSiST	NA	NA	NA	NA
be_A_G_chr13_14372036	Vitis berlandieri	be_13_14372036	13	14372036	13	14481959	This study	--	--	Failed	NA	Excluded - ASSiST	NA	NA	--	--	Failed	NA	Excluded - ASSiST	NA	NA	--	--	Failed	NA	Excluded - ASSiST	NA	NA	NA	NA
be_A_G_chr13_19218244	Vitis berlandieri	be_13_19218244	13	19218244	13	21189689	Laucou et al. 2018	--	--	Failed	NA	Excluded - ASSiST	NA	NA	--	--	Failed	NA	Excluded - ASSiST	NA	NA	--	--	Failed	NA	Excluded - ASSiST	NA	NA	NA	NA
be_A_G_chr13_21168172	Vitis berlandieri	be_13_21168172	13	21168172	13	25836607	This study	AA	AA	Monomorphic	NA	Excluded - ASSiST	NA	NA	AA	AA	Monomorphic	NA	Excluded - ASSiST	NA	NA	AA	AA	Monomorphic	NA	Excluded - ASSiST	NA	NA	NA	NA
be_A_G_chr13_2184894	Vitis berlandieri	be_13_2184894	13	2184894	13	2184894	This study	AA	AA	Monomorphic	NA	Excluded - ASSiST	NA	NA	AA	AA	Monomorphic	NA	Excluded - ASSiST	NA	NA	AA	AA	Monomorphic	NA	Excluded - ASSiST	NA	NA	NA	NA
be_A_G_chr13_2693155	Vitis berlandieri	be_13_2693155	13	2693155	13	2794329	This study	AA	AA	Monomorphic	NA	Excluded - ASSiST	NA	NA	AA	AA	Monomorphic	NA	Excluded - ASSiST	NA	NA	AA	AA	Monomorphic	NA	Excluded - ASSiST	NA	NA	NA	NA
be_A_G_chr14_10536122	Vitis berlandieri	be_14_10536122	14	10536122	14	10536122	This study	AA	AA	Monomorphic	NA	Excluded - ASSiST	NA	NA	AA	AA	Monomorphic	NA	Excluded - ASSiST	NA	NA	AA	AA	Monomorphic	NA	Excluded - ASSiST	NA	NA	NA	NA
be_A_G_chr14_11482145	Vitis berlandieri	be_14_11482145	14	11482145	14	11482145	This study	AA	AA	Monomorphic	NA	Excluded - ASSiST	NA	NA	AA	AA	Monomorphic	NA	Excluded - ASSiST	NA	NA	AA	AA	Monomorphic	NA	Excluded - ASSiST	NA	NA	NA	NA
be_A_G_chr14_1208621	Vitis berlandieri	be_14_1208621	14	1208621	14	1208621	This study	AA	AA	Monomorphic	NA	Excluded - ASSiST	NA	NA	AA	AA	Monomorphic	NA	Excluded - ASSiST	NA	NA	AA	AA	Monomorphic	NA	Excluded - ASSiST	NA	NA	NA	NA
be_A_G_chr14_14856758	Vitis berlandieri	be_14_14856758	14	14856758	14	14856758	This study	AA	AA	Monomorphic	NA	Excluded - ASSiST	NA	NA	AA	AA	Monomorphic	NA	Excluded - ASSiST	NA	NA	AA	AA	Monomorphic	NA	Excluded - ASSiST	NA	NA	NA	NA
be_A_G_chr14_16301280	Vitis berlandieri	be_14_16301280	14	16301280	14	16301280	This study	AA	AA	Monomorphic	NA	Excluded - ASSiST	NA	NA	AA	AA	Monomorphic	NA	Excluded - ASSiST	NA	NA	AA	AA	Monomorphic	NA	Excluded - ASSiST	NA	NA	NA	NA
be_A_G_chr14_16819891	Vitis berlandieri	be_14_16819891	14	16819891	14	16819891	This study	AA	AA	Monomorphic	NA	Excluded - ASSiST	NA	NA	AA	AA	Monomorphic	NA	Excluded - ASSiST	NA	NA	AA	AA	Monomorphic	NA	Excluded - ASSiST	NA	NA	NA	NA
be_A_G_chr14_19385840	Vitis berlandieri	be_14_19385840	14	19385840	14	19385840	Laucou et al. 2018	GG	AA	Monomorphic	NA	Excluded - ASSiST	NA	NA	AA	AG	Robust	<nnxnp>	Excluded - similar loci	14_19379880	chr14_58.853	AA	GG	Monomorphic	NA	Excluded - ASSiST	NA	NA	NA	CONGRUENT
be_A_G_chr14_20322871	Vitis berlandieri	be_14_20322871	14	20322871	14	20322871	This study	AA	AA	Monomorphic	NA	Excluded - ASSiST	NA	NA	AA	AA	Monomorphic	NA	Excluded - ASSiST	NA	NA	AA	AA	Monomorphic	NA	Excluded - ASSiST	NA	NA	NA	NA
be_A_G_chr14_20745468	Vitis berlandieri	be_14_20745468	14	20745468	14	20745468	This study	AA	AA	Monomorphic	NA	Excluded - ASSiST	NA	NA	AA	AA	Monomorphic	NA	Excluded - ASSiST	NA	NA	AA	AA	Monomorphic	NA	Excluded - ASSiST	NA	NA	NA	NA
be_A_G_chr14_23086301	Vitis berlandieri	be_14_23086301	14	23086301	14	23086301	This study	AA	AG	Robust	<lmxll>	Excluded - similar loci	8_4169626	chr08_12.486	AA	AA	Monomorphic	NA	Excluded - ASSiST	NA	NA	AA	AA	Monomorphic	NA	Excluded - ASSiST	NA	NA	NA	INCONGRUENT
be_A_G_chr14_24283576	Vitis berlandieri	be_14_24283576	14	24283576	14	24283576	This study	AA	AA	Monomorphic	NA	Excluded - ASSiST	NA	NA	AA	AA	Monomorphic	NA	Excluded - ASSiST	NA	NA	AA	AA	Monomorphic	NA	Excluded - ASSiST	NA	NA	NA	NA
be_A_G_chr14_28952502	Vitis berlandieri	be_14_28952502	14	28952502	14	28952502	This study	AA	AA	Monomorphic	NA	Excluded - ASSiST	NA	NA	AA	AG	Robust	<nnxnp>	Mapped	NA	chr14_97.173	AG	AA	Robust	<lmxll>	Excluded - similar loci	14_28793632	chr14_68.418	chr14_107.170	CONGRUENT
be_A_G_chr14_30017148	Vitis berlandieri	be_14_30017148	14	30017148	14	30017148	This study	AA	AA	Monomorphic	NA	Excluded - ASSiST	NA	NA	AA	AA	Monomorphic	NA	Excluded - ASSiST	NA	NA	AA	AA	Monomorphic	NA	Excluded - ASSiST	NA	NA	NA	NA
be_A_G_chr14_6604905	Vitis berlandieri	be_14_6604905	14	6604905	14	6604905	This study	AA	AA	Monomorphic	NA	Excluded - ASSiST	NA	NA	AA	AA	Monomorphic	NA	Excluded - ASSiST	NA	NA	AA	AA	Monomorphic	NA	Excluded - ASSiST	NA	NA	NA	NA
be_A_G_chr14_8055427	Vitis berlandieri	be_14_8055427	14	8055427	14	8055427	This study	AA	AA	Monomorphic	NA	Excluded - ASSiST	NA	NA	AA	AA	Monomorphic	NA	Excluded - ASSiST	NA	NA	AA	AA	Monomorphic	NA	Excluded - ASSiST	NA	NA	NA	NA
be_A_G_chr15_12546751	Vitis berlandieri	be_15_12546751	15	12546751	15	12546751	Laucou et al. 2018	AA	AA	Monomorphic	NA	Excluded - ASSiST	NA	NA	AA	AA	Monomorphic	NA	Excluded - ASSiST	NA	NA	AA	AA	Monomorphic	NA	Excluded - ASSiST	NA	NA	NA	NA
be_A_G_chr15_14984302	Vitis berlandieri	be_15_14984302	15	14984302	15	14984302	This study	AA	AA	Monomorphic	NA	Excluded - ASSiST	NA	NA	AA	AA	Monomorphic	NA	Excluded - ASSiST	NA	NA	AA	AA	Monomorphic	NA	Excluded - ASSiST	NA	NA	NA	NA
be_A_G_chr15_5739935	Vitis berlandieri	be_15_5739935	15	5739935	15	7178419	This study	--	--	Failed	NA	Excluded - ASSiST	NA	NA	--	--	Failed	NA	Excluded - ASSiST	NA	NA	--	--	Failed	NA	Excluded - ASSiST	NA	NA	NA	NA
be_A_G_chr15_8480815	Vitis berlandieri	be_15_8480815	15	8480815	15	5276650	This study	--	--	Failed	NA	Excluded - ASSiST	NA	NA	--	--	Failed	NA	Excluded - ASSiST	NA	NA	--	--	Failed	NA	Excluded - ASSiST	NA	NA	NA	NA
be_A_G_chr15_9590503	Vitis berlandieri	be_15_9590503	15	9590503	15	9590503	This study	AA	AA	Monomorphic	NA	Excluded - ASSiST	NA	NA	AA	AA	Monomorphic	NA	Excluded - ASSiST	NA	NA	AA	AA	Monomorphic	NA	Excluded - ASSiST	NA	NA	NA	NA
be_A_G_chr16_11992058	Vitis berlandieri	be_16_11992058	16	11992058	16	13503008	This study	AA	AA	Monomorphic	NA	Excluded - ASSiST	NA	NA	AA	AA	Monomorphic	NA	Excluded - ASSiST	NA	NA	AA	AA	Monomorphic	NA	Excluded - ASSiST	NA	NA	NA	NA
be_A_G_chr16_13058279	Vitis berlandieri	be_16_13058279	16	13058279	16	14569229	This study	AA	AA	Monomorphic	NA	Excluded - ASSiST	NA	NA	AA	AA	Monomorphic	NA	Excluded - ASSiST	NA	NA	AA	AA	Monomorphic	NA	Excluded - ASSiST	NA	NA	NA	NA
be_A_G_chr16_14931970	Vitis berlandieri	be_16_14931970	16	14931970	16	16442920	This study	AA	AA	Monomorphic	NA	Excluded - ASSiST	NA	NA	AA	AA	Monomorphic	NA	Excluded - ASSiST	NA	NA	AA	AA	Monomorphic	NA	Excluded - ASSiST	NA	NA	NA	NA
be_A_G_chr16_16770001	Vitis berlandieri	be_16_16770001	16	16770001	16	18280951	This study	--	--	Failed	NA	Excluded - ASSiST	NA	NA	--	--	Failed	NA	Excluded - ASSiST	NA	NA	--	--	Failed	NA	Excluded - ASSiST	NA	NA	NA	NA
be_A_G_chr16_17423694	Vitis berlandieri	be_16_17423694	16	17423694	16	18934644	This study	AA	AG	Robust	<lmxll>	Excluded - similar loci	16_17364047	chr16_34.334	AA	AA	Monomorphic	NA	Excluded - ASSiST	NA	NA	AA	AA	Monomorphic	NA	Excluded - ASSiST	NA	NA	NA	CONGRUENT
be_A_G_chr16_19334123	Vitis berlandieri	be_16_19334123	16	19334123	16	20845073	Laucou et al. 2018	AG	AA	Robust	<nnxnp>	Excluded - similar loci	16_19317589	chr16_38.620	AA	AG	Robust	<nnxnp>	Mapped	NA	chr16_49.153	AG	AG	Robust	<hkxhk>	Mapped	NA	chr16_49.594	chr16_68.770	CONGRUENT
be_A_G_chr16_20797932	Vitis berlandieri	be_16_20797932	16	20797932	16	22317453	This study	AA	AA	Monomorphic	NA	Excluded - ASSiST	NA	NA	AA	AA	Monomorphic	NA	Excluded - ASSiST	NA	NA	AA	AA	Monomorphic	NA	Excluded - ASSiST	NA	NA	NA	NA
be_A_G_chr16_231444	Vitis berlandieri	be_16_231444	16	231444	NA	NA	NA	AA	AA	Monomorphic	NA	Excluded - ASSiST	NA	NA	AA	AA	Monomorphic	NA	Excluded - ASSiST	NA	NA	AA	AA	Monomorphic	NA	Excluded - ASSiST	NA	NA	NA	NA
be_A_G_chr16_8073394	Vitis berlandieri	be_16_8073394	16	8073394	16	7721147	This study	AA	AG	Robust	<lmxll>	Excluded - similar loci	16_8256319	chr16_13.929	AA	AA	Monomorphic	NA	Excluded - ASSiST	NA	NA	AA	AA	Monomorphic	NA	Excluded - ASSiST	NA	NA	NA	CONGRUENT
be_A_G_chr17_10997022	Vitis berlandieri	be_17_10997022	17	10997022	17	11128650	This study	--	--	Failed	NA	Excluded - ASSiST	NA	NA	--	--	Failed	NA	Excluded - ASSiST	NA	NA	--	--	Failed	NA	Excluded - ASSiST	NA	NA	NA	NA
be_A_G_chr17_1162022	Vitis berlandieri	be_17_1162022	17	1162022	17	1293650	This study	--	--	Failed	NA	Excluded - ASSiST	NA	NA	--	--	Failed	NA	Excluded - ASSiST	NA	NA	--	--	Failed	NA	Excluded - ASSiST	NA	NA	NA	NA
be_A_G_chr17_2197009	Vitis berlandieri	be_17_2197009	17	2197009	17	2328637	This study	AA	AA	Monomorphic	NA	Excluded - ASSiST	NA	NA	AA	AA	Monomorphic	NA	Excluded - ASSiST	NA	NA	AA	AA	Monomorphic	NA	Excluded - ASSiST	NA	NA	NA	NA
be_A_G_chr17_251379	Vitis berlandieri	be_17_251379	17	251379	17	383007	This study	AA	AA	Monomorphic	NA	Excluded - ASSiST	NA	NA	AA	AA	Monomorphic	NA	Excluded - ASSiST	NA	NA	AA	AA	Monomorphic	NA	Excluded - ASSiST	NA	NA	NA	NA
be_A_G_chr17_734445	Vitis berlandieri	be_17_734445	17	734445	17	866073	Laucou et al. 2018	AA	AA	Monomorphic	NA	Excluded - ASSiST	NA	NA	AA	AA	Monomorphic	NA	Excluded - ASSiST	NA	NA	AA	AA	Monomorphic	NA	Excluded - ASSiST	NA	NA	NA	NA
be_A_G_chr17_8198918	Vitis berlandieri	be_17_8198918	17	8198918	17	8330546	This study	AA	AA	Monomorphic	NA	Excluded - ASSiST	NA	NA	AA	AA	Monomorphic	NA	Excluded - ASSiST	NA	NA	AA	AA	Monomorphic	NA	Excluded - ASSiST	NA	NA	NA	NA
be_A_G_chr18_11423130	Vitis berlandieri	be_18_11423130	18	11423130	18	11423130	This study	AA	AA	Monomorphic	NA	Excluded - ASSiST	NA	NA	AA	AA	Monomorphic	NA	Excluded - ASSiST	NA	NA	OO	AO	Null_2_Cluster	<nnxnp>	Mapped	NA	chr18_44.113	chr18_81.090	CONGRUENT
be_A_G_chr18_11981068	Vitis berlandieri	be_18_11981068	18	11981068	18	11981068	This study	AA	AA	Monomorphic	NA	Excluded - ASSiST	NA	NA	AA	AA	Monomorphic	NA	Excluded - ASSiST	NA	NA	AA	AA	Monomorphic	NA	Excluded - ASSiST	NA	NA	NA	NA
be_A_G_chr18_14439427	Vitis berlandieri	be_18_14439427	18	14439427	18	16273448	This study	AA	AA	Monomorphic	NA	Excluded - ASSiST	NA	NA	AA	AA	Monomorphic	NA	Excluded - ASSiST	NA	NA	OO	AO	Null_2_Cluster	<nnxnp>	Excluded - similar loci	18_17269517	chr18_63.984	NA	CONGRUENT
be_A_G_chr18_2680754	Vitis berlandieri	be_18_2680754	18	2680754	18	2680754	This study	AA	AA	Monomorphic	NA	Excluded - ASSiST	NA	NA	AA	AA	Monomorphic	NA	Excluded - ASSiST	NA	NA	AA	AA	Monomorphic	NA	Excluded - ASSiST	NA	NA	NA	NA
be_A_G_chr18_27611754	Vitis berlandieri	be_18_27611754	18	27611754	18	31028775	This study	--	--	Failed	NA	Excluded - ASSiST	NA	NA	--	--	Failed	NA	Excluded - ASSiST	NA	NA	--	--	Failed	NA	Excluded - ASSiST	NA	NA	NA	NA
be_A_G_chr18_4134884	Vitis berlandieri	be_18_4134884	18	4134884	18	4134884	This study	OO	AA	Monomorphic	NA	Excluded - ASSiST	NA	NA	AO	OO	Null_2_Cluster	<lmxll>	Excluded - similar loci	18_4181953	chr18_25.589	AO	OO	Null_2_Cluster	<lmxll>	Excluded - similar loci	18_4047334	chr18_7.938	NA	CONGRUENT
be_A_G_chr18_742630	Vitis berlandieri	be_18_742630	18	742630	18	742630	This study	GG	GG	Failed	NA	Excluded - ASSiST	NA	NA	AG	--	Failed	NA	Excluded - ASSiST	NA	NA	--	GG	Failed	NA	Excluded - ASSiST	NA	NA	NA	NA
be_A_G_chr18_9528334	Vitis berlandieri	be_18_9528334	18	9528334	18	9528334	This study	--	--	Failed	NA	Excluded - ASSiST	NA	NA	--	--	Failed	NA	Excluded - ASSiST	NA	NA	--	--	Failed	NA	Excluded - ASSiST	NA	NA	NA	NA
be_A_G_chr18_random_3362764	Vitis berlandieri	be_18_3362764	18_RANDOM	3362764	18	27219031	This study	AA	AA	Monomorphic	NA	Excluded - ASSiST	NA	NA	AA	AA	Monomorphic	NA	Excluded - ASSiST	NA	NA	AA	AA	Monomorphic	NA	Excluded - ASSiST	NA	NA	NA	NA
be_A_G_chr19_14372495	Vitis berlandieri	be_19_14372495	19	14372495	19	15046309	This study	AA	AA	Monomorphic	NA	Excluded - ASSiST	NA	NA	AA	AA	Monomorphic	NA	Excluded - ASSiST	NA	NA	AA	AA	Monomorphic	NA	Excluded - ASSiST	NA	NA	NA	NA
be_A_G_chr19_14934744	Vitis berlandieri	be_19_14934744	19	14934744	19	17117869	This study	--	--	Failed	NA	Excluded - ASSiST	NA	NA	--	--	Failed	NA	Excluded - ASSiST	NA	NA	--	--	Failed	NA	Excluded - ASSiST	NA	NA	NA	NA
be_A_G_chr19_22292952	Vitis berlandieri	be_19_22292952	19	22292952	19	22966766	This study	AA	AA	Monomorphic	NA	Excluded - ASSiST	NA	NA	AA	AA	Monomorphic	NA	Excluded - ASSiST	NA	NA	AA	AA	Monomorphic	NA	Excluded - ASSiST	NA	NA	NA	NA
be_A_G_chr19_23720722	Vitis berlandieri	be_19_23720722	19	23720722	19	24394536	This study	--	--	Failed	NA	Excluded - ASSiST	NA	NA	--	--	Failed	NA	Excluded - ASSiST	NA	NA	--	--	Failed	NA	Excluded - ASSiST	NA	NA	NA	NA
be_A_G_chr19_2698548	Vitis berlandieri	be_19_2698548	19	2698548	19	2698548	This study	AA	AA	Monomorphic	NA	Excluded - ASSiST	NA	NA	AA	AA	Monomorphic	NA	Excluded - ASSiST	NA	NA	AA	AA	Monomorphic	NA	Excluded - ASSiST	NA	NA	NA	NA
be_A_G_chr19_6114586	Vitis berlandieri	be_19_6114586	19	6114586	19	6114586	Laucou et al. 2018	GG	AG	Robust	<lmxll>	Excluded - similar loci	19_5869379	NA	AA	AG	Robust	<nnxnp>	Excluded - similar loci	19_5668680	chr19_25.371	AG	GG	Robust	<lmxll>	Excluded - similar loci	19_6030951	chr19_23.310	NA	CONGRUENT
be_A_G_chr2_10119189	Vitis berlandieri	be_2_10119189	2	10119189	2	10231188	This study	AA	AA	Monomorphic	NA	Excluded - ASSiST	NA	NA	AA	AA	Monomorphic	NA	Excluded - ASSiST	NA	NA	AA	AA	Monomorphic	NA	Excluded - ASSiST	NA	NA	NA	NA
be_A_G_chr2_11216131	Vitis berlandieri	be_2_11216131	2	11216131	2	11328130	This study	--	--	Failed	NA	Excluded - ASSiST	NA	NA	--	--	Failed	NA	Excluded - ASSiST	NA	NA	--	--	Failed	NA	Excluded - ASSiST	NA	NA	NA	NA
be_A_G_chr2_15542446	Vitis berlandieri	be_2_15542446	2	15542446	2	15654445	This study	--	--	Failed	NA	Excluded - ASSiST	NA	NA	--	--	Failed	NA	Excluded - ASSiST	NA	NA	--	--	Failed	NA	Excluded - ASSiST	NA	NA	NA	NA
be_A_G_chr2_16050721	Vitis berlandieri	be_2_16050721	2	16050721	2	16162720	This study	AA	AG	Robust	<lmxll>	Excluded - similar loci	2_16084660	NA	AA	AG	Robust	<nnxnp>	Excluded - similar loci	2_16084660	chr02_66.634	AA	AA	Monomorphic	NA	Excluded - ASSiST	NA	NA	NA	CONGRUENT
be_A_G_chr2_17017072	Vitis berlandieri	be_2_17017072	2	17017072	2	17129071	This study	AA	AA	Monomorphic	NA	Excluded - ASSiST	NA	NA	AA	AA	Monomorphic	NA	Excluded - ASSiST	NA	NA	AA	AA	Monomorphic	NA	Excluded - ASSiST	NA	NA	NA	NA
be_A_G_chr2_2208703	Vitis berlandieri	be_2_2208703	2	2208703	2	2021119	This study	AA	AA	Monomorphic	NA	Excluded - ASSiST	NA	NA	AA	AA	Monomorphic	NA	Excluded - ASSiST	NA	NA	AA	AA	Monomorphic	NA	Excluded - ASSiST	NA	NA	NA	NA
be_A_G_chr2_8632188	Vitis berlandieri	be_2_8632188	2	8632188	2	8744187	This study	AA	AA	Monomorphic	NA	Excluded - ASSiST	NA	NA	AA	AA	Monomorphic	NA	Excluded - ASSiST	NA	NA	AA	AA	Monomorphic	NA	Excluded - ASSiST	NA	NA	NA	NA
be_A_G_chr3_10324990	Vitis berlandieri	be_3_10324990	3	10324990	3	10457406	This study	--	--	Failed	NA	Excluded - ASSiST	NA	NA	--	--	Failed	NA	Excluded - ASSiST	NA	NA	--	--	Failed	NA	Excluded - ASSiST	NA	NA	NA	NA
be_A_G_chr3_4091322	Vitis berlandieri	be_3_4091322	3	4091322	3	5349193	This study	AA	AA	Monomorphic	NA	Excluded - ASSiST	NA	NA	AA	AA	Monomorphic	NA	Excluded - ASSiST	NA	NA	AA	AA	Monomorphic	NA	Excluded - ASSiST	NA	NA	NA	NA
be_A_G_chr4_10814773	Vitis berlandieri	be_4_10814773	4	10814773	4	10961023	This study	--	--	Failed	NA	Excluded - ASSiST	NA	NA	--	--	Failed	NA	Excluded - ASSiST	NA	NA	--	--	Failed	NA	Excluded - ASSiST	NA	NA	NA	NA
be_A_G_chr4_12281714	Vitis berlandieri	be_4_12281714	4	12281714	4	12427964	This study	--	--	Failed	NA	Excluded - ASSiST	NA	NA	--	--	Failed	NA	Excluded - ASSiST	NA	NA	--	--	Failed	NA	Excluded - ASSiST	NA	NA	NA	NA
be_A_G_chr4_12676753	Vitis berlandieri	be_4_12676753	4	12676753	4	12823003	This study	--	--	Failed	NA	Excluded - ASSiST	NA	NA	--	--	Failed	NA	Excluded - ASSiST	NA	NA	--	--	Failed	NA	Excluded - ASSiST	NA	NA	NA	NA
be_A_G_chr4_13331524	Vitis berlandieri	be_4_13331524	4	13331524	4	13477774	This study	--	--	Failed	NA	Excluded - ASSiST	NA	NA	--	--	Failed	NA	Excluded - ASSiST	NA	NA	--	--	Failed	NA	Excluded - ASSiST	NA	NA	NA	NA
be_A_G_chr4_18115492	Vitis berlandieri	be_4_18115492	4	18115492	4	18482178	This study	OO	AO	Null_2_Cluster	<lmxll>	Excluded - similar loci	4_18093421	chr04_52.464	AO	AO	Null_2_Cluster	<hkxhk>	Mapped	NA	chr04_70.572	AO	OO	Null_2_Cluster	<lmxll>	Excluded - similar loci	4_18201692	chr04_58.969	chr04_76.190	CONGRUENT
be_A_G_chr4_21473261	Vitis berlandieri	be_4_21473261	4	21473261	4	22317201	Laucou et al. 2018	GG	AG	Robust	<lmxll>	Excluded - similar loci	4_21452250	chr04_69.029	AG	AG	Robust	<hkxhk>	Excluded - similar loci	4_21452250	chr04_95.149	AA	GG	Monomorphic	NA	Excluded - ASSiST	NA	NA	NA	CONGRUENT
be_A_G_chr4_22944461	Vitis berlandieri	be_4_22944461	4	22944461	4	23788401	This study	AG	AA	Robust	<nnxnp>	Excluded - similar loci	4_14224653	chr04_39.270	AG	AG	Monomorphic	NA	Excluded - ASSiST	NA	NA	AA	AG	Robust	<nnxnp>	Excluded - similar loci	4_11091087	chr04_39.046	NA	INCONGRUENT
be_A_G_chr4_2659029	Vitis berlandieri	be_4_2659029	4	2659029	4	2659029	This study	AA	AA	Monomorphic	NA	Excluded - ASSiST	NA	NA	AA	AA	Monomorphic	NA	Excluded - ASSiST	NA	NA	AA	AA	Monomorphic	NA	Excluded - ASSiST	NA	NA	NA	NA
be_A_G_chr4_3122198	Vitis berlandieri	be_4_3122198	4	3122198	4	3122198	This study	AA	AA	Monomorphic	NA	Excluded - ASSiST	NA	NA	AA	AA	Monomorphic	NA	Excluded - ASSiST	NA	NA	AA	AA	Monomorphic	NA	Excluded - ASSiST	NA	NA	NA	NA
be_A_G_chr4_4120623	Vitis berlandieri	be_4_4120623	4	4120623	4	4120623	This study	AA	AA	Monomorphic	NA	Excluded - ASSiST	NA	NA	AA	AA	Monomorphic	NA	Excluded - ASSiST	NA	NA	AA	AA	Monomorphic	NA	Excluded - ASSiST	NA	NA	NA	NA
be_A_G_chr4_6006432	Vitis berlandieri	be_4_6006432	4	6006432	4	6006432	This study	AA	AA	Monomorphic	NA	Excluded - ASSiST	NA	NA	AA	AA	Monomorphic	NA	Excluded - ASSiST	NA	NA	AA	AA	Monomorphic	NA	Excluded - ASSiST	NA	NA	NA	NA
be_A_G_chr5_11373291	Vitis berlandieri	be_5_11373291	5	11373291	5	11795028	This study	AA	AA	Monomorphic	NA	Excluded - ASSiST	NA	NA	AA	AA	Monomorphic	NA	Excluded - ASSiST	NA	NA	AA	AA	Monomorphic	NA	Excluded - ASSiST	NA	NA	NA	NA
be_A_G_chr5_1163325	Vitis berlandieri	be_5_1163325	5	1163325	5	749039	This study	AA	AA	Monomorphic	NA	Excluded - ASSiST	NA	NA	AA	AA	Monomorphic	NA	Excluded - ASSiST	NA	NA	AA	AA	Monomorphic	NA	Excluded - ASSiST	NA	NA	NA	NA
be_A_G_chr5_15796523	Vitis berlandieri	be_5_15796523	5	15796523	5	16218260	This study	AA	AA	Monomorphic	NA	Excluded - ASSiST	NA	NA	AA	AA	Monomorphic	NA	Excluded - ASSiST	NA	NA	AA	AA	Monomorphic	NA	Excluded - ASSiST	NA	NA	NA	NA
be_A_G_chr5_16679887	Vitis berlandieri	be_5_16679887	5	16679887	5	17101624	This study	AA	AA	Monomorphic	NA	Excluded - ASSiST	NA	NA	AA	AA	Monomorphic	NA	Excluded - ASSiST	NA	NA	AA	AA	Monomorphic	NA	Excluded - ASSiST	NA	NA	NA	NA
be_A_G_chr5_19159005	Vitis berlandieri	be_5_19159005	5	19159005	5	19580742	This study	--	--	Failed	NA	Excluded - ASSiST	NA	NA	--	--	Failed	NA	Excluded - ASSiST	NA	NA	--	--	Failed	NA	Excluded - ASSiST	NA	NA	NA	NA
be_A_G_chr5_22099693	Vitis berlandieri	be_5_22099693	5	22099693	5	22521430	This study	AA	AA	Monomorphic	NA	Excluded - ASSiST	NA	NA	AA	AA	Monomorphic	NA	Excluded - ASSiST	NA	NA	AA	AA	Monomorphic	NA	Excluded - ASSiST	NA	NA	NA	NA
be_A_G_chr5_752271	Vitis berlandieri	be_5_752271	5	752271	5	1160093	This study	AA	AA	Monomorphic	NA	Excluded - ASSiST	NA	NA	AA	AA	Monomorphic	NA	Excluded - ASSiST	NA	NA	AA	AA	Monomorphic	NA	Excluded - ASSiST	NA	NA	NA	NA
be_A_G_chr6_15366239	Vitis berlandieri	be_6_15366239	6	15366239	6	16491249	This study	AA	AA	Monomorphic	NA	Excluded - ASSiST	NA	NA	AA	AA	Monomorphic	NA	Excluded - ASSiST	NA	NA	AA	AA	Monomorphic	NA	Excluded - ASSiST	NA	NA	NA	NA
be_A_G_chr6_16844100	Vitis berlandieri	be_6_16844100	6	16844100	6	17969110	This study	AA	AA	Monomorphic	NA	Excluded - ASSiST	NA	NA	AA	AA	Monomorphic	NA	Excluded - ASSiST	NA	NA	AA	AA	Monomorphic	NA	Excluded - ASSiST	NA	NA	NA	NA
be_A_G_chr6_19280688	Vitis berlandieri	be_6_19280688	6	19280688	6	20418014	This study	AA	AA	Monomorphic	NA	Excluded - ASSiST	NA	NA	AA	AA	Monomorphic	NA	Excluded - ASSiST	NA	NA	AA	AA	Monomorphic	NA	Excluded - ASSiST	NA	NA	NA	NA
be_A_G_chr6_20745346	Vitis berlandieri	be_6_20745346	6	20745346	6	21882672	This study	AA	AA	Monomorphic	NA	Excluded - ASSiST	NA	NA	AA	AA	Monomorphic	NA	Excluded - ASSiST	NA	NA	AA	AA	Monomorphic	NA	Excluded - ASSiST	NA	NA	NA	NA
be_A_G_chr6_7512768	Vitis berlandieri	be_6_7512768	6	7512768	6	7512768	This study	AA	AA	Monomorphic	NA	Excluded - ASSiST	NA	NA	AA	AA	Monomorphic	NA	Excluded - ASSiST	NA	NA	AA	AA	Monomorphic	NA	Excluded - ASSiST	NA	NA	NA	NA
be_A_G_chr6_9052773	Vitis berlandieri	be_6_9052773	6	9052773	6	9052773	This study	AA	AA	Monomorphic	NA	Excluded - ASSiST	NA	NA	AA	AA	Monomorphic	NA	Excluded - ASSiST	NA	NA	AA	AA	Monomorphic	NA	Excluded - ASSiST	NA	NA	NA	NA
be_A_G_chr7_11025003	Vitis berlandieri	be_7_11025003	7	11025003	7	11406979	This study	AA	AA	Monomorphic	NA	Excluded - ASSiST	NA	NA	AA	AA	Monomorphic	NA	Excluded - ASSiST	NA	NA	AA	AA	Monomorphic	NA	Excluded - ASSiST	NA	NA	NA	NA
be_A_G_chr7_12405185	Vitis berlandieri	be_7_12405185	7	12405185	7	12787161	This study	AA	AA	Monomorphic	NA	Excluded - ASSiST	NA	NA	AA	AA	Monomorphic	NA	Excluded - ASSiST	NA	NA	AA	AA	Monomorphic	NA	Excluded - ASSiST	NA	NA	NA	NA
be_A_G_chr7_13425247	Vitis berlandieri	be_7_13425247	7	13425247	7	13807223	This study	AA	AA	Monomorphic	NA	Excluded - ASSiST	NA	NA	AA	AA	Monomorphic	NA	Excluded - ASSiST	NA	NA	AA	AA	Monomorphic	NA	Excluded - ASSiST	NA	NA	NA	NA
be_A_G_chr7_14415811	Vitis berlandieri	be_7_14415811	7	14415811	7	18199268	This study	AA	AA	Monomorphic	NA	Excluded - ASSiST	NA	NA	AA	AA	Monomorphic	NA	Excluded - ASSiST	NA	NA	AA	AA	Monomorphic	NA	Excluded - ASSiST	NA	NA	NA	NA
be_A_G_chr7_17332964	Vitis berlandieri	be_7_17332964	7	17332964	7	23662091	This study	AA	AA	Monomorphic	NA	Excluded - ASSiST	NA	NA	AA	AA	Monomorphic	NA	Excluded - ASSiST	NA	NA	AA	AA	Monomorphic	NA	Excluded - ASSiST	NA	NA	NA	NA
be_A_G_chr7_18803343	Vitis berlandieri	be_7_18803343	7	18803343	7	25132470	This study	AA	AA	Monomorphic	NA	Excluded - ASSiST	NA	NA	AA	AA	Monomorphic	NA	Excluded - ASSiST	NA	NA	AA	AA	Monomorphic	NA	Excluded - ASSiST	NA	NA	NA	NA
be_A_G_chr7_19308765	Vitis berlandieri	be_7_19308765	7	19308765	7	25637892	This study	AA	AA	Monomorphic	NA	Excluded - ASSiST	NA	NA	AA	AA	Monomorphic	NA	Excluded - ASSiST	NA	NA	AA	AA	Monomorphic	NA	Excluded - ASSiST	NA	NA	NA	NA
be_A_G_chr7_20272630	Vitis berlandieri	be_7_20272630	7	20272630	7	26601757	This study	AA	AA	Monomorphic	NA	Excluded - ASSiST	NA	NA	AA	AA	Monomorphic	NA	Excluded - ASSiST	NA	NA	AA	AA	Monomorphic	NA	Excluded - ASSiST	NA	NA	NA	NA
be_A_G_chr7_4619059	Vitis berlandieri	be_7_4619059	7	4619059	7	5001035	This study	AA	AA	Monomorphic	NA	Excluded - ASSiST	NA	NA	AA	AA	Monomorphic	NA	Excluded - ASSiST	NA	NA	AA	AA	Monomorphic	NA	Excluded - ASSiST	NA	NA	NA	NA
be_A_G_chr7_5152989	Vitis berlandieri	be_7_5152989	7	5152989	7	5534965	This study	AA	AA	Monomorphic	NA	Excluded - ASSiST	NA	NA	AA	AA	Monomorphic	NA	Excluded - ASSiST	NA	NA	AA	AA	Monomorphic	NA	Excluded - ASSiST	NA	NA	NA	NA
be_A_G_chr7_7104223	Vitis berlandieri	be_7_7104223	7	7104223	7	7486199	This study	AA	AA	Monomorphic	NA	Excluded - ASSiST	NA	NA	AA	AA	Monomorphic	NA	Excluded - ASSiST	NA	NA	AA	AA	Monomorphic	NA	Excluded - ASSiST	NA	NA	NA	NA
be_A_G_chr8_11901643	Vitis berlandieri	be_8_11901643	8	11901643	8	11901643	This study	AA	AA	Monomorphic	NA	Excluded - ASSiST	NA	NA	AA	AA	Monomorphic	NA	Excluded - ASSiST	NA	NA	AA	AA	Monomorphic	NA	Excluded - ASSiST	NA	NA	NA	NA
be_A_G_chr8_12432767	Vitis berlandieri	be_8_12432767	8	12432767	8	12432767	This study	AA	AA	Monomorphic	NA	Excluded - ASSiST	NA	NA	AA	AA	Monomorphic	NA	Excluded - ASSiST	NA	NA	AA	AA	Monomorphic	NA	Excluded - ASSiST	NA	NA	NA	NA
be_A_G_chr8_13902843	Vitis berlandieri	be_8_13902843	8	13902843	8	13902843	This study	AA	AA	Monomorphic	NA	Excluded - ASSiST	NA	NA	AA	AA	Monomorphic	NA	Excluded - ASSiST	NA	NA	AA	AA	Monomorphic	NA	Excluded - ASSiST	NA	NA	NA	NA
be_A_G_chr8_15274986	Vitis berlandieri	be_8_15274986	8	15274986	8	15274986	This study	--	--	Failed	NA	Excluded - ASSiST	NA	NA	--	--	Failed	NA	Excluded - ASSiST	NA	NA	--	--	Failed	NA	Excluded - ASSiST	NA	NA	NA	NA
be_A_G_chr8_16293429	Vitis berlandieri	be_8_16293429	8	16293429	8	16293429	This study	--	--	Failed	NA	Excluded - ASSiST	NA	NA	--	--	Failed	NA	Excluded - ASSiST	NA	NA	--	--	Failed	NA	Excluded - ASSiST	NA	NA	NA	NA
be_A_G_chr8_20034395	Vitis berlandieri	be_8_20034395	8	20034395	8	20034395	This study	AA	AA	Monomorphic	NA	Excluded - ASSiST	NA	NA	AA	AA	Monomorphic	NA	Excluded - ASSiST	NA	NA	AA	AA	Monomorphic	NA	Excluded - ASSiST	NA	NA	NA	NA
be_A_G_chr8_221751	Vitis berlandieri	be_8_221751	8	221751	8	221751	This study	AA	AA	Monomorphic	NA	Excluded - ASSiST	NA	NA	AA	AA	Monomorphic	NA	Excluded - ASSiST	NA	NA	AA	AA	Monomorphic	NA	Excluded - ASSiST	NA	NA	NA	NA
be_A_G_chr9_10019477	Vitis berlandieri	be_9_10019477	9	10019477	9	10019477	This study	AA	AA	Monomorphic	NA	Excluded - ASSiST	NA	NA	AA	AA	Monomorphic	NA	Excluded - ASSiST	NA	NA	AA	AA	Monomorphic	NA	Excluded - ASSiST	NA	NA	NA	NA
be_A_G_chr9_11501538	Vitis berlandieri	be_9_11501538	9	11501538	9	11501538	This study	AA	AA	Monomorphic	NA	Excluded - ASSiST	NA	NA	AA	AA	Monomorphic	NA	Excluded - ASSiST	NA	NA	AA	AA	Monomorphic	NA	Excluded - ASSiST	NA	NA	NA	NA
be_A_G_chr9_1225244	Vitis berlandieri	be_9_1225244	9	1225244	9	1225244	This study	AA	AA	Monomorphic	NA	Excluded - ASSiST	NA	NA	AA	AA	Monomorphic	NA	Excluded - ASSiST	NA	NA	AA	AA	Monomorphic	NA	Excluded - ASSiST	NA	NA	NA	NA
be_A_G_chr9_15487365	Vitis berlandieri	be_9_15487365	9	15487365	9	15487365	This study	--	--	Failed	NA	Excluded - ASSiST	NA	NA	--	--	Failed	NA	Excluded - ASSiST	NA	NA	--	--	Failed	NA	Excluded - ASSiST	NA	NA	NA	NA
be_A_G_chr9_1672911	Vitis berlandieri	be_9_1672911	9	1672911	9	1672911	This study	AA	AA	Monomorphic	NA	Excluded - ASSiST	NA	NA	AA	AA	Monomorphic	NA	Excluded - ASSiST	NA	NA	AA	AA	Monomorphic	NA	Excluded - ASSiST	NA	NA	NA	NA
be_A_G_chr9_18804750	Vitis berlandieri	be_9_18804750	9	18804750	9	18804750	This study	AA	AA	Monomorphic	NA	Excluded - ASSiST	NA	NA	AA	AA	Monomorphic	NA	Excluded - ASSiST	NA	NA	AA	AA	Monomorphic	NA	Excluded - ASSiST	NA	NA	NA	NA
be_A_G_chr9_22279716	Vitis berlandieri	be_9_22279716	9	22279716	9	22279716	This study	AA	AA	Failed	NA	Excluded - ASSiST	NA	NA	AA	AA	Failed	NA	Excluded - ASSiST	NA	NA	--	AA	Failed	NA	Excluded - ASSiST	NA	NA	NA	NA
be_A_G_chrUn_16619929	Vitis berlandieri	be_Un_16619929	UN	16619929	Un	6574368	This study	AA	AA	Monomorphic	NA	Excluded - ASSiST	NA	NA	AA	AA	Monomorphic	NA	Excluded - ASSiST	NA	NA	AA	AA	Monomorphic	NA	Excluded - ASSiST	NA	NA	NA	NA
be_A_G_chrUn_21176554	Vitis berlandieri	be_Un_21176554	UN	21176554	17	41267	This study	AA	AA	Monomorphic	NA	Excluded - ASSiST	NA	NA	AA	AA	Monomorphic	NA	Excluded - ASSiST	NA	NA	AA	AA	Monomorphic	NA	Excluded - ASSiST	NA	NA	NA	NA
be_A_G_chrUn_2773525	Vitis berlandieri	be_Un_2773525	UN	2773525	13	24042976	This study	AA	AA	Monomorphic	NA	Excluded - ASSiST	NA	NA	AA	AA	Monomorphic	NA	Excluded - ASSiST	NA	NA	AA	AA	Monomorphic	NA	Excluded - ASSiST	NA	NA	NA	NA
be_A_G_chrUn_29410426	Vitis berlandieri	be_Un_29410426	UN	29410426	10	4410387	This study	--	--	Failed	NA	Excluded - ASSiST	NA	NA	--	--	Failed	NA	Excluded - ASSiST	NA	NA	--	--	Failed	NA	Excluded - ASSiST	NA	NA	NA	NA
be_A_G_chrUn_29880718	Vitis berlandieri	be_Un_29880718	UN	29880718	7	21351182	Laucou et al. 2018	AA	AA	Monomorphic	NA	Excluded - ASSiST	NA	NA	AA	AA	Monomorphic	NA	Excluded - ASSiST	NA	NA	AA	AA	Monomorphic	NA	Excluded - ASSiST	NA	NA	NA	NA
be_A_G_chrUn_39578924	Vitis berlandieri	be_Un_39578924	UN	39578924	Un	23850834	This study	AA	AA	Monomorphic	NA	Excluded - ASSiST	NA	NA	AG	AG	Failed	NA	Excluded - ASSiST	NA	NA	AA	AA	Monomorphic	NA	Excluded - ASSiST	NA	NA	NA	NA
be_A_G_chrUn_41399816	Vitis berlandieri	be_Un_41399816	UN	41399816	Un	25662563	This study	AG	AA	Robust	<nnxnp>	Excluded - similar loci	Un_8358292	chr07_38.258	AA	AA	Monomorphic	NA	Excluded - ASSiST	NA	NA	AG	AG	Robust	<hkxhk>	Excluded - similar loci	Un_8407422	chr07_41.235	NA	NA
be_A_G_chrUn_42776322	Vitis berlandieri	be_Un_42776322	UN	42776322	Un	27021648	This study	AA	AG	DistortedAndUnexpSegreg	NA	Excluded - ASSiST	NA	NA	AA	AA	Monomorphic	NA	Excluded - ASSiST	NA	NA	AA	AA	Monomorphic	NA	Excluded - ASSiST	NA	NA	NA	NA
be_A_G_chrUn_4387146	Vitis berlandieri	be_Un_4387146	UN	4387146	Un	651504	This study	AA	AA	Monomorphic	NA	Excluded - ASSiST	NA	NA	AA	AA	Monomorphic	NA	Excluded - ASSiST	NA	NA	AA	AA	Monomorphic	NA	Excluded - ASSiST	NA	NA	NA	NA
be_A_G_chrUn_6934523	Vitis berlandieri	be_Un_6934523	UN	6934523	7	16934606	Laucou et al. 2018	AA	AA	Monomorphic	NA	Excluded - ASSiST	NA	NA	AA	AA	Monomorphic	NA	Excluded - ASSiST	NA	NA	AA	AA	Monomorphic	NA	Excluded - ASSiST	NA	NA	NA	NA
be_A_G_chrUn_7367398	Vitis berlandieri	be_Un_7367398	UN	7367398	7	965968	This study	AA	AA	Monomorphic	NA	Excluded - ASSiST	NA	NA	AA	AA	Monomorphic	NA	Excluded - ASSiST	NA	NA	AA	AA	Monomorphic	NA	Excluded - ASSiST	NA	NA	NA	NA
be_C_A_chr10_5609983	Vitis berlandieri	be_10_5609983	10	5609983	10	9168618	This study	CO	CO	Null_2_Cluster	<hkxhk>	Mapped	NA	chr10_42.584	CC	CC	Monomorphic	NA	Excluded - ASSiST	NA	NA	CO	CO	Null_2_Cluster	<hkxhk>	Mapped	NA	chr10_59.285	chr10_76.920	CONGRUENT
be_C_A_chr11_19497685	Vitis berlandieri	be_11_19497685	11	19497685	11	19797579	This study	CC	CC	Monomorphic	NA	Excluded - ASSiST	NA	NA	CC	CC	Monomorphic	NA	Excluded - ASSiST	NA	NA	CC	CC	Monomorphic	NA	Excluded - ASSiST	NA	NA	NA	NA
be_C_A_chr11_2628987	Vitis berlandieri	be_11_2628987	11	2628987	11	2628987	This study	CC	CC	Monomorphic	NA	Excluded - ASSiST	NA	NA	CC	CC	Monomorphic	NA	Excluded - ASSiST	NA	NA	CC	CC	Monomorphic	NA	Excluded - ASSiST	NA	NA	NA	NA
be_C_A_chr12_17091765	Vitis berlandieri	be_12_17091765	12	17091765	12	18658490	This study	CC	CC	Monomorphic	NA	Excluded - ASSiST	NA	NA	CC	CC	Monomorphic	NA	Excluded - ASSiST	NA	NA	CC	CC	Monomorphic	NA	Excluded - ASSiST	NA	NA	NA	NA
be_C_A_chr12_8011946	Vitis berlandieri	be_12_8011946	12	8011946	12	8011946	This study	CC	CC	Monomorphic	NA	Excluded - ASSiST	NA	NA	CC	CC	Monomorphic	NA	Excluded - ASSiST	NA	NA	CC	CC	Monomorphic	NA	Excluded - ASSiST	NA	NA	NA	NA
be_C_A_chr13_5623192	Vitis berlandieri	be_13_5623192	13	5623192	13	5724366	This study	CC	CC	Monomorphic	NA	Excluded - ASSiST	NA	NA	CC	CC	Monomorphic	NA	Excluded - ASSiST	NA	NA	CC	CC	Monomorphic	NA	Excluded - ASSiST	NA	NA	NA	NA
be_C_A_chr13_9918287	Vitis berlandieri	be_13_9918287	13	9918287	13	10028210	This study	CC	CC	Monomorphic	NA	Excluded - ASSiST	NA	NA	CC	CC	Monomorphic	NA	Excluded - ASSiST	NA	NA	CC	CC	Monomorphic	NA	Excluded - ASSiST	NA	NA	NA	NA
be_C_A_chr14_18308981	Vitis berlandieri	be_14_18308981	14	18308981	14	18308981	This study	CC	CC	Monomorphic	NA	Excluded - ASSiST	NA	NA	CC	CC	Monomorphic	NA	Excluded - ASSiST	NA	NA	CC	CC	Monomorphic	NA	Excluded - ASSiST	NA	NA	NA	NA
be_C_A_chr14_25276804	Vitis berlandieri	be_14_25276804	14	25276804	14	25276804	This study	CC	CC	Monomorphic	NA	Excluded - ASSiST	NA	NA	CC	CC	Monomorphic	NA	Excluded - ASSiST	NA	NA	CC	CC	Monomorphic	NA	Excluded - ASSiST	NA	NA	NA	NA
be_C_A_chr14_29547140	Vitis berlandieri	be_14_29547140	14	29547140	14	29547140	This study	CC	CC	Monomorphic	NA	Excluded - ASSiST	NA	NA	CC	CC	Monomorphic	NA	Excluded - ASSiST	NA	NA	CC	CC	Monomorphic	NA	Excluded - ASSiST	NA	NA	NA	NA
be_C_A_chr16_10987256	Vitis berlandieri	be_16_10987256	16	10987256	16	12498206	This study	AA	AA	Failed	NA	Excluded - ASSiST	NA	NA	--	AA	Failed	NA	Excluded - ASSiST	NA	NA	AA	AA	Failed	NA	Excluded - ASSiST	NA	NA	NA	NA
be_C_A_chr16_6578176	Vitis berlandieri	be_16_6578176	16	6578176	16	6225929	This study	CC	CC	Failed	NA	Excluded - ASSiST	NA	NA	CC	--	Failed	NA	Excluded - ASSiST	NA	NA	CC	CC	Failed	NA	Excluded - ASSiST	NA	NA	NA	NA
be_C_A_chr17_5657720	Vitis berlandieri	be_17_5657720	17	5657720	17	5789348	This study	CC	CC	Monomorphic	NA	Excluded - ASSiST	NA	NA	CC	CC	Monomorphic	NA	Excluded - ASSiST	NA	NA	CC	CC	Monomorphic	NA	Excluded - ASSiST	NA	NA	NA	NA
be_C_A_chr18_1703363	Vitis berlandieri	be_18_1703363	18	1703363	18	1703363	This study	CC	CC	Monomorphic	NA	Excluded - ASSiST	NA	NA	CC	CC	Monomorphic	NA	Excluded - ASSiST	NA	NA	CC	CC	Monomorphic	NA	Excluded - ASSiST	NA	NA	NA	NA
be_C_A_chr18_4686559	Vitis berlandieri	be_18_4686559	18	4686559	18	4686559	This study	CC	CC	Monomorphic	NA	Excluded - ASSiST	NA	NA	CC	CC	Monomorphic	NA	Excluded - ASSiST	NA	NA	CC	CC	Monomorphic	NA	Excluded - ASSiST	NA	NA	NA	NA
be_C_A_chr18_5640439	Vitis berlandieri	be_18_5640439	18	5640439	18	5640439	This study	CC	CC	Monomorphic	NA	Excluded - ASSiST	NA	NA	CC	CC	Monomorphic	NA	Excluded - ASSiST	NA	NA	CC	CC	Monomorphic	NA	Excluded - ASSiST	NA	NA	NA	NA
be_C_A_chr18_random_4851955	Vitis berlandieri	be_18_4851955	18_RANDOM	4851955	18	31382173	This study	CC	AC	Robust	<lmxll>	Excluded - similar loci	lb_4_9696291	chr04_32.851	CC	CC	Monomorphic	NA	Excluded - ASSiST	NA	NA	CC	CC	Monomorphic	NA	Excluded - ASSiST	NA	NA	NA	INCONGRUENT
be_C_A_chr19_13951200	Vitis berlandieri	be_19_13951200	19	13951200	19	14625014	This study	CC	CC	Monomorphic	NA	Excluded - ASSiST	NA	NA	CC	CC	Monomorphic	NA	Excluded - ASSiST	NA	NA	CC	CC	Monomorphic	NA	Excluded - ASSiST	NA	NA	NA	NA
be_C_A_chr19_16904760	Vitis berlandieri	be_19_16904760	19	16904760	19	15680046	This study	CC	CC	Monomorphic	NA	Excluded - ASSiST	NA	NA	CC	CC	Monomorphic	NA	Excluded - ASSiST	NA	NA	CC	CC	Monomorphic	NA	Excluded - ASSiST	NA	NA	NA	NA
be_C_A_chr19_17407523	Vitis berlandieri	be_19_17407523	19	17407523	19	16182809	This study	CC	CC	Monomorphic	NA	Excluded - ASSiST	NA	NA	CC	AC	Robust	<nnxnp>	Mapped	NA	chr19_45.621	CC	CC	Monomorphic	NA	Excluded - ASSiST	NA	NA	chr19_61.960	CONGRUENT
be_C_A_chr19_718723	Vitis berlandieri	be_19_718723	19	718723	19	718723	This study	--	--	Failed	NA	Excluded - ASSiST	NA	NA	--	--	Failed	NA	Excluded - ASSiST	NA	NA	--	--	Failed	NA	Excluded - ASSiST	NA	NA	NA	NA
be_C_A_chr2_1735056	Vitis berlandieri	be_2_1735056	2	1735056	2	1547472	This study	CC	CC	Monomorphic	NA	Excluded - ASSiST	NA	NA	CC	CC	Monomorphic	NA	Excluded - ASSiST	NA	NA	CC	CC	Monomorphic	NA	Excluded - ASSiST	NA	NA	NA	NA
be_C_A_chr2_17510812	Vitis berlandieri	be_2_17510812	2	17510812	2	17622811	This study	CC	CC	Monomorphic	NA	Excluded - ASSiST	NA	NA	CC	CC	Monomorphic	NA	Excluded - ASSiST	NA	NA	CC	CC	Monomorphic	NA	Excluded - ASSiST	NA	NA	NA	NA
be_C_A_chr2_5646654	Vitis berlandieri	be_2_5646654	2	5646654	2	5758653	This study	CC	CC	Monomorphic	NA	Excluded - ASSiST	NA	NA	CC	CC	Monomorphic	NA	Excluded - ASSiST	NA	NA	CC	CC	Monomorphic	NA	Excluded - ASSiST	NA	NA	NA	NA
be_C_A_chr3_16054319	Vitis berlandieri	be_3_16054319	3	16054319	3	17407981	This study	CC	CC	Monomorphic	NA	Excluded - ASSiST	NA	NA	CC	CC	Monomorphic	NA	Excluded - ASSiST	NA	NA	CC	CC	Monomorphic	NA	Excluded - ASSiST	NA	NA	NA	NA
be_C_A_chr3_5463929	Vitis berlandieri	be_3_5463929	3	5463929	3	3976586	Laucou et al. 2018	CC	AC	Robust	<lmxll>	Excluded - similar loci	3_5260605	chr03_23.896	AA	AA	Monomorphic	NA	Excluded - ASSiST	NA	NA	CC	CC	Monomorphic	NA	Excluded - ASSiST	NA	NA	NA	CONGRUENT
be_C_A_chr3_6932339	Vitis berlandieri	be_3_6932339	3	6932339	3	6932339	This study	CC	AC	Robust	<lmxll>	Mapped	NA	chr03_29.100	CC	CC	Monomorphic	NA	Excluded - ASSiST	NA	NA	CC	CC	Monomorphic	NA	Excluded - ASSiST	NA	NA	chr03_46.490	CONGRUENT
be_C_A_chr4_14225066	Vitis berlandieri	be_4_14225066	4	14225066	4	14371316	Laucou et al. 2018	CC	CC	Monomorphic	NA	Excluded - ASSiST	NA	NA	CC	CC	Monomorphic	NA	Excluded - ASSiST	NA	NA	CC	CC	Monomorphic	NA	Excluded - ASSiST	NA	NA	NA	NA
be_C_A_chr4_random_23420	Vitis berlandieri	be_4_23420	4_RANDOM	23420	4	20905269	This study	CC	CC	Monomorphic	NA	Excluded - ASSiST	NA	NA	CC	CC	Monomorphic	NA	Excluded - ASSiST	NA	NA	CC	CC	Monomorphic	NA	Excluded - ASSiST	NA	NA	NA	NA
be_C_A_chr5_5066374	Vitis berlandieri	be_5_5066374	5	5066374	5	5066364	Laucou et al. 2018	CC	CC	Monomorphic	NA	Excluded - ASSiST	NA	NA	CC	CC	Monomorphic	NA	Excluded - ASSiST	NA	NA	CC	CC	Monomorphic	NA	Excluded - ASSiST	NA	NA	NA	NA
be_C_A_chr5_5568555	Vitis berlandieri	be_5_5568555	5	5568555	5	5568555	This study	CC	CC	Monomorphic	NA	Excluded - ASSiST	NA	NA	CC	CC	Monomorphic	NA	Excluded - ASSiST	NA	NA	CC	CC	Monomorphic	NA	Excluded - ASSiST	NA	NA	NA	NA
be_C_A_chr5_7537679	Vitis berlandieri	be_5_7537679	5	7537679	5	7537679	This study	CC	CC	Monomorphic	NA	Excluded - ASSiST	NA	NA	CC	CC	Monomorphic	NA	Excluded - ASSiST	NA	NA	CC	CC	Monomorphic	NA	Excluded - ASSiST	NA	NA	NA	NA
be_C_A_chr6_21257843	Vitis berlandieri	be_6_21257843	6	21257843	6	22395169	This study	CC	CC	Monomorphic	NA	Excluded - ASSiST	NA	NA	CC	CC	Monomorphic	NA	Excluded - ASSiST	NA	NA	CC	CC	Monomorphic	NA	Excluded - ASSiST	NA	NA	NA	NA
be_C_A_chr7_3687416	Vitis berlandieri	be_7_3687416	7	3687416	7	4069392	This study	CC	CC	Monomorphic	NA	Excluded - ASSiST	NA	NA	CC	CC	Monomorphic	NA	Excluded - ASSiST	NA	NA	CC	CC	Monomorphic	NA	Excluded - ASSiST	NA	NA	NA	NA
be_C_A_chr8_14342195	Vitis berlandieri	be_8_14342195	8	14342195	8	14342195	This study	CC	CC	Monomorphic	NA	Excluded - ASSiST	NA	NA	CC	CC	Monomorphic	NA	Excluded - ASSiST	NA	NA	CC	CC	Monomorphic	NA	Excluded - ASSiST	NA	NA	NA	NA
be_C_A_chr8_14841264	Vitis berlandieri	be_8_14841264	8	14841264	8	14841264	This study	CC	CC	Monomorphic	NA	Excluded - ASSiST	NA	NA	CC	CC	Monomorphic	NA	Excluded - ASSiST	NA	NA	CC	CC	Monomorphic	NA	Excluded - ASSiST	NA	NA	NA	NA
be_C_A_chr9_10499885	Vitis berlandieri	be_9_10499885	9	10499885	9	10499885	This study	CC	CC	Monomorphic	NA	Excluded - ASSiST	NA	NA	CC	CC	Monomorphic	NA	Excluded - ASSiST	NA	NA	CC	CC	Monomorphic	NA	Excluded - ASSiST	NA	NA	NA	NA
be_C_A_chr9_11557665	Vitis berlandieri	be_9_11557665	9	11557665	9	11557665	This study	CC	CC	Monomorphic	NA	Excluded - ASSiST	NA	NA	CC	CC	Monomorphic	NA	Excluded - ASSiST	NA	NA	CC	CC	Monomorphic	NA	Excluded - ASSiST	NA	NA	NA	NA
be_C_A_chr9_255464	Vitis berlandieri	be_9_255464	9	255464	9	255464	This study	CC	CC	Failed	NA	Excluded - ASSiST	NA	NA	CC	CC	Failed	NA	Excluded - ASSiST	NA	NA	CC	CC	Failed	NA	Excluded - ASSiST	NA	NA	NA	NA
be_C_A_chrUn_25647947	Vitis berlandieri	be_Un_25647947	UN	25647947	Un	12281212	This study	CC	CC	Monomorphic	NA	Excluded - ASSiST	NA	NA	CC	CC	Monomorphic	NA	Excluded - ASSiST	NA	NA	CC	CC	Monomorphic	NA	Excluded - ASSiST	NA	NA	NA	NA
be_C_A_chrUn_26275763	Vitis berlandieri	be_Un_26275763	UN	26275763	Un	12909028	This study	CC	CC	Monomorphic	NA	Excluded - ASSiST	NA	NA	CC	CC	Monomorphic	NA	Excluded - ASSiST	NA	NA	CC	CC	Monomorphic	NA	Excluded - ASSiST	NA	NA	NA	NA
be_C_A_chrUn_30459172	Vitis berlandieri	be_Un_30459172	UN	30459172	Un	16079724	This study	CC	CC	Monomorphic	NA	Excluded - ASSiST	NA	NA	CC	CC	Monomorphic	NA	Excluded - ASSiST	NA	NA	CC	CC	Monomorphic	NA	Excluded - ASSiST	NA	NA	NA	NA
be_C_A_chrUn_31018313	Vitis berlandieri	be_Un_31018313	UN	31018313	10	1751501	This study	CC	CC	Monomorphic	NA	Excluded - ASSiST	NA	NA	CC	CC	Monomorphic	NA	Excluded - ASSiST	NA	NA	CC	CC	Monomorphic	NA	Excluded - ASSiST	NA	NA	NA	NA
be_C_T_chr1_11505575	Vitis berlandieri	be_1_11505575	1	11505575	1	11898591	This study	--	--	Failed	NA	Excluded - ASSiST	NA	NA	--	--	Failed	NA	Excluded - ASSiST	NA	NA	--	--	Failed	NA	Excluded - ASSiST	NA	NA	NA	NA
be_C_T_chr1_11964646	Vitis berlandieri	be_1_11964646	1	11964646	1	12357662	This study	GG	GG	Monomorphic	NA	Excluded - ASSiST	NA	NA	AG	GG	Robust	<lmxll>	Mapped	NA	chr09_20.251	AG	GG	Robust	<lmxll>	Mapped	NA	chr09_13.442	chr09_24.080	INCONGRUENT
be_C_T_chr1_1236598	Vitis berlandieri	be_1_1236598	1	1236598	1	1236598	This study	GG	GG	Monomorphic	NA	Excluded - ASSiST	NA	NA	GG	GG	Monomorphic	NA	Excluded - ASSiST	NA	NA	GG	GG	Monomorphic	NA	Excluded - ASSiST	NA	NA	NA	NA
be_C_T_chr1_12966194	Vitis berlandieri	be_1_12966194	1	12966194	1	13944336	This study	--	GG	Failed	NA	Excluded - ASSiST	NA	NA	GG	--	Failed	NA	Excluded - ASSiST	NA	NA	AG	--	Failed	NA	Excluded - ASSiST	NA	NA	NA	NA
be_C_T_chr1_1705248	Vitis berlandieri	be_1_1705248	1	1705248	1	1705248	This study	GG	GG	Monomorphic	NA	Excluded - ASSiST	NA	NA	GG	GG	Monomorphic	NA	Excluded - ASSiST	NA	NA	GG	GG	Monomorphic	NA	Excluded - ASSiST	NA	NA	NA	NA
be_C_T_chr1_18438884	Vitis berlandieri	be_1_18438884	1	18438884	1	19634783	This study	GG	GG	Monomorphic	NA	Excluded - ASSiST	NA	NA	GG	GG	Monomorphic	NA	Excluded - ASSiST	NA	NA	GG	GG	Monomorphic	NA	Excluded - ASSiST	NA	NA	NA	NA
be_C_T_chr1_19335852	Vitis berlandieri	be_1_19335852	1	19335852	1	20531751	This study	GG	GG	Monomorphic	NA	Excluded - ASSiST	NA	NA	GG	GG	Monomorphic	NA	Excluded - ASSiST	NA	NA	GG	GG	Monomorphic	NA	Excluded - ASSiST	NA	NA	NA	NA
be_C_T_chr1_22790597	Vitis berlandieri	be_1_22790597	1	22790597	1	23986496	This study	GG	GG	Failed	NA	Excluded - ASSiST	NA	NA	GG	GG	Failed	NA	Excluded - ASSiST	NA	NA	GG	GG	Failed	NA	Excluded - ASSiST	NA	NA	NA	NA
be_C_T_chr1_4169519	Vitis berlandieri	be_1_4169519	1	4169519	1	4169519	This study	GG	GG	Monomorphic	NA	Excluded - ASSiST	NA	NA	GG	GG	Monomorphic	NA	Excluded - ASSiST	NA	NA	GG	GG	Monomorphic	NA	Excluded - ASSiST	NA	NA	NA	NA
be_C_T_chr1_5636972	Vitis berlandieri	be_1_5636972	1	5636972	1	5636972	This study	--	--	Failed	NA	Excluded - ASSiST	NA	NA	--	--	Failed	NA	Excluded - ASSiST	NA	NA	--	--	Failed	NA	Excluded - ASSiST	NA	NA	NA	NA
be_C_T_chr1_6124236	Vitis berlandieri	be_1_6124236	1	6124236	1	6124236	This study	AG	--	Failed	NA	Excluded - ASSiST	NA	NA	AG	GG	Failed	NA	Excluded - ASSiST	NA	NA	AA	AG	Failed	NA	Excluded - ASSiST	NA	NA	NA	NA
be_C_T_chr1_6617103	Vitis berlandieri	be_1_6617103	1	6617103	1	6617103	Laucou et al. 2018	GG	GG	Monomorphic	NA	Excluded - ASSiST	NA	NA	GG	AG	Robust	<nnxnp>	Mapped	NA	chr01_35.328	GG	GG	Monomorphic	NA	Excluded - ASSiST	NA	NA	chr01_39.880	CONGRUENT
be_C_T_chr1_8523704	Vitis berlandieri	be_1_8523704	1	8523704	1	8916720	This study	--	--	Failed	NA	Excluded - ASSiST	NA	NA	--	--	Failed	NA	Excluded - ASSiST	NA	NA	--	--	Failed	NA	Excluded - ASSiST	NA	NA	NA	NA
be_C_T_chr1_random_559773	Vitis berlandieri	be_1_559773	1_RANDOM	559773	1	15470462	This study	AA	AA	Monomorphic	NA	Excluded - ASSiST	NA	NA	AA	AG	Monomorphic	NA	Excluded - ASSiST	NA	NA	AG	AA	Monomorphic	NA	Excluded - ASSiST	NA	NA	NA	NA
be_C_T_chr10_10533009	Vitis berlandieri	be_10_10533009	10	10533009	10	14091644	This study	GG	GG	Monomorphic	NA	Excluded - ASSiST	NA	NA	GG	GG	Monomorphic	NA	Excluded - ASSiST	NA	NA	GG	GG	Monomorphic	NA	Excluded - ASSiST	NA	NA	NA	NA
be_C_T_chr10_14460851	Vitis berlandieri	be_10_14460851	10	14460851	10	19566809	This study	GG	GG	Monomorphic	NA	Excluded - ASSiST	NA	NA	GG	GG	Monomorphic	NA	Excluded - ASSiST	NA	NA	GG	GG	Monomorphic	NA	Excluded - ASSiST	NA	NA	NA	NA
be_C_T_chr10_16881200	Vitis berlandieri	be_10_16881200	10	16881200	10	22243288	This study	--	--	Failed	NA	Excluded - ASSiST	NA	NA	--	--	Failed	NA	Excluded - ASSiST	NA	NA	--	--	Failed	NA	Excluded - ASSiST	NA	NA	NA	NA
be_C_T_chr10_17879652	Vitis berlandieri	be_10_17879652	10	17879652	10	23241740	This study	GG	GG	Monomorphic	NA	Excluded - ASSiST	NA	NA	GG	GG	Monomorphic	NA	Excluded - ASSiST	NA	NA	GG	GG	Monomorphic	NA	Excluded - ASSiST	NA	NA	NA	NA
be_C_T_chr10_2720682	Vitis berlandieri	be_10_2720682	10	2720682	10	6279317	This study	GG	GG	Monomorphic	NA	Excluded - ASSiST	NA	NA	GG	GG	Monomorphic	NA	Excluded - ASSiST	NA	NA	GG	GG	Monomorphic	NA	Excluded - ASSiST	NA	NA	NA	NA
be_C_T_chr10_3170273	Vitis berlandieri	be_10_3170273	10	3170273	10	6728908	This study	GG	GG	Monomorphic	NA	Excluded - ASSiST	NA	NA	GG	GG	Monomorphic	NA	Excluded - ASSiST	NA	NA	GG	GG	Monomorphic	NA	Excluded - ASSiST	NA	NA	NA	NA
be_C_T_chr10_4133772	Vitis berlandieri	be_10_4133772	10	4133772	10	7692407	This study	GG	GG	Monomorphic	NA	Excluded - ASSiST	NA	NA	GG	GG	Monomorphic	NA	Excluded - ASSiST	NA	NA	GG	GG	Monomorphic	NA	Excluded - ASSiST	NA	NA	NA	NA
be_C_T_chr10_7211166	Vitis berlandieri	be_10_7211166	10	7211166	10	10769801	This study	--	--	Failed	NA	Excluded - ASSiST	NA	NA	--	--	Failed	NA	Excluded - ASSiST	NA	NA	--	--	Failed	NA	Excluded - ASSiST	NA	NA	NA	NA
be_C_T_chr10_8530142	Vitis berlandieri	be_10_8530142	10	8530142	10	12088777	This study	--	--	Failed	NA	Excluded - ASSiST	NA	NA	--	--	Failed	NA	Excluded - ASSiST	NA	NA	--	--	Failed	NA	Excluded - ASSiST	NA	NA	NA	NA
be_C_T_chr10_9030208	Vitis berlandieri	be_10_9030208	10	9030208	10	12588843	This study	GG	GG	Monomorphic	NA	Excluded - ASSiST	NA	NA	GG	GG	Monomorphic	NA	Excluded - ASSiST	NA	NA	GG	GG	Monomorphic	NA	Excluded - ASSiST	NA	NA	NA	NA
be_C_T_chr11_12175643	Vitis berlandieri	be_11_12175643	11	12175643	11	14795854	This study	--	--	Failed	NA	Excluded - ASSiST	NA	NA	--	--	Failed	NA	Excluded - ASSiST	NA	NA	--	--	Failed	NA	Excluded - ASSiST	NA	NA	NA	NA
be_C_T_chr11_18468240	Vitis berlandieri	be_11_18468240	11	18468240	11	18768134	This study	GG	GG	Monomorphic	NA	Excluded - ASSiST	NA	NA	GG	GG	Monomorphic	NA	Excluded - ASSiST	NA	NA	GG	GG	Monomorphic	NA	Excluded - ASSiST	NA	NA	NA	NA
be_C_T_chr11_18992381	Vitis berlandieri	be_11_18992381	11	18992381	11	19292275	This study	GG	GG	Monomorphic	NA	Excluded - ASSiST	NA	NA	GG	GG	Monomorphic	NA	Excluded - ASSiST	NA	NA	GG	GG	Monomorphic	NA	Excluded - ASSiST	NA	NA	NA	NA
be_C_T_chr11_3591688	Vitis berlandieri	be_11_3591688	11	3591688	11	3591688	This study	GG	GG	Monomorphic	NA	Excluded - ASSiST	NA	NA	GG	GG	Monomorphic	NA	Excluded - ASSiST	NA	NA	GG	GG	Monomorphic	NA	Excluded - ASSiST	NA	NA	NA	NA
be_C_T_chr11_7434808	Vitis berlandieri	be_11_7434808	11	7434808	11	7451704	This study	GG	GG	Monomorphic	NA	Excluded - ASSiST	NA	NA	GG	GG	Monomorphic	NA	Excluded - ASSiST	NA	NA	GG	GG	Monomorphic	NA	Excluded - ASSiST	NA	NA	NA	NA
be_C_T_chr11_random_95437	Vitis berlandieri	be_11_95437	11_RANDOM	95437	11	7678757	This study	OO	GG	Monomorphic	NA	Excluded - ASSiST	NA	NA	GG	GG	Monomorphic	NA	Excluded - ASSiST	NA	NA	OO	OO	Failed	NA	Excluded - ASSiST	NA	NA	NA	NA
be_C_T_chr12_15230599	Vitis berlandieri	be_12_15230599	12	15230599	12	14254680	This study	GG	GG	Monomorphic	NA	Excluded - ASSiST	NA	NA	GG	GG	Monomorphic	NA	Excluded - ASSiST	NA	NA	GG	GG	Monomorphic	NA	Excluded - ASSiST	NA	NA	NA	NA
be_C_T_chr12_21422874	Vitis berlandieri	be_12_21422874	12	21422874	12	22989599	This study	GO	GO	Null_2_Cluster	<hkxhk>	Excluded - poor fit	NA	NA	GO	GO	Null_2_Cluster	<hkxhk>	Excluded - poor fit	NA	NA	GG	GG	Monomorphic	NA	Excluded - ASSiST	NA	NA	NA	NA
be_C_T_chr12_2170965	Vitis berlandieri	be_12_2170965	12	2170965	12	2170965	This study	GG	GG	Monomorphic	NA	Excluded - ASSiST	NA	NA	GG	GG	Monomorphic	NA	Excluded - ASSiST	NA	NA	GG	GG	Monomorphic	NA	Excluded - ASSiST	NA	NA	NA	NA
be_C_T_chr12_22408895	Vitis berlandieri	be_12_22408895	12	22408895	12	23975620	This study	GG	GG	Monomorphic	NA	Excluded - ASSiST	NA	NA	GG	GG	Monomorphic	NA	Excluded - ASSiST	NA	NA	GG	GG	Monomorphic	NA	Excluded - ASSiST	NA	NA	NA	NA
be_C_T_chr12_5066593	Vitis berlandieri	be_12_5066593	12	5066593	12	5066593	This study	GG	GG	Monomorphic	NA	Excluded - ASSiST	NA	NA	GG	GG	Monomorphic	NA	Excluded - ASSiST	NA	NA	AG	GG	Robust	<lmxll>	Mapped	NA	chr15_26.433	chr15_43.050	INCONGRUENT
be_C_T_chr12_6468738	Vitis berlandieri	be_12_6468738	12	6468738	12	6468738	This study	GG	GG	Monomorphic	NA	Excluded - ASSiST	NA	NA	GG	GG	Monomorphic	NA	Excluded - ASSiST	NA	NA	GG	GG	Monomorphic	NA	Excluded - ASSiST	NA	NA	NA	NA
be_C_T_chr12_random_248467	Vitis berlandieri	be_12_248467	12_RANDOM	248467	12	12784027	This study	--	--	Failed	NA	Excluded - ASSiST	NA	NA	--	--	Failed	NA	Excluded - ASSiST	NA	NA	--	--	Failed	NA	Excluded - ASSiST	NA	NA	NA	NA
be_C_T_chr13_13872173	Vitis berlandieri	be_13_13872173	13	13872173	13	13982096	This study	GG	GG	Monomorphic	NA	Excluded - ASSiST	NA	NA	GG	GG	Monomorphic	NA	Excluded - ASSiST	NA	NA	GG	GG	Monomorphic	NA	Excluded - ASSiST	NA	NA	NA	NA
be_C_T_chr13_1683195	Vitis berlandieri	be_13_1683195	13	1683195	13	1683195	This study	GG	GG	Monomorphic	NA	Excluded - ASSiST	NA	NA	GG	GG	Monomorphic	NA	Excluded - ASSiST	NA	NA	GG	GG	Monomorphic	NA	Excluded - ASSiST	NA	NA	NA	NA
be_C_T_chr13_20343077	Vitis berlandieri	be_13_20343077	13	20343077	13	23188554	This study	GG	GG	Monomorphic	NA	Excluded - ASSiST	NA	NA	GG	GG	Monomorphic	NA	Excluded - ASSiST	NA	NA	GG	GG	Monomorphic	NA	Excluded - ASSiST	NA	NA	NA	NA
be_C_T_chr13_23109121	Vitis berlandieri	be_13_23109121	13	23109121	13	27787982	This study	GG	GG	Monomorphic	NA	Excluded - ASSiST	NA	NA	GG	GG	Monomorphic	NA	Excluded - ASSiST	NA	NA	GG	GG	Monomorphic	NA	Excluded - ASSiST	NA	NA	NA	NA
be_C_T_chr13_23652619	Vitis berlandieri	be_13_23652619	13	23652619	13	28331480	This study	GG	GG	Monomorphic	NA	Excluded - ASSiST	NA	NA	GG	GG	Monomorphic	NA	Excluded - ASSiST	NA	NA	GG	GG	Monomorphic	NA	Excluded - ASSiST	NA	NA	NA	NA
be_C_T_chr13_4171097	Vitis berlandieri	be_13_4171097	13	4171097	13	4272271	This study	GG	GG	Monomorphic	NA	Excluded - ASSiST	NA	NA	GG	GG	Monomorphic	NA	Excluded - ASSiST	NA	NA	GG	GG	Monomorphic	NA	Excluded - ASSiST	NA	NA	NA	NA
be_C_T_chr13_5106038	Vitis berlandieri	be_13_5106038	13	5106038	13	5207212	Laucou et al. 2018	GG	GG	Monomorphic	NA	Excluded - ASSiST	NA	NA	GG	GG	Monomorphic	NA	Excluded - ASSiST	NA	NA	GG	GG	Monomorphic	NA	Excluded - ASSiST	NA	NA	NA	NA
be_C_T_chr13_6638530	Vitis berlandieri	be_13_6638530	13	6638530	13	6739704	This study	GG	GG	Monomorphic	NA	Excluded - ASSiST	NA	NA	GG	GG	Monomorphic	NA	Excluded - ASSiST	NA	NA	GG	GG	Monomorphic	NA	Excluded - ASSiST	NA	NA	NA	NA
be_C_T_chr13_7054420	Vitis berlandieri	be_13_7054420	13	7054420	13	7155594	This study	GG	GG	Monomorphic	NA	Excluded - ASSiST	NA	NA	GG	GG	Monomorphic	NA	Excluded - ASSiST	NA	NA	GG	GG	Monomorphic	NA	Excluded - ASSiST	NA	NA	NA	NA
be_C_T_chr13_721092	Vitis berlandieri	be_13_721092	13	721092	13	721092	This study	--	--	Failed	NA	Excluded - ASSiST	NA	NA	--	--	Failed	NA	Excluded - ASSiST	NA	NA	--	--	Failed	NA	Excluded - ASSiST	NA	NA	NA	NA
be_C_T_chr13_7536864	Vitis berlandieri	be_13_7536864	13	7536864	13	7646787	This study	AG	GG	Robust	<nnxnp>	Excluded - similar loci	13_7556859	chr13_31.626	GG	GG	Monomorphic	NA	Excluded - ASSiST	NA	NA	GG	AG	Robust	<nnxnp>	Excluded - similar loci	13_8148278	chr13_42.679	NA	CONGRUENT
be_C_T_chr13_8496386	Vitis berlandieri	be_13_8496386	13	8496386	13	8606309	This study	--	--	Failed	NA	Excluded - ASSiST	NA	NA	--	--	Failed	NA	Excluded - ASSiST	NA	NA	--	--	Failed	NA	Excluded - ASSiST	NA	NA	NA	NA
be_C_T_chr13_8997672	Vitis berlandieri	be_13_8997672	13	8997672	13	9107595	This study	GG	GG	Monomorphic	NA	Excluded - ASSiST	NA	NA	GO	GO	Null_2_Cluster	<hkxhk>	Mapped	NA	chr13_40.461	GG	GG	Monomorphic	NA	Excluded - ASSiST	NA	NA	chr13_58.320	CONGRUENT
be_C_T_chr13_random_2095320	Vitis berlandieri	be_13_2095320	13_RANDOM	2095320	13	22562965	This study	GG	GG	Monomorphic	NA	Excluded - ASSiST	NA	NA	GG	GG	Monomorphic	NA	Excluded - ASSiST	NA	NA	GO	GO	Null_2_Cluster	<hkxhk>	Mapped	NA	chr13_71.832	chr13_102.980	CONGRUENT
be_C_T_chr13_random_251663	Vitis berlandieri	be_13_251663	13_RANDOM	251663	13	19753930	This study	GG	GG	Monomorphic	NA	Excluded - ASSiST	NA	NA	GG	GG	Monomorphic	NA	Excluded - ASSiST	NA	NA	GG	GG	Monomorphic	NA	Excluded - ASSiST	NA	NA	NA	NA
be_C_T_chr13_random_2926864	Vitis berlandieri	be_13_2926864	13_RANDOM	2926864	13	25013969	This study	OO	GO	Null_2_Cluster	<lmxll>	Excluded - similar loci	13_2918788	chr13_62.982	GO	GO	Null_2_Cluster	<hkxhk>	Mapped	NA	chr13_83.416	OO	OO	Failed	NA	Excluded - ASSiST	NA	NA	chr13_109.040	CONGRUENT
be_C_T_chr14_13852396	Vitis berlandieri	be_14_13852396	14	13852396	14	13852396	This study	AG	GG	Robust	<nnxnp>	Excluded - similar loci	14_13903595	chr14_29.838	AG	GG	Robust	<lmxll>	Excluded - similar loci	14_13903595	NA	AA	AG	Robust	<nnxnp>	Excluded - similar loci	14_13903595	chr14_30.021	NA	CONGRUENT
be_C_T_chr14_15866377	Vitis berlandieri	be_14_15866377	14	15866377	14	15866377	This study	GG	GG	Monomorphic	NA	Excluded - ASSiST	NA	NA	GG	GG	Monomorphic	NA	Excluded - ASSiST	NA	NA	GG	GG	Monomorphic	NA	Excluded - ASSiST	NA	NA	NA	NA
be_C_T_chr14_23713784	Vitis berlandieri	be_14_23713784	14	23713784	14	23713784	This study	AG	GG	Robust	<nnxnp>	Excluded - similar loci	14_23707923	chr14_51.485	AG	AG	Failed	NA	Excluded - ASSiST	NA	NA	GG	AG	Robust	<nnxnp>	Excluded - similar loci	14_23707923	chr14_51.593	NA	CONGRUENT
be_C_T_chr14_24577456	Vitis berlandieri	be_14_24577456	14	24577456	14	24577456	This study	GG	GG	Monomorphic	NA	Excluded - ASSiST	NA	NA	GG	GG	Monomorphic	NA	Excluded - ASSiST	NA	NA	GG	GG	Monomorphic	NA	Excluded - ASSiST	NA	NA	NA	NA
be_C_T_chr14_9034142	Vitis berlandieri	be_14_9034142	14	9034142	14	9034142	This study	--	GG	Monomorphic	NA	Excluded - ASSiST	NA	NA	GG	GG	Monomorphic	NA	Excluded - ASSiST	NA	NA	GG	--	Monomorphic	NA	Excluded - ASSiST	NA	NA	NA	NA
be_C_T_chr14_9524662	Vitis berlandieri	be_14_9524662	14	9524662	14	9524662	This study	--	--	Failed	NA	Excluded - ASSiST	NA	NA	--	--	Failed	NA	Excluded - ASSiST	NA	NA	--	--	Failed	NA	Excluded - ASSiST	NA	NA	NA	NA
be_C_T_chr15_11974543	Vitis berlandieri	be_15_11974543	15	11974543	15	11974543	This study	GG	GG	Monomorphic	NA	Excluded - ASSiST	NA	NA	GG	GG	Monomorphic	NA	Excluded - ASSiST	NA	NA	GG	GG	Monomorphic	NA	Excluded - ASSiST	NA	NA	NA	NA
be_C_T_chr15_13024367	Vitis berlandieri	be_15_13024367	15	13024367	15	13024367	Laucou et al. 2018	GG	GG	Monomorphic	NA	Excluded - ASSiST	NA	NA	GG	GG	Monomorphic	NA	Excluded - ASSiST	NA	NA	GG	GG	Monomorphic	NA	Excluded - ASSiST	NA	NA	NA	NA
be_C_T_chr15_14481330	Vitis berlandieri	be_15_14481330	15	14481330	15	14481330	This study	GG	AG	Robust	<lmxll>	Mapped	NA	chr15_34.080	GG	AG	Robust	<nnxnp>	Excluded - similar loci	15_14344407	chr15_29.045	AG	GG	Robust	<lmxll>	Excluded - similar loci	be_12_5066593	chr15_26.433	chr15_42.700	CONGRUENT
be_C_T_chr15_1710331	Vitis berlandieri	be_15_1710331	15	1710331	15	1710331	This study	GG	GG	Monomorphic	NA	Excluded - ASSiST	NA	NA	GG	GG	Monomorphic	NA	Excluded - ASSiST	NA	NA	GG	GG	Monomorphic	NA	Excluded - ASSiST	NA	NA	NA	NA
be_C_T_chr15_17444663	Vitis berlandieri	be_15_17444663	15	17444663	15	17444663	This study	GG	AG	Robust	<lmxll>	Excluded - similar loci	15_17464320	chr15_63.846	AG	AG	Monomorphic	NA	Excluded - ASSiST	NA	NA	GG	GG	Monomorphic	NA	Excluded - ASSiST	NA	NA	NA	CONGRUENT
be_C_T_chr15_2191500	Vitis berlandieri	be_15_2191500	15	2191500	15	2191500	This study	GG	GG	Monomorphic	NA	Excluded - ASSiST	NA	NA	GG	GG	Monomorphic	NA	Excluded - ASSiST	NA	NA	GG	GG	Monomorphic	NA	Excluded - ASSiST	NA	NA	NA	NA
be_C_T_chr15_2712436	Vitis berlandieri	be_15_2712436	15	2712436	15	2712436	This study	GG	GG	Monomorphic	NA	Excluded - ASSiST	NA	NA	GG	GG	Monomorphic	NA	Excluded - ASSiST	NA	NA	GG	GG	Monomorphic	NA	Excluded - ASSiST	NA	NA	NA	NA
be_C_T_chr15_3216538	Vitis berlandieri	be_15_3216538	15	3216538	15	3216538	Laucou et al. 2018	GG	GG	Monomorphic	NA	Excluded - ASSiST	NA	NA	GG	GG	Monomorphic	NA	Excluded - ASSiST	NA	NA	GG	GG	Monomorphic	NA	Excluded - ASSiST	NA	NA	NA	NA
be_C_T_chr15_3691287	Vitis berlandieri	be_15_3691287	15	3691287	15	3691287	This study	--	--	Failed	NA	Excluded - ASSiST	NA	NA	--	--	Failed	NA	Excluded - ASSiST	NA	NA	--	--	Failed	NA	Excluded - ASSiST	NA	NA	NA	NA
be_C_T_chr15_4614857	Vitis berlandieri	be_15_4614857	15	4614857	15	6053341	This study	GG	GG	Monomorphic	NA	Excluded - ASSiST	NA	NA	GG	GG	Monomorphic	NA	Excluded - ASSiST	NA	NA	GG	GG	Monomorphic	NA	Excluded - ASSiST	NA	NA	NA	NA
be_C_T_chr15_6187984	Vitis berlandieri	be_15_6187984	15	6187984	15	7626468	This study	--	--	Failed	NA	Excluded - ASSiST	NA	NA	--	--	Failed	NA	Excluded - ASSiST	NA	NA	--	--	Failed	NA	Excluded - ASSiST	NA	NA	NA	NA
be_C_T_chr15_7584745	Vitis berlandieri	be_15_7584745	15	7584745	15	9023229	This study	AG	AG	Failed	NA	Excluded - ASSiST	NA	NA	AG	AG	Failed	NA	Excluded - ASSiST	NA	NA	AG	AG	Failed	NA	Excluded - ASSiST	NA	NA	NA	NA
be_C_T_chr15_8087308	Vitis berlandieri	be_15_8087308	15	8087308	15	4883143	This study	GG	GG	Monomorphic	NA	Excluded - ASSiST	NA	NA	GG	GG	Monomorphic	NA	Excluded - ASSiST	NA	NA	GG	GG	Monomorphic	NA	Excluded - ASSiST	NA	NA	NA	NA
be_C_T_chr16_10518748	Vitis berlandieri	be_16_10518748	16	10518748	16	10166501	This study	GG	GG	Monomorphic	NA	Excluded - ASSiST	NA	NA	GG	GG	Monomorphic	NA	Excluded - ASSiST	NA	NA	GG	GG	Monomorphic	NA	Excluded - ASSiST	NA	NA	NA	NA
be_C_T_chr16_11547331	Vitis berlandieri	be_16_11547331	16	11547331	16	13058281	This study	GG	GG	Monomorphic	NA	Excluded - ASSiST	NA	NA	GG	GG	Monomorphic	NA	Excluded - ASSiST	NA	NA	GG	GG	Monomorphic	NA	Excluded - ASSiST	NA	NA	NA	NA
be_C_T_chr16_12474677	Vitis berlandieri	be_16_12474677	16	12474677	16	13985627	Laucou et al. 2018	GG	GG	Monomorphic	NA	Excluded - ASSiST	NA	NA	GG	GG	Monomorphic	NA	Excluded - ASSiST	NA	NA	GG	GG	Monomorphic	NA	Excluded - ASSiST	NA	NA	NA	NA
be_C_T_chr16_13979282	Vitis berlandieri	be_16_13979282	16	13979282	16	15490232	This study	GG	GG	Monomorphic	NA	Excluded - ASSiST	NA	NA	GG	GG	Monomorphic	NA	Excluded - ASSiST	NA	NA	GG	GG	Monomorphic	NA	Excluded - ASSiST	NA	NA	NA	NA
be_C_T_chr16_15431537	Vitis berlandieri	be_16_15431537	16	15431537	16	16942487	This study	GG	AG	Failed	NA	Excluded - ASSiST	NA	NA	GG	GG	Failed	NA	Excluded - ASSiST	NA	NA	GG	GG	Failed	NA	Excluded - ASSiST	NA	NA	NA	NA
be_C_T_chr16_15926194	Vitis berlandieri	be_16_15926194	16	15926194	16	17437144	This study	GG	GG	Monomorphic	NA	Excluded - ASSiST	NA	NA	GG	GG	Monomorphic	NA	Excluded - ASSiST	NA	NA	GG	GG	Monomorphic	NA	Excluded - ASSiST	NA	NA	NA	NA
be_C_T_chr16_2211846	Vitis berlandieri	be_16_2211846	16	2211846	16	2211846	Laucou et al. 2018	AG	AG	Robust	<hkxhk>	Excluded - similar loci	16_2205363	chr16_7.186	AG	AG	Robust	<hkxhk>	Mapped	NA	chr16_5.830	AG	AG	Robust	<hkxhk>	Mapped	NA	chr16_12.267	chr16_11.250	CONGRUENT
be_C_T_chr16_2715151	Vitis berlandieri	be_16_2715151	16	2715151	16	2715151	Laucou et al. 2018	GG	AG	Robust	<lmxll>	Excluded - similar loci	16_2728969	chr16_8.432	GG	AG	Robust	<nnxnp>	Excluded - similar loci	16_2728969	chr16_6.570	GG	GG	Monomorphic	NA	Excluded - ASSiST	NA	NA	NA	CONGRUENT
be_C_T_chr16_3192042	Vitis berlandieri	be_16_3192042	16	3192042	16	3192042	This study	GG	GG	Monomorphic	NA	Excluded - ASSiST	NA	NA	GG	GG	Monomorphic	NA	Excluded - ASSiST	NA	NA	GG	GG	Monomorphic	NA	Excluded - ASSiST	NA	NA	NA	NA
be_C_T_chr16_5141952	Vitis berlandieri	be_16_5141952	16	5141952	16	4789705	This study	GG	GG	Monomorphic	NA	Excluded - ASSiST	NA	NA	GG	GG	Monomorphic	NA	Excluded - ASSiST	NA	NA	GG	GG	Monomorphic	NA	Excluded - ASSiST	NA	NA	NA	NA
be_C_T_chr16_7088222	Vitis berlandieri	be_16_7088222	16	7088222	16	6735975	This study	GG	GG	Failed	NA	Excluded - ASSiST	NA	NA	GG	GG	Failed	NA	Excluded - ASSiST	NA	NA	GG	GG	Failed	NA	Excluded - ASSiST	NA	NA	NA	NA
be_C_T_chr16_751211	Vitis berlandieri	be_16_751211	16	751211	16	751211	This study	--	--	Failed	NA	Excluded - ASSiST	NA	NA	--	--	Failed	NA	Excluded - ASSiST	NA	NA	--	--	Failed	NA	Excluded - ASSiST	NA	NA	NA	NA
be_C_T_chr16_8589438	Vitis berlandieri	be_16_8589438	16	8589438	16	8237191	This study	--	--	Failed	NA	Excluded - ASSiST	NA	NA	--	--	Failed	NA	Excluded - ASSiST	NA	NA	--	--	Failed	NA	Excluded - ASSiST	NA	NA	NA	NA
be_C_T_chr16_random_568874	Vitis berlandieri	be_16_568874	16_RANDOM	568874	16	3954662	This study	GG	GG	Monomorphic	NA	Excluded - ASSiST	NA	NA	GG	GG	Monomorphic	NA	Excluded - ASSiST	NA	NA	GG	GG	Monomorphic	NA	Excluded - ASSiST	NA	NA	NA	NA
be_C_T_chr17_10484580	Vitis berlandieri	be_17_10484580	17	10484580	17	10616208	This study	GG	GG	Monomorphic	NA	Excluded - ASSiST	NA	NA	GG	GG	Monomorphic	NA	Excluded - ASSiST	NA	NA	GG	GG	Monomorphic	NA	Excluded - ASSiST	NA	NA	NA	NA
be_C_T_chr17_11981751	Vitis berlandieri	be_17_11981751	17	11981751	17	12113379	This study	AG	AG	Robust	<hkxhk>	Mapped	NA	chr17_51.030	AG	AA	Robust	<lmxll>	Excluded - similar loci	17_108934	chr17_59.841	AG	AG	Robust	<hkxhk>	Excluded - similar loci	17_12025728	chr17_51.308	chr17_67.160	CONGRUENT
be_C_T_chr17_13972546	Vitis berlandieri	be_17_13972546	17	13972546	17	14934409	This study	--	--	Failed	NA	Excluded - ASSiST	NA	NA	--	--	Failed	NA	Excluded - ASSiST	NA	NA	--	--	Failed	NA	Excluded - ASSiST	NA	NA	NA	NA
be_C_T_chr17_14885464	Vitis berlandieri	be_17_14885464	17	14885464	17	15847327	This study	GG	GG	Monomorphic	NA	Excluded - ASSiST	NA	NA	GG	--	Monomorphic	NA	Excluded - ASSiST	NA	NA	GG	GG	Monomorphic	NA	Excluded - ASSiST	NA	NA	NA	NA
be_C_T_chr17_15839034	Vitis berlandieri	be_17_15839034	17	15839034	17	16800897	This study	--	--	Failed	NA	Excluded - ASSiST	NA	NA	--	--	Failed	NA	Excluded - ASSiST	NA	NA	--	--	Failed	NA	Excluded - ASSiST	NA	NA	NA	NA
be_C_T_chr17_16451257	Vitis berlandieri	be_17_16451257	17	16451257	17	17413120	This study	AG	AG	Failed	NA	Excluded - ASSiST	NA	NA	AG	AG	Failed	NA	Excluded - ASSiST	NA	NA	GG	AG	Failed	NA	Excluded - ASSiST	NA	NA	NA	NA
be_C_T_chr17_16803085	Vitis berlandieri	be_17_16803085	17	16803085	17	17764948	This study	GG	GG	Monomorphic	NA	Excluded - ASSiST	NA	NA	GG	GG	Monomorphic	NA	Excluded - ASSiST	NA	NA	GG	GG	Monomorphic	NA	Excluded - ASSiST	NA	NA	NA	NA
be_C_T_chr17_3174616	Vitis berlandieri	be_17_3174616	17	3174616	17	3306244	This study	GG	GG	Monomorphic	NA	Excluded - ASSiST	NA	NA	GG	GG	Monomorphic	NA	Excluded - ASSiST	NA	NA	GG	GG	Monomorphic	NA	Excluded - ASSiST	NA	NA	NA	NA
be_C_T_chr17_4682415	Vitis berlandieri	be_17_4682415	17	4682415	17	4814043	This study	--	--	Failed	NA	Excluded - ASSiST	NA	NA	--	--	Failed	NA	Excluded - ASSiST	NA	NA	--	--	Failed	NA	Excluded - ASSiST	NA	NA	NA	NA
be_C_T_chr17_9027484	Vitis berlandieri	be_17_9027484	17	9027484	17	9159112	This study	GG	GG	Monomorphic	NA	Excluded - ASSiST	NA	NA	GG	GG	Monomorphic	NA	Excluded - ASSiST	NA	NA	GG	GG	Monomorphic	NA	Excluded - ASSiST	NA	NA	NA	NA
be_C_T_chr17_9531950	Vitis berlandieri	be_17_9531950	17	9531950	17	9663578	This study	GG	GG	Monomorphic	NA	Excluded - ASSiST	NA	NA	GG	GG	Monomorphic	NA	Excluded - ASSiST	NA	NA	GG	GG	Monomorphic	NA	Excluded - ASSiST	NA	NA	NA	NA
be_C_T_chr18_10967519	Vitis berlandieri	be_18_10967519	18	10967519	18	10967519	This study	GO	GO	Null_2_Cluster	<hkxhk>	Mapped	NA	chr18_42.294	GG	GG	Monomorphic	NA	Excluded - ASSiST	NA	NA	OO	GO	Null_2_Cluster	<nnxnp>	Excluded - similar loci	18_11012552	chr18_41.150	chr18_78.160	CONGRUENT
be_C_T_chr18_1249477	Vitis berlandieri	be_18_1249477	18	1249477	18	1249477	This study	GG	AG	Robust	<lmxll>	Excluded - similar loci	18_1116265	chr18_6.779	AG	GG	Robust	<lmxll>	Mapped	NA	chr18_7.030	AG	GG	Robust	<lmxll>	Excluded - similar loci	18_1482954	chr18_2.904	chr18_9.090	CONGRUENT
be_C_T_chr18_13425462	Vitis berlandieri	be_18_13425462	18	13425462	18	13425462	This study	GG	GG	Monomorphic	NA	Excluded - ASSiST	NA	NA	OO	OO	Failed	NA	Excluded - ASSiST	NA	NA	GG	GG	Monomorphic	NA	Excluded - ASSiST	NA	NA	NA	NA
be_C_T_chr18_15887804	Vitis berlandieri	be_18_15887804	18	15887804	18	14825071	This study	AA	AA	Monomorphic	NA	Excluded - ASSiST	NA	NA	AA	AA	Monomorphic	NA	Excluded - ASSiST	NA	NA	AA	AA	Monomorphic	NA	Excluded - ASSiST	NA	NA	NA	NA
be_C_T_chr18_16849058	Vitis berlandieri	be_18_16849058	18	16849058	18	16849058	This study	--	--	Failed	NA	Excluded - ASSiST	NA	NA	--	--	Failed	NA	Excluded - ASSiST	NA	NA	--	--	Failed	NA	Excluded - ASSiST	NA	NA	NA	NA
be_C_T_chr18_20284539	Vitis berlandieri	be_18_20284539	18	20284539	18	23229463	Laucou et al. 2018	AG	AA	Failed	NA	Excluded - ASSiST	NA	NA	AG	AA	Failed	NA	Excluded - ASSiST	NA	NA	AG	AG	Failed	NA	Excluded - ASSiST	NA	NA	NA	NA
be_C_T_chr18_20769025	Vitis berlandieri	be_18_20769025	18	20769025	18	23713959	This study	GG	GG	Monomorphic	NA	Excluded - ASSiST	NA	NA	GG	GG	Monomorphic	NA	Excluded - ASSiST	NA	NA	GG	GG	Monomorphic	NA	Excluded - ASSiST	NA	NA	NA	NA
be_C_T_chr18_24255756	Vitis berlandieri	be_18_24255756	18	24255756	18	27672777	This study	AG	GG	Robust	<nnxnp>	Excluded - similar loci	18_24707972	chr18_74.108	GG	GG	Monomorphic	NA	Excluded - ASSiST	NA	NA	GG	AG	Robust	<nnxnp>	Excluded - similar loci	18_3071342	chr18_86.467	NA	CONGRUENT
be_C_T_chr18_24679023	Vitis berlandieri	be_18_24679023	18	24679023	18	28096044	This study	AG	AG	Failed	NA	Excluded - ASSiST	NA	NA	GG	GG	Monomorphic	NA	Excluded - ASSiST	NA	NA	GG	AG	Robust	<nnxnp>	Mapped	NA	chr19_40.556	chr19_50.450	INCONGRUENT
be_C_T_chr18_25646557	Vitis berlandieri	be_18_25646557	18	25646557	18	29063578	This study	GG	GG	Monomorphic	NA	Excluded - ASSiST	NA	NA	GG	GG	Monomorphic	NA	Excluded - ASSiST	NA	NA	GG	GG	Monomorphic	NA	Excluded - ASSiST	NA	NA	NA	NA
be_C_T_chr18_26115662	Vitis berlandieri	be_18_26115662	18	26115662	18	29532683	Laucou et al. 2018	AG	AG	Robust	<hkxhk>	Mapped	NA	chr18_75.532	GG	AG	Robust	<nnxnp>	Excluded - similar loci	18_25931148	chr18_128.590	GG	AG	Robust	<nnxnp>	Mapped	NA	chr18_95.117	chr18_139.740	CONGRUENT
be_C_T_chr18_29065940	Vitis berlandieri	be_18_29065940	18	29065940	18	34274303	This study	GG	GG	Monomorphic	NA	Excluded - ASSiST	NA	NA	GG	GG	Monomorphic	NA	Excluded - ASSiST	NA	NA	GG	GG	Monomorphic	NA	Excluded - ASSiST	NA	NA	NA	NA
be_C_T_chr18_7124037	Vitis berlandieri	be_18_7124037	18	7124037	18	7124037	This study	GG	GG	Monomorphic	NA	Excluded - ASSiST	NA	NA	GG	GG	Monomorphic	NA	Excluded - ASSiST	NA	NA	GG	GG	Monomorphic	NA	Excluded - ASSiST	NA	NA	NA	NA
be_C_T_chr19_10060306	Vitis berlandieri	be_19_10060306	19	10060306	19	10060306	This study	--	--	Failed	NA	Excluded - ASSiST	NA	NA	--	--	Failed	NA	Excluded - ASSiST	NA	NA	--	--	Failed	NA	Excluded - ASSiST	NA	NA	NA	NA
be_C_T_chr19_10526679	Vitis berlandieri	be_19_10526679	19	10526679	19	10526679	This study	GG	GG	Monomorphic	NA	Excluded - ASSiST	NA	NA	GG	GG	Monomorphic	NA	Excluded - ASSiST	NA	NA	GG	GG	Monomorphic	NA	Excluded - ASSiST	NA	NA	NA	NA
be_C_T_chr19_12489716	Vitis berlandieri	be_19_12489716	19	12489716	19	12489716	This study	--	--	Failed	NA	Excluded - ASSiST	NA	NA	--	--	Failed	NA	Excluded - ASSiST	NA	NA	--	--	Failed	NA	Excluded - ASSiST	NA	NA	NA	NA
be_C_T_chr19_18858496	Vitis berlandieri	be_19_18858496	19	18858496	19	19532310	This study	GG	GG	Monomorphic	NA	Excluded - ASSiST	NA	NA	GG	GG	Monomorphic	NA	Excluded - ASSiST	NA	NA	GG	GG	Monomorphic	NA	Excluded - ASSiST	NA	NA	NA	NA
be_C_T_chr19_20823457	Vitis berlandieri	be_19_20823457	19	20823457	19	21497271	This study	GG	GG	Monomorphic	NA	Excluded - ASSiST	NA	NA	GG	GG	Monomorphic	NA	Excluded - ASSiST	NA	NA	GG	GG	Monomorphic	NA	Excluded - ASSiST	NA	NA	NA	NA
be_C_T_chr19_21338053	Vitis berlandieri	be_19_21338053	19	21338053	19	22011867	This study	OO	GO	Null_2_Cluster	<lmxll>	Mapped	NA	chr19_56.851	GG	GG	Monomorphic	NA	Excluded - ASSiST	NA	NA	GO	OO	Null_2_Cluster	<lmxll>	Excluded - similar loci	19_21908625	chr19_63.791	chr19_77.080	CONGRUENT
be_C_T_chr19_248490	Vitis berlandieri	be_19_248490	19	248490	19	248490	This study	--	--	Failed	NA	Excluded - ASSiST	NA	NA	--	--	Failed	NA	Excluded - ASSiST	NA	NA	--	--	Failed	NA	Excluded - ASSiST	NA	NA	NA	NA
be_C_T_chr19_4669620	Vitis berlandieri	be_19_4669620	19	4669620	19	4669620	This study	GG	GG	Monomorphic	NA	Excluded - ASSiST	NA	NA	GG	GG	Monomorphic	NA	Excluded - ASSiST	NA	NA	GG	GG	Monomorphic	NA	Excluded - ASSiST	NA	NA	NA	NA
be_C_T_chr19_5137837	Vitis berlandieri	be_19_5137837	19	5137837	19	5137837	This study	--	--	Failed	NA	Excluded - ASSiST	NA	NA	--	--	Failed	NA	Excluded - ASSiST	NA	NA	--	--	Failed	NA	Excluded - ASSiST	NA	NA	NA	NA
be_C_T_chr2_13046859	Vitis berlandieri	be_2_13046859	2	13046859	2	13158858	This study	OO	GG	NullAllele-Failed	NA	Excluded - ASSiST	NA	NA	GO	GO	Null_2_Cluster	<hkxhk>	Excluded - poor fit	NA	NA	GG	OO	NullAllele-Failed	NA	Excluded - ASSiST	NA	NA	NA	NA
be_C_T_chr2_15049414	Vitis berlandieri	be_2_15049414	2	15049414	2	15161413	This study	GG	GG	Monomorphic	NA	Excluded - ASSiST	NA	NA	GG	AG	Robust	<nnxnp>	Excluded - poor fit	NA	NA	GG	GG	Monomorphic	NA	Excluded - ASSiST	NA	NA	NA	NA
be_C_T_chr2_2720067	Vitis berlandieri	be_2_2720067	2	2720067	2	2532483	This study	GG	GG	Monomorphic	NA	Excluded - ASSiST	NA	NA	GG	GG	Monomorphic	NA	Excluded - ASSiST	NA	NA	GG	GG	Monomorphic	NA	Excluded - ASSiST	NA	NA	NA	NA
be_C_T_chr2_3738448	Vitis berlandieri	be_2_3738448	2	3738448	2	3550864	This study	AG	AG	Robust	<hkxhk>	Mapped	NA	chr02_12.864	GG	AG	Robust	<nnxnp>	Mapped	NA	chr02_19.833	GG	AG	Robust	<nnxnp>	Excluded - similar loci	2_3511534	chr02_16.061	chr02_23.450	CONGRUENT
be_C_T_chr2_5188365	Vitis berlandieri	be_2_5188365	2	5188365	2	5131152	This study	GG	GG	Monomorphic	NA	Excluded - ASSiST	NA	NA	GG	GG	Monomorphic	NA	Excluded - ASSiST	NA	NA	GG	GG	Monomorphic	NA	Excluded - ASSiST	NA	NA	NA	NA
be_C_T_chr2_6189454	Vitis berlandieri	be_2_6189454	2	6189454	2	6301453	This study	GG	GG	Monomorphic	NA	Excluded - ASSiST	NA	NA	GG	AG	Robust	<nnxnp>	Excluded - similar loci	2_5788962	chr02_45.749	GG	GG	Monomorphic	NA	Excluded - ASSiST	NA	NA	NA	CONGRUENT
be_C_T_chr2_7153799	Vitis berlandieri	be_2_7153799	2	7153799	2	7265798	This study	GG	GG	Monomorphic	NA	Excluded - ASSiST	NA	NA	GG	GG	Monomorphic	NA	Excluded - ASSiST	NA	NA	GG	GG	Monomorphic	NA	Excluded - ASSiST	NA	NA	NA	NA
be_C_T_chr2_9637154	Vitis berlandieri	be_2_9637154	2	9637154	2	9749153	This study	GG	GG	Monomorphic	NA	Excluded - ASSiST	NA	NA	GG	GG	Monomorphic	NA	Excluded - ASSiST	NA	NA	GG	GG	Monomorphic	NA	Excluded - ASSiST	NA	NA	NA	NA
be_C_T_chr3_11739288	Vitis berlandieri	be_3_11739288	3	11739288	3	11883827	This study	GG	GG	Monomorphic	NA	Excluded - ASSiST	NA	NA	GG	GG	Monomorphic	NA	Excluded - ASSiST	NA	NA	GG	GG	Monomorphic	NA	Excluded - ASSiST	NA	NA	NA	NA
be_C_T_chr3_13669444	Vitis berlandieri	be_3_13669444	3	13669444	3	13801860	This study	--	--	Failed	NA	Excluded - ASSiST	NA	NA	--	--	Failed	NA	Excluded - ASSiST	NA	NA	--	--	Failed	NA	Excluded - ASSiST	NA	NA	NA	NA
be_C_T_chr3_17587890	Vitis berlandieri	be_3_17587890	3	17587890	3	18941552	This study	GG	GG	Monomorphic	NA	Excluded - ASSiST	NA	NA	GG	GG	Monomorphic	NA	Excluded - ASSiST	NA	NA	GG	GG	Monomorphic	NA	Excluded - ASSiST	NA	NA	NA	NA
be_C_T_chr3_18933467	Vitis berlandieri	be_3_18933467	3	18933467	3	25774155	Laucou et al. 2018	GG	GG	Monomorphic	NA	Excluded - ASSiST	NA	NA	GG	GG	Monomorphic	NA	Excluded - ASSiST	NA	NA	GG	GG	Monomorphic	NA	Excluded - ASSiST	NA	NA	NA	NA
be_C_T_chr3_235494	Vitis berlandieri	be_3_235494	3	235494	3	235494	This study	GG	GG	Monomorphic	NA	Excluded - ASSiST	NA	NA	GG	GG	Monomorphic	NA	Excluded - ASSiST	NA	NA	GG	GG	Monomorphic	NA	Excluded - ASSiST	NA	NA	NA	NA
be_C_T_chr3_2644499	Vitis berlandieri	be_3_2644499	3	2644499	3	2644499	This study	GG	GG	Monomorphic	NA	Excluded - ASSiST	NA	NA	GG	GG	Monomorphic	NA	Excluded - ASSiST	NA	NA	GG	GG	Monomorphic	NA	Excluded - ASSiST	NA	NA	NA	NA
be_C_T_chr3_4524379	Vitis berlandieri	be_3_4524379	3	4524379	3	4916136	This study	GG	GG	Monomorphic	NA	Excluded - ASSiST	NA	NA	GG	GG	Monomorphic	NA	Excluded - ASSiST	NA	NA	GG	GG	Monomorphic	NA	Excluded - ASSiST	NA	NA	NA	NA
be_C_T_chr3_8407819	Vitis berlandieri	be_3_8407819	3	8407819	3	8407819	This study	GG	GG	Monomorphic	NA	Excluded - ASSiST	NA	NA	GG	GG	Monomorphic	NA	Excluded - ASSiST	NA	NA	GG	GG	Monomorphic	NA	Excluded - ASSiST	NA	NA	NA	NA
be_C_T_chr3_9813417	Vitis berlandieri	be_3_9813417	3	9813417	3	9945833	This study	--	--	Failed	NA	Excluded - ASSiST	NA	NA	--	--	Failed	NA	Excluded - ASSiST	NA	NA	--	--	Failed	NA	Excluded - ASSiST	NA	NA	NA	NA
be_C_T_chr4_14754385	Vitis berlandieri	be_4_14754385	4	14754385	4	14900635	This study	--	--	Failed	NA	Excluded - ASSiST	NA	NA	--	--	Failed	NA	Excluded - ASSiST	NA	NA	--	--	Failed	NA	Excluded - ASSiST	NA	NA	NA	NA
be_C_T_chr4_15732262	Vitis berlandieri	be_4_15732262	4	15732262	4	15878512	This study	GG	GG	Monomorphic	NA	Excluded - ASSiST	NA	NA	GG	GG	Monomorphic	NA	Excluded - ASSiST	NA	NA	GG	GG	Monomorphic	NA	Excluded - ASSiST	NA	NA	NA	NA
be_C_T_chr4_16175206	Vitis berlandieri	be_4_16175206	4	16175206	4	16541892	This study	GG	GG	Monomorphic	NA	Excluded - ASSiST	NA	NA	GG	GG	Monomorphic	NA	Excluded - ASSiST	NA	NA	GG	GG	Monomorphic	NA	Excluded - ASSiST	NA	NA	NA	NA
be_C_T_chr4_17156806	Vitis berlandieri	be_4_17156806	4	17156806	4	17523492	This study	GG	GG	Monomorphic	NA	Excluded - ASSiST	NA	NA	GG	GG	Monomorphic	NA	Excluded - ASSiST	NA	NA	GG	GG	Monomorphic	NA	Excluded - ASSiST	NA	NA	NA	NA
be_C_T_chr4_17637966	Vitis berlandieri	be_4_17637966	4	17637966	4	18004652	Laucou et al. 2018	GG	GG	Monomorphic	NA	Excluded - ASSiST	NA	NA	GG	AA	Monomorphic	NA	Excluded - ASSiST	NA	NA	GG	GG	Monomorphic	NA	Excluded - ASSiST	NA	NA	NA	NA
be_C_T_chr4_18600968	Vitis berlandieri	be_4_18600968	4	18600968	4	18967654	This study	AG	GG	Robust	<nnxnp>	Excluded - similar loci	4_18600189	chr04_53.236	GG	AG	Robust	<nnxnp>	Mapped	NA	chr04_72.057	GG	AG	Robust	<nnxnp>	Excluded - similar loci	4_18600189	chr04_60.358	chr04_77.690	CONGRUENT
be_C_T_chr4_19566102	Vitis berlandieri	be_4_19566102	4	19566102	4	19932788	Laucou et al. 2018	GG	GG	Monomorphic	NA	Excluded - ASSiST	NA	NA	GG	GG	Monomorphic	NA	Excluded - ASSiST	NA	NA	GG	GG	Monomorphic	NA	Excluded - ASSiST	NA	NA	NA	NA
be_C_T_chr4_21025980	Vitis berlandieri	be_4_21025980	4	21025980	4	21869920	This study	GG	GG	Monomorphic	NA	Excluded - ASSiST	NA	NA	GG	GG	Monomorphic	NA	Excluded - ASSiST	NA	NA	GG	GG	Monomorphic	NA	Excluded - ASSiST	NA	NA	NA	NA
be_C_T_chr4_23429474	Vitis berlandieri	be_4_23429474	4	23429474	4	24273414	This study	GG	GG	Monomorphic	NA	Excluded - ASSiST	NA	NA	GG	GG	Monomorphic	NA	Excluded - ASSiST	NA	NA	GG	GG	Monomorphic	NA	Excluded - ASSiST	NA	NA	NA	NA
be_C_T_chr4_5553214	Vitis berlandieri	be_4_5553214	4	5553214	4	5553214	This study	GG	GG	Monomorphic	NA	Excluded - ASSiST	NA	NA	GG	GG	Monomorphic	NA	Excluded - ASSiST	NA	NA	GG	GG	Monomorphic	NA	Excluded - ASSiST	NA	NA	NA	NA
be_C_T_chr4_6993124	Vitis berlandieri	be_4_6993124	4	6993124	4	6993124	This study	OO	GG	Monomorphic	NA	Excluded - ASSiST	NA	NA	OO	OO	Failed	NA	Excluded - ASSiST	NA	NA	OO	OO	Failed	NA	Excluded - ASSiST	NA	NA	NA	NA
be_C_T_chr4_7954434	Vitis berlandieri	be_4_7954434	4	7954434	4	7954434	This study	GG	GG	Monomorphic	NA	Excluded - ASSiST	NA	NA	GG	GG	Monomorphic	NA	Excluded - ASSiST	NA	NA	GG	GG	Monomorphic	NA	Excluded - ASSiST	NA	NA	NA	NA
be_C_T_chr4_9395404	Vitis berlandieri	be_4_9395404	4	9395404	4	21351243	Laucou et al. 2018	AA	AG	Robust	<lmxll>	Excluded - similar loci	4_9221320	NA	AA	AA	Monomorphic	NA	Excluded - ASSiST	NA	NA	AA	AA	Monomorphic	NA	Excluded - ASSiST	NA	NA	NA	NA
be_C_T_chr4_random_64464	Vitis berlandieri	be_4_64464	4_RANDOM	64464	4	20869576	This study	GG	GG	Monomorphic	NA	Excluded - ASSiST	NA	NA	GG	GG	Monomorphic	NA	Excluded - ASSiST	NA	NA	GG	GG	Monomorphic	NA	Excluded - ASSiST	NA	NA	NA	NA
be_C_T_chr5_10489883	Vitis berlandieri	be_5_10489883	5	10489883	5	10911620	This study	AG	AG	Failed	NA	Excluded - ASSiST	NA	NA	GG	GG	Monomorphic	NA	Excluded - ASSiST	NA	NA	AG	AG	Failed	NA	Excluded - ASSiST	NA	NA	NA	NA
be_C_T_chr5_12341243	Vitis berlandieri	be_5_12341243	5	12341243	5	12762980	This study	--	--	Failed	NA	Excluded - ASSiST	NA	NA	--	--	Failed	NA	Excluded - ASSiST	NA	NA	--	--	Failed	NA	Excluded - ASSiST	NA	NA	NA	NA
be_C_T_chr5_12735781	Vitis berlandieri	be_5_12735781	5	12735781	5	13157518	This study	--	--	Failed	NA	Excluded - ASSiST	NA	NA	--	--	Failed	NA	Excluded - ASSiST	NA	NA	--	--	Failed	NA	Excluded - ASSiST	NA	NA	NA	NA
be_C_T_chr5_13349694	Vitis berlandieri	be_5_13349694	5	13349694	5	13771431	This study	--	--	Failed	NA	Excluded - ASSiST	NA	NA	--	--	Failed	NA	Excluded - ASSiST	NA	NA	--	--	Failed	NA	Excluded - ASSiST	NA	NA	NA	NA
be_C_T_chr5_18718827	Vitis berlandieri	be_5_18718827	5	18718827	5	19140564	This study	GG	GG	Monomorphic	NA	Excluded - ASSiST	NA	NA	GG	GG	Monomorphic	NA	Excluded - ASSiST	NA	NA	GG	GG	Monomorphic	NA	Excluded - ASSiST	NA	NA	NA	NA
be_C_T_chr5_19649349	Vitis berlandieri	be_5_19649349	5	19649349	5	20071086	This study	GG	GG	Monomorphic	NA	Excluded - ASSiST	NA	NA	GG	GG	Monomorphic	NA	Excluded - ASSiST	NA	NA	GG	GG	Monomorphic	NA	Excluded - ASSiST	NA	NA	NA	NA
be_C_T_chr5_20191341	Vitis berlandieri	be_5_20191341	5	20191341	5	20613078	This study	GG	GG	Monomorphic	NA	Excluded - ASSiST	NA	NA	GG	GG	Monomorphic	NA	Excluded - ASSiST	NA	NA	GG	GG	Monomorphic	NA	Excluded - ASSiST	NA	NA	NA	NA
be_C_T_chr5_21630568	Vitis berlandieri	be_5_21630568	5	21630568	5	22052305	This study	GG	GG	Monomorphic	NA	Excluded - ASSiST	NA	NA	GG	GG	Monomorphic	NA	Excluded - ASSiST	NA	NA	GG	GG	Monomorphic	NA	Excluded - ASSiST	NA	NA	NA	NA
be_C_T_chr5_2203568	Vitis berlandieri	be_5_2203568	5	2203568	5	2203568	This study	GG	GG	Monomorphic	NA	Excluded - ASSiST	NA	NA	GG	GG	Monomorphic	NA	Excluded - ASSiST	NA	NA	GG	GG	Monomorphic	NA	Excluded - ASSiST	NA	NA	NA	NA
be_C_T_chr5_23512702	Vitis berlandieri	be_5_23512702	5	23512702	5	24141802	This study	GG	GG	Monomorphic	NA	Excluded - ASSiST	NA	NA	GG	GG	Monomorphic	NA	Excluded - ASSiST	NA	NA	GG	GG	Monomorphic	NA	Excluded - ASSiST	NA	NA	NA	NA
be_C_T_chr5_24013162	Vitis berlandieri	be_5_24013162	5	24013162	5	24642262	This study	GG	GG	Monomorphic	NA	Excluded - ASSiST	NA	NA	GG	GG	Monomorphic	NA	Excluded - ASSiST	NA	NA	GG	GG	Monomorphic	NA	Excluded - ASSiST	NA	NA	NA	NA
be_C_T_chr5_2650482	Vitis berlandieri	be_5_2650482	5	2650482	5	2650482	This study	GG	GG	Monomorphic	NA	Excluded - ASSiST	NA	NA	GG	GG	Monomorphic	NA	Excluded - ASSiST	NA	NA	GG	GG	Monomorphic	NA	Excluded - ASSiST	NA	NA	NA	NA
be_C_T_chr5_4116949	Vitis berlandieri	be_5_4116949	5	4116949	5	4116949	This study	GG	GG	Monomorphic	NA	Excluded - ASSiST	NA	NA	GG	GG	Monomorphic	NA	Excluded - ASSiST	NA	NA	GG	GG	Monomorphic	NA	Excluded - ASSiST	NA	NA	NA	NA
be_C_T_chr5_4623520	Vitis berlandieri	be_5_4623520	5	4623520	5	4623520	This study	GG	GG	Monomorphic	NA	Excluded - ASSiST	NA	NA	AG	AG	Failed	NA	Excluded - ASSiST	NA	NA	GG	GG	Monomorphic	NA	Excluded - ASSiST	NA	NA	NA	NA
be_C_T_chr5_8021993	Vitis berlandieri	be_5_8021993	5	8021993	5	8021993	This study	GG	GG	Monomorphic	NA	Excluded - ASSiST	NA	NA	GG	GG	Monomorphic	NA	Excluded - ASSiST	NA	NA	GG	GG	Monomorphic	NA	Excluded - ASSiST	NA	NA	NA	NA
be_C_T_chr5_8503842	Vitis berlandieri	be_5_8503842	5	8503842	5	8503842	This study	GG	GG	Monomorphic	NA	Excluded - ASSiST	NA	NA	GG	GG	Monomorphic	NA	Excluded - ASSiST	NA	NA	GG	GG	Monomorphic	NA	Excluded - ASSiST	NA	NA	NA	NA
be_C_T_chr5_9040383	Vitis berlandieri	be_5_9040383	5	9040383	5	9040383	This study	GG	GG	Monomorphic	NA	Excluded - ASSiST	NA	NA	GG	GG	Monomorphic	NA	Excluded - ASSiST	NA	NA	GG	GG	Monomorphic	NA	Excluded - ASSiST	NA	NA	NA	NA
be_C_T_chr6_11948938	Vitis berlandieri	be_6_11948938	6	11948938	6	13073948	Laucou et al. 2018	GG	GG	Monomorphic	NA	Excluded - ASSiST	NA	NA	GG	GG	Monomorphic	NA	Excluded - ASSiST	NA	NA	GG	GG	Monomorphic	NA	Excluded - ASSiST	NA	NA	NA	NA
be_C_T_chr6_1223372	Vitis berlandieri	be_6_1223372	6	1223372	6	1223372	This study	GG	GG	Monomorphic	NA	Excluded - ASSiST	NA	NA	GG	GG	Monomorphic	NA	Excluded - ASSiST	NA	NA	GG	GG	Monomorphic	NA	Excluded - ASSiST	NA	NA	NA	NA
be_C_T_chr6_17358596	Vitis berlandieri	be_6_17358596	6	17358596	6	18495922	This study	GG	GG	Monomorphic	NA	Excluded - ASSiST	NA	NA	GG	GG	Monomorphic	NA	Excluded - ASSiST	NA	NA	GG	GG	Monomorphic	NA	Excluded - ASSiST	NA	NA	NA	NA
be_C_T_chr6_2688971	Vitis berlandieri	be_6_2688971	6	2688971	6	2688971	This study	GG	GG	Monomorphic	NA	Excluded - ASSiST	NA	NA	GG	GG	Monomorphic	NA	Excluded - ASSiST	NA	NA	GG	GG	Monomorphic	NA	Excluded - ASSiST	NA	NA	NA	NA
be_C_T_chr6_3635806	Vitis berlandieri	be_6_3635806	6	3635806	6	3635806	This study	GG	GG	Monomorphic	NA	Excluded - ASSiST	NA	NA	GG	GG	Monomorphic	NA	Excluded - ASSiST	NA	NA	GG	GG	Monomorphic	NA	Excluded - ASSiST	NA	NA	NA	NA
be_C_T_chr7_11949576	Vitis berlandieri	be_7_11949576	7	11949576	7	12331552	Laucou et al. 2018	AG	GG	Robust	<nnxnp>	Excluded - similar loci	7_14023326	chr07_39.504	GG	GG	Monomorphic	NA	Excluded - ASSiST	NA	NA	GG	AG	Robust	<nnxnp>	Mapped	NA	chr07_36.120	chr07_57.310	CONGRUENT
be_C_T_chr7_1265636	Vitis berlandieri	be_7_1265636	7	1265636	7	1647612	This study	GG	GG	Monomorphic	NA	Excluded - ASSiST	NA	NA	GG	GG	Monomorphic	NA	Excluded - ASSiST	NA	NA	GG	GG	Monomorphic	NA	Excluded - ASSiST	NA	NA	NA	NA
be_C_T_chr7_14061143	Vitis berlandieri	be_7_14061143	7	14061143	Un	3212597	This study	GO	GO	Null_2_Cluster	<hkxhk>	Mapped	NA	chr07_39.682	GG	GG	Monomorphic	NA	Excluded - ASSiST	NA	NA	GO	GO	Null_2_Cluster	<hkxhk>	Mapped	NA	chr07_36.156	chr07_58.990	NA
be_C_T_chr7_16356393	Vitis berlandieri	be_7_16356393	7	16356393	7	22685520	This study	GG	GG	Monomorphic	NA	Excluded - ASSiST	NA	NA	GG	GG	Monomorphic	NA	Excluded - ASSiST	NA	NA	GG	GG	Monomorphic	NA	Excluded - ASSiST	NA	NA	NA	NA
be_C_T_chr7_1719171	Vitis berlandieri	be_7_1719171	7	1719171	7	2101147	This study	GG	GG	Monomorphic	NA	Excluded - ASSiST	NA	NA	GG	GG	Monomorphic	NA	Excluded - ASSiST	NA	NA	GG	GG	Monomorphic	NA	Excluded - ASSiST	NA	NA	NA	NA
be_C_T_chr7_20775432	Vitis berlandieri	be_7_20775432	7	20775432	7	27104559	This study	--	--	Failed	NA	Excluded - ASSiST	NA	NA	--	--	Failed	NA	Excluded - ASSiST	NA	NA	--	--	Failed	NA	Excluded - ASSiST	NA	NA	NA	NA
be_C_T_chr7_4155152	Vitis berlandieri	be_7_4155152	7	4155152	7	4537128	Laucou et al. 2018	GG	GG	Monomorphic	NA	Excluded - ASSiST	NA	NA	GG	GG	Monomorphic	NA	Excluded - ASSiST	NA	NA	GG	GG	Monomorphic	NA	Excluded - ASSiST	NA	NA	NA	NA
be_C_T_chr7_8511161	Vitis berlandieri	be_7_8511161	7	8511161	7	8893137	This study	--	--	Failed	NA	Excluded - ASSiST	NA	NA	--	--	Failed	NA	Excluded - ASSiST	NA	NA	--	--	Failed	NA	Excluded - ASSiST	NA	NA	NA	NA
be_C_T_chr8_11397285	Vitis berlandieri	be_8_11397285	8	11397285	8	11397285	This study	GG	GG	Monomorphic	NA	Excluded - ASSiST	NA	NA	GG	GG	Monomorphic	NA	Excluded - ASSiST	NA	NA	GG	GG	Monomorphic	NA	Excluded - ASSiST	NA	NA	NA	NA
be_C_T_chr8_17242546	Vitis berlandieri	be_8_17242546	8	17242546	8	17242546	Laucou et al. 2018	GG	GG	Monomorphic	NA	Excluded - ASSiST	NA	NA	GG	AA	Monomorphic	NA	Excluded - ASSiST	NA	NA	GG	GG	Monomorphic	NA	Excluded - ASSiST	NA	NA	NA	NA
be_C_T_chr8_21119138	Vitis berlandieri	be_8_21119138	8	21119138	8	21119138	This study	GG	GG	Monomorphic	NA	Excluded - ASSiST	NA	NA	GG	GG	Monomorphic	NA	Excluded - ASSiST	NA	NA	GG	GG	Monomorphic	NA	Excluded - ASSiST	NA	NA	NA	NA
be_C_T_chr8_21603571	Vitis berlandieri	be_8_21603571	8	21603571	8	21603571	This study	GG	GG	Monomorphic	NA	Excluded - ASSiST	NA	NA	GG	GG	Monomorphic	NA	Excluded - ASSiST	NA	NA	GG	GG	Monomorphic	NA	Excluded - ASSiST	NA	NA	NA	NA
be_C_T_chr8_2202080	Vitis berlandieri	be_8_2202080	8	2202080	8	2202080	This study	GG	GG	Monomorphic	NA	Excluded - ASSiST	NA	NA	GG	GG	Monomorphic	NA	Excluded - ASSiST	NA	NA	GG	GG	Monomorphic	NA	Excluded - ASSiST	NA	NA	NA	NA
be_C_T_chr8_2662674	Vitis berlandieri	be_8_2662674	8	2662674	8	2662674	This study	GG	GG	Monomorphic	NA	Excluded - ASSiST	NA	NA	GG	GG	Monomorphic	NA	Excluded - ASSiST	NA	NA	GG	GG	Monomorphic	NA	Excluded - ASSiST	NA	NA	NA	NA
be_C_T_chr8_5534401	Vitis berlandieri	be_8_5534401	8	5534401	8	5534401	This study	--	--	Failed	NA	Excluded - ASSiST	NA	NA	--	--	Failed	NA	Excluded - ASSiST	NA	NA	--	--	Failed	NA	Excluded - ASSiST	NA	NA	NA	NA
be_C_T_chr8_6066123	Vitis berlandieri	be_8_6066123	8	6066123	8	6066123	This study	GG	GG	Monomorphic	NA	Excluded - ASSiST	NA	NA	GG	GG	Monomorphic	NA	Excluded - ASSiST	NA	NA	GG	GG	Monomorphic	NA	Excluded - ASSiST	NA	NA	NA	NA
be_C_T_chr8_730669	Vitis berlandieri	be_8_730669	8	730669	8	730669	This study	GG	GG	Monomorphic	NA	Excluded - ASSiST	NA	NA	GG	GG	Monomorphic	NA	Excluded - ASSiST	NA	NA	GG	GG	Monomorphic	NA	Excluded - ASSiST	NA	NA	NA	NA
be_C_T_chr8_9912507	Vitis berlandieri	be_8_9912507	8	9912507	8	9912507	This study	GG	GG	Monomorphic	NA	Excluded - ASSiST	NA	NA	GG	GG	Monomorphic	NA	Excluded - ASSiST	NA	NA	GG	GG	Monomorphic	NA	Excluded - ASSiST	NA	NA	NA	NA
be_C_T_chr9_11967682	Vitis berlandieri	be_9_11967682	9	11967682	9	11967682	This study	GG	GG	Monomorphic	NA	Excluded - ASSiST	NA	NA	GG	GG	Monomorphic	NA	Excluded - ASSiST	NA	NA	GG	GG	Monomorphic	NA	Excluded - ASSiST	NA	NA	NA	NA
be_C_T_chr9_12364075	Vitis berlandieri	be_9_12364075	9	12364075	9	12364075	This study	GG	AG	DistortedAndUnexpSegreg	NA	Excluded - ASSiST	NA	NA	GG	AG	Robust	<nnxnp>	Mapped	NA	chr09_44.343	GG	GG	Monomorphic	NA	Excluded - ASSiST	NA	NA	chr09_56.170	CONGRUENT
be_C_T_chr9_13958919	Vitis berlandieri	be_9_13958919	9	13958919	9	13958919	This study	GG	GG	Monomorphic	NA	Excluded - ASSiST	NA	NA	GG	GG	Monomorphic	NA	Excluded - ASSiST	NA	NA	GG	GG	Monomorphic	NA	Excluded - ASSiST	NA	NA	NA	NA
be_C_T_chr9_15895588	Vitis berlandieri	be_9_15895588	9	15895588	9	15895588	This study	GG	GG	Monomorphic	NA	Excluded - ASSiST	NA	NA	GG	GG	Monomorphic	NA	Excluded - ASSiST	NA	NA	GG	GG	Monomorphic	NA	Excluded - ASSiST	NA	NA	NA	NA
be_C_T_chr9_20269367	Vitis berlandieri	be_9_20269367	9	20269367	9	20269367	This study	GG	GG	Failed	NA	Excluded - ASSiST	NA	NA	--	GG	Failed	NA	Excluded - ASSiST	NA	NA	GG	GG	Failed	NA	Excluded - ASSiST	NA	NA	NA	NA
be_C_T_chr9_2211032	Vitis berlandieri	be_9_2211032	9	2211032	9	2211032	This study	GG	GG	Monomorphic	NA	Excluded - ASSiST	NA	NA	GG	GG	Monomorphic	NA	Excluded - ASSiST	NA	NA	GG	GG	Monomorphic	NA	Excluded - ASSiST	NA	NA	NA	NA
be_C_T_chr9_5613952	Vitis berlandieri	be_9_5613952	9	5613952	9	5613952	This study	GG	GG	Monomorphic	NA	Excluded - ASSiST	NA	NA	GG	GG	Monomorphic	NA	Excluded - ASSiST	NA	NA	GG	GG	Monomorphic	NA	Excluded - ASSiST	NA	NA	NA	NA
be_C_T_chrUn_18204717	Vitis berlandieri	be_Un_18204717	UN	18204717	Un	7664471	This study	GG	GG	Monomorphic	NA	Excluded - ASSiST	NA	NA	GG	GG	Monomorphic	NA	Excluded - ASSiST	NA	NA	GG	GG	Monomorphic	NA	Excluded - ASSiST	NA	NA	NA	NA
be_C_T_chrUn_19696330	Vitis berlandieri	be_Un_19696330	UN	19696330	7	14385021	This study	GG	GG	Monomorphic	NA	Excluded - ASSiST	NA	NA	GG	GG	Monomorphic	NA	Excluded - ASSiST	NA	NA	GG	GG	Monomorphic	NA	Excluded - ASSiST	NA	NA	NA	NA
be_C_T_chrUn_20868030	Vitis berlandieri	be_Un_20868030	UN	20868030	16	4151801	This study	GG	GG	Monomorphic	NA	Excluded - ASSiST	NA	NA	GG	GG	Monomorphic	NA	Excluded - ASSiST	NA	NA	GG	GG	Monomorphic	NA	Excluded - ASSiST	NA	NA	NA	NA
be_C_T_chrUn_21790000	Vitis berlandieri	be_Un_21790000	UN	21790000	1	7348610	This study	GG	GG	Monomorphic	NA	Excluded - ASSiST	NA	NA	GG	GG	Monomorphic	NA	Excluded - ASSiST	NA	NA	GG	GG	Monomorphic	NA	Excluded - ASSiST	NA	NA	NA	NA
be_C_T_chrUn_24862223	Vitis berlandieri	be_Un_24862223	UN	24862223	Un	11734557	This study	GG	GG	Monomorphic	NA	Excluded - ASSiST	NA	NA	GG	GG	Monomorphic	NA	Excluded - ASSiST	NA	NA	GG	GG	Monomorphic	NA	Excluded - ASSiST	NA	NA	NA	NA
be_C_T_chrUn_26955129	Vitis berlandieri	be_Un_26955129	UN	26955129	Un	13381398	This study	GG	GG	Monomorphic	NA	Excluded - ASSiST	NA	NA	GG	GG	Monomorphic	NA	Excluded - ASSiST	NA	NA	GG	GG	Monomorphic	NA	Excluded - ASSiST	NA	NA	NA	NA
be_C_T_chrUn_27962314	Vitis berlandieri	be_Un_27962314	UN	27962314	10	3163008	This study	GG	GG	Monomorphic	NA	Excluded - ASSiST	NA	NA	AA	GG	Failed	NA	Excluded - ASSiST	NA	NA	GO	GO	Null_2_Cluster	<hkxhk>	Excluded - poor fit	NA	NA	NA	NA
be_C_T_chrUn_32456792	Vitis berlandieri	be_Un_32456792	UN	32456792	Un	17644217	This study	GG	GG	Monomorphic	NA	Excluded - ASSiST	NA	NA	GG	GG	Monomorphic	NA	Excluded - ASSiST	NA	NA	GG	GG	Monomorphic	NA	Excluded - ASSiST	NA	NA	NA	NA
be_C_T_chrUn_35154232	Vitis berlandieri	be_Un_35154232	UN	35154232	Un	19946518	This study	--	--	Failed	NA	Excluded - ASSiST	NA	NA	--	--	Failed	NA	Excluded - ASSiST	NA	NA	--	--	Failed	NA	Excluded - ASSiST	NA	NA	NA	NA
be_C_T_chrUn_35548674	Vitis berlandieri	be_Un_35548674	UN	35548674	Un	20230971	Laucou et al. 2018	AG	AG	Robust	<hkxhk>	Excluded - similar loci	Un_25335547	chr07_56.081	AG	GG	Robust	<lmxll>	Excluded - similar loci	7_14528088	chr07_72.744	AA	AG	Robust	<nnxnp>	Excluded - similar loci	lb_Un_26589149	chr07_67.953	NA	NA
be_C_T_chrUn_36105587	Vitis berlandieri	be_Un_36105587	UN	36105587	7	18291347	This study	GG	AG	Robust	<lmxll>	Mapped	NA	chr14_23.117	AG	AG	Monomorphic	NA	Excluded - ASSiST	NA	NA	AG	GG	Monomorphic	NA	Excluded - ASSiST	NA	NA	chr14_41.920	INCONGRUENT
be_C_T_chrUn_36848181	Vitis berlandieri	be_Un_36848181	UN	36848181	Un	21369582	This study	--	--	Failed	NA	Excluded - ASSiST	NA	NA	--	--	Failed	NA	Excluded - ASSiST	NA	NA	--	--	Failed	NA	Excluded - ASSiST	NA	NA	NA	NA
be_C_T_chrUn_38068310	Vitis berlandieri	be_Un_38068310	UN	38068310	Un	22462026	Laucou et al. 2018	AG	AG	Robust	<hkxhk>	Excluded - similar loci	2_4824642	chr02_19.292	GG	GG	Monomorphic	NA	Excluded - ASSiST	NA	NA	GG	AG	Robust	<nnxnp>	Excluded - similar loci	Un_23332701	chr02_24.915	NA	NA
be_C_T_chrUn_38624326	Vitis berlandieri	be_Un_38624326	UN	38624326	Un	22982135	This study	--	--	Failed	NA	Excluded - ASSiST	NA	NA	--	--	Failed	NA	Excluded - ASSiST	NA	NA	--	--	Failed	NA	Excluded - ASSiST	NA	NA	NA	NA
be_C_T_chrUn_38952279	Vitis berlandieri	be_Un_38952279	UN	38952279	Un	23249433	This study	GG	GG	Monomorphic	NA	Excluded - ASSiST	NA	NA	GG	GG	Monomorphic	NA	Excluded - ASSiST	NA	NA	GG	GG	Monomorphic	NA	Excluded - ASSiST	NA	NA	NA	NA
be_C_T_chrUn_4872157	Vitis berlandieri	be_Un_4872157	UN	4872157	Un	1136515	This study	GG	GG	Monomorphic	NA	Excluded - ASSiST	NA	NA	GG	GG	Monomorphic	NA	Excluded - ASSiST	NA	NA	GG	GG	Monomorphic	NA	Excluded - ASSiST	NA	NA	NA	NA
be_C_T_chrUn_5436782	Vitis berlandieri	be_Un_5436782	UN	5436782	Un	1701140	This study	AG	GG	Robust	<nnxnp>	Mapped	NA	chr01_54.759	GG	GG	Monomorphic	NA	Excluded - ASSiST	NA	NA	AG	AG	Failed	NA	Excluded - ASSiST	NA	NA	chr01_90.380	NA
be_C_T_chrUn_6324560	Vitis berlandieri	be_Un_6324560	UN	6324560	Un	3077249	This study	--	--	Failed	NA	Excluded - ASSiST	NA	NA	--	--	Failed	NA	Excluded - ASSiST	NA	NA	--	--	Failed	NA	Excluded - ASSiST	NA	NA	NA	NA
be_C_T_chrUn_7953264	Vitis berlandieri	be_Un_7953264	UN	7953264	10	3990119	This study	GG	GG	Monomorphic	NA	Excluded - ASSiST	NA	NA	GG	GG	Monomorphic	NA	Excluded - ASSiST	NA	NA	GG	GG	Monomorphic	NA	Excluded - ASSiST	NA	NA	NA	NA
be_C_T_chrUn_8440361	Vitis berlandieri	be_Un_8440361	UN	8440361	7	14532259	This study	GG	GG	Failed	NA	Excluded - ASSiST	NA	NA	--	GG	Failed	NA	Excluded - ASSiST	NA	NA	GG	GG	Failed	NA	Excluded - ASSiST	NA	NA	NA	NA
be_C_T_chrUn_9991612	Vitis berlandieri	be_Un_9991612	UN	9991612	Un	3862599	This study	GG	GG	Monomorphic	NA	Excluded - ASSiST	NA	NA	GG	GG	Monomorphic	NA	Excluded - ASSiST	NA	NA	GG	GG	Monomorphic	NA	Excluded - ASSiST	NA	NA	NA	NA
be_G_A_chr1_11505475	Vitis berlandieri	be_1_11505475	1	11505475	1	11898491	This study	GG	GG	Monomorphic	NA	Excluded - ASSiST	NA	NA	GG	GG	Monomorphic	NA	Excluded - ASSiST	NA	NA	GG	GG	Monomorphic	NA	Excluded - ASSiST	NA	NA	NA	NA
be_G_A_chr1_13518296	Vitis berlandieri	be_1_13518296	1	13518296	1	14496438	This study	--	--	Failed	NA	Excluded - ASSiST	NA	NA	--	--	Failed	NA	Excluded - ASSiST	NA	NA	--	--	Failed	NA	Excluded - ASSiST	NA	NA	NA	NA
be_G_A_chr1_15438611	Vitis berlandieri	be_1_15438611	1	15438611	1	16634510	This study	--	--	Failed	NA	Excluded - ASSiST	NA	NA	--	--	Failed	NA	Excluded - ASSiST	NA	NA	--	--	Failed	NA	Excluded - ASSiST	NA	NA	NA	NA
be_G_A_chr1_18883369	Vitis berlandieri	be_1_18883369	1	18883369	1	20079268	This study	AG	GG	Robust	<nnxnp>	Mapped	NA	chr11_45.979	GG	GG	Monomorphic	NA	Excluded - ASSiST	NA	NA	GG	AG	Robust	<nnxnp>	Mapped	NA	chr11_40.697	chr11_55.320	INCONGRUENT
be_G_A_chr1_20420677	Vitis berlandieri	be_1_20420677	1	20420677	1	21616576	This study	GG	GG	Monomorphic	NA	Excluded - ASSiST	NA	NA	GG	GG	Monomorphic	NA	Excluded - ASSiST	NA	NA	GG	GG	Monomorphic	NA	Excluded - ASSiST	NA	NA	NA	NA
be_G_A_chr1_20815629	Vitis berlandieri	be_1_20815629	1	20815629	1	22011528	This study	--	--	Failed	NA	Excluded - ASSiST	NA	NA	--	--	Failed	NA	Excluded - ASSiST	NA	NA	--	--	Failed	NA	Excluded - ASSiST	NA	NA	NA	NA
be_G_A_chr1_2693043	Vitis berlandieri	be_1_2693043	1	2693043	1	2693043	Laucou et al. 2018	AG	AG	Robust	<hkxhk>	Excluded - similar loci	1_2685592	chr01_10.490	AG	GG	Robust	<lmxll>	Excluded - similar loci	1_2685592	chr01_17.395	AG	AG	Robust	<hkxhk>	Excluded - similar loci	1_2685592	chr01_11.411	NA	CONGRUENT
be_G_A_chr1_3660406	Vitis berlandieri	be_1_3660406	1	3660406	1	3660406	This study	GG	GG	Monomorphic	NA	Excluded - ASSiST	NA	NA	GG	GG	Monomorphic	NA	Excluded - ASSiST	NA	NA	GG	GG	Monomorphic	NA	Excluded - ASSiST	NA	NA	NA	NA
be_G_A_chr1_4644161	Vitis berlandieri	be_1_4644161	1	4644161	1	4644161	Laucou et al. 2018	GG	AG	Robust	<lmxll>	Excluded - similar loci	1_4436801	chr01_18.546	GG	AG	Robust	<nnxnp>	Excluded - similar loci	1_4526701	chr01_27.178	GG	GG	Monomorphic	NA	Excluded - ASSiST	NA	NA	NA	CONGRUENT
be_G_A_chr1_7159740	Vitis berlandieri	be_1_7159740	1	7159740	1	7159740	This study	GG	GG	Monomorphic	NA	Excluded - ASSiST	NA	NA	GG	GG	Monomorphic	NA	Excluded - ASSiST	NA	NA	GG	GG	Monomorphic	NA	Excluded - ASSiST	NA	NA	NA	NA
be_G_A_chr1_9046299	Vitis berlandieri	be_1_9046299	1	9046299	1	9439315	This study	AG	GG	Failed	NA	Excluded - ASSiST	NA	NA	--	AG	Failed	NA	Excluded - ASSiST	NA	NA	GG	AG	Failed	NA	Excluded - ASSiST	NA	NA	NA	NA
be_G_A_chr1_random_271248	Vitis berlandieri	be_1_271248	1_RANDOM	271248	1	15181937	This study	GG	GG	Monomorphic	NA	Excluded - ASSiST	NA	NA	GG	GG	Monomorphic	NA	Excluded - ASSiST	NA	NA	GG	GG	Monomorphic	NA	Excluded - ASSiST	NA	NA	NA	NA
be_G_A_chr10_10020590	Vitis berlandieri	be_10_10020590	10	10020590	10	13579225	This study	GG	GG	Monomorphic	NA	Excluded - ASSiST	NA	NA	GG	GG	Monomorphic	NA	Excluded - ASSiST	NA	NA	GG	GG	Monomorphic	NA	Excluded - ASSiST	NA	NA	NA	NA
be_G_A_chr10_11051727	Vitis berlandieri	be_10_11051727	10	11051727	10	14610362	This study	GG	GG	Monomorphic	NA	Excluded - ASSiST	NA	NA	GG	GG	Monomorphic	NA	Excluded - ASSiST	NA	NA	GG	GG	Monomorphic	NA	Excluded - ASSiST	NA	NA	NA	NA
be_G_A_chr10_11533493	Vitis berlandieri	be_10_11533493	10	11533493	10	15092128	This study	GG	GG	Monomorphic	NA	Excluded - ASSiST	NA	NA	GG	GG	Monomorphic	NA	Excluded - ASSiST	NA	NA	GG	GG	Monomorphic	NA	Excluded - ASSiST	NA	NA	NA	NA
be_G_A_chr10_13982584	Vitis berlandieri	be_10_13982584	10	13982584	10	20045076	This study	--	--	Failed	NA	Excluded - ASSiST	NA	NA	--	--	Failed	NA	Excluded - ASSiST	NA	NA	--	--	Failed	NA	Excluded - ASSiST	NA	NA	NA	NA
be_G_A_chr10_14847347	Vitis berlandieri	be_10_14847347	10	14847347	10	19180313	This study	--	--	Failed	NA	Excluded - ASSiST	NA	NA	--	--	Failed	NA	Excluded - ASSiST	NA	NA	--	--	Failed	NA	Excluded - ASSiST	NA	NA	NA	NA
be_G_A_chr10_16407035	Vitis berlandieri	be_10_16407035	10	16407035	10	21769123	This study	GG	GG	Monomorphic	NA	Excluded - ASSiST	NA	NA	GG	AG	Failed	NA	Excluded - ASSiST	NA	NA	GG	GG	Monomorphic	NA	Excluded - ASSiST	NA	NA	NA	NA
be_G_A_chr10_17378110	Vitis berlandieri	be_10_17378110	10	17378110	10	22740198	This study	--	--	Failed	NA	Excluded - ASSiST	NA	NA	--	--	Failed	NA	Excluded - ASSiST	NA	NA	--	--	Failed	NA	Excluded - ASSiST	NA	NA	NA	NA
be_G_A_chr10_4838616	Vitis berlandieri	be_10_4838616	10	4838616	10	8397251	This study	--	--	Failed	NA	Excluded - ASSiST	NA	NA	--	--	Failed	NA	Excluded - ASSiST	NA	NA	--	--	Failed	NA	Excluded - ASSiST	NA	NA	NA	NA
be_G_A_chr10_6616899	Vitis berlandieri	be_10_6616899	10	6616899	10	10175534	This study	GG	GG	Monomorphic	NA	Excluded - ASSiST	NA	NA	GG	GG	Monomorphic	NA	Excluded - ASSiST	NA	NA	GG	GG	Monomorphic	NA	Excluded - ASSiST	NA	NA	NA	NA
be_G_A_chr10_718334	Vitis berlandieri	be_10_718334	10	718334	10	718334	This study	GG	GG	Monomorphic	NA	Excluded - ASSiST	NA	NA	GG	GG	Monomorphic	NA	Excluded - ASSiST	NA	NA	GG	GG	Monomorphic	NA	Excluded - ASSiST	NA	NA	NA	NA
be_G_A_chr10_7587438	Vitis berlandieri	be_10_7587438	10	7587438	10	11146073	This study	GG	GG	Monomorphic	NA	Excluded - ASSiST	NA	NA	GG	GG	Monomorphic	NA	Excluded - ASSiST	NA	NA	GG	GG	Monomorphic	NA	Excluded - ASSiST	NA	NA	NA	NA
be_G_A_chr10_8163995	Vitis berlandieri	be_10_8163995	10	8163995	10	11722630	This study	--	--	Failed	NA	Excluded - ASSiST	NA	NA	--	--	Failed	NA	Excluded - ASSiST	NA	NA	--	--	Failed	NA	Excluded - ASSiST	NA	NA	NA	NA
be_G_A_chr11_11788394	Vitis berlandieri	be_11_11788394	11	11788394	11	14408605	This study	--	--	Failed	NA	Excluded - ASSiST	NA	NA	--	--	Failed	NA	Excluded - ASSiST	NA	NA	--	--	Failed	NA	Excluded - ASSiST	NA	NA	NA	NA
be_G_A_chr11_12765047	Vitis berlandieri	be_11_12765047	11	12765047	11	15385258	This study	GG	GG	Monomorphic	NA	Excluded - ASSiST	NA	NA	GG	GG	Monomorphic	NA	Excluded - ASSiST	NA	NA	GG	GG	Monomorphic	NA	Excluded - ASSiST	NA	NA	NA	NA
be_G_A_chr11_129640	Vitis berlandieri	be_11_129640	11	129640	11	129640	This study	GG	GG	Monomorphic	NA	Excluded - ASSiST	NA	NA	GG	GG	Monomorphic	NA	Excluded - ASSiST	NA	NA	GG	GG	Monomorphic	NA	Excluded - ASSiST	NA	NA	NA	NA
be_G_A_chr11_14082990	Vitis berlandieri	be_11_14082990	11	14082990	11	12474929	This study	--	--	Failed	NA	Excluded - ASSiST	NA	NA	--	--	Failed	NA	Excluded - ASSiST	NA	NA	--	--	Failed	NA	Excluded - ASSiST	NA	NA	NA	NA
be_G_A_chr11_16036245	Vitis berlandieri	be_11_16036245	11	16036245	11	16336139	This study	GG	GG	Monomorphic	NA	Excluded - ASSiST	NA	NA	GG	GG	Monomorphic	NA	Excluded - ASSiST	NA	NA	GG	GG	Monomorphic	NA	Excluded - ASSiST	NA	NA	NA	NA
be_G_A_chr11_16549696	Vitis berlandieri	be_11_16549696	11	16549696	11	16849590	This study	GG	GG	Monomorphic	NA	Excluded - ASSiST	NA	NA	GG	GG	Monomorphic	NA	Excluded - ASSiST	NA	NA	GG	GG	Monomorphic	NA	Excluded - ASSiST	NA	NA	NA	NA
be_G_A_chr11_3122739	Vitis berlandieri	be_11_3122739	11	3122739	11	3122739	Laucou et al. 2018	GG	GG	Monomorphic	NA	Excluded - ASSiST	NA	NA	GG	GG	Monomorphic	NA	Excluded - ASSiST	NA	NA	GG	GG	Monomorphic	NA	Excluded - ASSiST	NA	NA	NA	NA
be_G_A_chr11_5043196	Vitis berlandieri	be_11_5043196	11	5043196	11	5043196	This study	GG	GG	Monomorphic	NA	Excluded - ASSiST	NA	NA	GG	GG	Monomorphic	NA	Excluded - ASSiST	NA	NA	GG	GG	Monomorphic	NA	Excluded - ASSiST	NA	NA	NA	NA
be_G_A_chr11_6480292	Vitis berlandieri	be_11_6480292	11	6480292	11	6497188	This study	GG	GG	Monomorphic	NA	Excluded - ASSiST	NA	NA	GG	GG	Monomorphic	NA	Excluded - ASSiST	NA	NA	GG	GG	Monomorphic	NA	Excluded - ASSiST	NA	NA	NA	NA
be_G_A_chr12_14127862	Vitis berlandieri	be_12_14127862	12	14127862	12	15357417	This study	GG	GG	Monomorphic	NA	Excluded - ASSiST	NA	NA	GG	GG	Monomorphic	NA	Excluded - ASSiST	NA	NA	GG	GG	Monomorphic	NA	Excluded - ASSiST	NA	NA	NA	NA
be_G_A_chr12_14704489	Vitis berlandieri	be_12_14704489	12	14704489	12	14780790	This study	GG	GG	Monomorphic	NA	Excluded - ASSiST	NA	NA	GG	GG	Monomorphic	NA	Excluded - ASSiST	NA	NA	GG	GG	Monomorphic	NA	Excluded - ASSiST	NA	NA	NA	NA
be_G_A_chr12_18517505	Vitis berlandieri	be_12_18517505	12	18517505	12	20084230	This study	GG	GG	Monomorphic	NA	Excluded - ASSiST	NA	NA	GG	GG	Monomorphic	NA	Excluded - ASSiST	NA	NA	GG	GG	Monomorphic	NA	Excluded - ASSiST	NA	NA	NA	NA
be_G_A_chr12_20488465	Vitis berlandieri	be_12_20488465	12	20488465	12	22055190	This study	GG	GG	Monomorphic	NA	Excluded - ASSiST	NA	NA	GG	GG	Monomorphic	NA	Excluded - ASSiST	NA	NA	GG	GG	Monomorphic	NA	Excluded - ASSiST	NA	NA	NA	NA
be_G_A_chr12_4594784	Vitis berlandieri	be_12_4594784	12	4594784	12	4594784	This study	GG	AG	Robust	<lmxll>	Excluded - similar loci	12_4494180	chr12_20.967	AG	AG	Robust	<hkxhk>	Excluded - similar loci	12_4494180	chr12_21.242	GG	GG	Monomorphic	NA	Excluded - ASSiST	NA	NA	NA	CONGRUENT
be_G_A_chr12_8889344	Vitis berlandieri	be_12_8889344	12	8889344	12	8504437	Laucou et al. 2018	GG	GG	Monomorphic	NA	Excluded - ASSiST	NA	NA	GG	GG	Monomorphic	NA	Excluded - ASSiST	NA	NA	GG	GG	Monomorphic	NA	Excluded - ASSiST	NA	NA	NA	NA
be_G_A_chr12_9396440	Vitis berlandieri	be_12_9396440	12	9396440	12	9011533	This study	GG	GG	Monomorphic	NA	Excluded - ASSiST	NA	NA	GG	GG	Monomorphic	NA	Excluded - ASSiST	NA	NA	GG	GG	Monomorphic	NA	Excluded - ASSiST	NA	NA	NA	NA
be_G_A_chr12_9862716	Vitis berlandieri	be_12_9862716	12	9862716	12	9477809	This study	--	--	Failed	NA	Excluded - ASSiST	NA	NA	--	--	Failed	NA	Excluded - ASSiST	NA	NA	--	--	Failed	NA	Excluded - ASSiST	NA	NA	NA	NA
be_G_A_chr12_random_1243592	Vitis berlandieri	be_12_1243592	12_RANDOM	1243592	12	11788902	This study	GG	GG	Monomorphic	NA	Excluded - ASSiST	NA	NA	GG	GG	Monomorphic	NA	Excluded - ASSiST	NA	NA	GG	GG	Monomorphic	NA	Excluded - ASSiST	NA	NA	NA	NA
be_G_A_chr13_11499175	Vitis berlandieri	be_13_11499175	13	11499175	13	11609098	Laucou et al. 2018	GG	GG	Monomorphic	NA	Excluded - ASSiST	NA	NA	GG	GG	Monomorphic	NA	Excluded - ASSiST	NA	NA	GG	GG	Monomorphic	NA	Excluded - ASSiST	NA	NA	NA	NA
be_G_A_chr13_12000712	Vitis berlandieri	be_13_12000712	13	12000712	13	12110635	This study	GG	AG	Monomorphic	NA	Excluded - ASSiST	NA	NA	AG	AG	Monomorphic	NA	Excluded - ASSiST	NA	NA	AG	GG	Robust	<lmxll>	Excluded - similar loci	13_1054993	chr13_60.075	NA	INCONGRUENT
be_G_A_chr13_13393642	Vitis berlandieri	be_13_13393642	13	13393642	13	13503565	This study	GG	GG	Monomorphic	NA	Excluded - ASSiST	NA	NA	GG	GG	Monomorphic	NA	Excluded - ASSiST	NA	NA	GG	GG	Monomorphic	NA	Excluded - ASSiST	NA	NA	NA	NA
be_G_A_chr13_15843798	Vitis berlandieri	be_13_15843798	13	15843798	13	15953721	This study	GG	GG	Monomorphic	NA	Excluded - ASSiST	NA	NA	GG	GG	Monomorphic	NA	Excluded - ASSiST	NA	NA	GG	GG	Monomorphic	NA	Excluded - ASSiST	NA	NA	NA	NA
be_G_A_chr13_17684612	Vitis berlandieri	be_13_17684612	13	17684612	13	17794535	This study	GG	GG	Monomorphic	NA	Excluded - ASSiST	NA	NA	GG	GG	Monomorphic	NA	Excluded - ASSiST	NA	NA	GG	GG	Monomorphic	NA	Excluded - ASSiST	NA	NA	NA	NA
be_G_A_chr13_19706352	Vitis berlandieri	be_13_19706352	13	19706352	13	20701581	This study	GG	GG	Monomorphic	NA	Excluded - ASSiST	NA	NA	GG	GG	Monomorphic	NA	Excluded - ASSiST	NA	NA	GG	GG	Monomorphic	NA	Excluded - ASSiST	NA	NA	NA	NA
be_G_A_chr13_22547973	Vitis berlandieri	be_13_22547973	13	22547973	13	27226834	This study	GG	GG	Monomorphic	NA	Excluded - ASSiST	NA	NA	GG	GG	Monomorphic	NA	Excluded - ASSiST	NA	NA	GG	GG	Monomorphic	NA	Excluded - ASSiST	NA	NA	NA	NA
be_G_A_chr13_4623564	Vitis berlandieri	be_13_4623564	13	4623564	13	4724738	This study	AG	AG	Robust	<hkxhk>	Mapped	NA	chr13_14.941	GG	GG	Monomorphic	NA	Excluded - ASSiST	NA	NA	AA	AG	Robust	<nnxnp>	Excluded - similar loci	13_4601582	chr13_22.118	chr13_29.330	CONGRUENT
be_G_A_chr13_6036421	Vitis berlandieri	be_13_6036421	13	6036421	13	6137595	This study	GG	GG	Monomorphic	NA	Excluded - ASSiST	NA	NA	GG	GG	Monomorphic	NA	Excluded - ASSiST	NA	NA	GG	GG	Monomorphic	NA	Excluded - ASSiST	NA	NA	NA	NA
be_G_A_chr13_7975602	Vitis berlandieri	be_13_7975602	13	7975602	13	8085525	This study	GG	GG	Monomorphic	NA	Excluded - ASSiST	NA	NA	GG	GG	Monomorphic	NA	Excluded - ASSiST	NA	NA	GG	GG	Monomorphic	NA	Excluded - ASSiST	NA	NA	NA	NA
be_G_A_chr14_10040463	Vitis berlandieri	be_14_10040463	14	10040463	14	10040463	This study	GG	GG	Monomorphic	NA	Excluded - ASSiST	NA	NA	GG	GG	Monomorphic	NA	Excluded - ASSiST	NA	NA	GG	GG	Monomorphic	NA	Excluded - ASSiST	NA	NA	NA	NA
be_G_A_chr14_15374365	Vitis berlandieri	be_14_15374365	14	15374365	14	15374365	This study	GG	GG	Failed	NA	Excluded - ASSiST	NA	NA	GG	GG	Failed	NA	Excluded - ASSiST	NA	NA	GG	GG	Failed	NA	Excluded - ASSiST	NA	NA	NA	NA
be_G_A_chr14_1694521	Vitis berlandieri	be_14_1694521	14	1694521	14	1694521	This study	GG	GG	Monomorphic	NA	Excluded - ASSiST	NA	NA	GG	GG	Monomorphic	NA	Excluded - ASSiST	NA	NA	GG	GG	Monomorphic	NA	Excluded - ASSiST	NA	NA	NA	NA
be_G_A_chr14_2145162	Vitis berlandieri	be_14_2145162	14	2145162	14	2145162	This study	GG	GG	Monomorphic	NA	Excluded - ASSiST	NA	NA	GG	GG	Monomorphic	NA	Excluded - ASSiST	NA	NA	GG	GG	Monomorphic	NA	Excluded - ASSiST	NA	NA	NA	NA
be_G_A_chr14_21731002	Vitis berlandieri	be_14_21731002	14	21731002	14	21731002	This study	--	--	Failed	NA	Excluded - ASSiST	NA	NA	--	--	Failed	NA	Excluded - ASSiST	NA	NA	--	--	Failed	NA	Excluded - ASSiST	NA	NA	NA	NA
be_G_A_chr14_22197868	Vitis berlandieri	be_14_22197868	14	22197868	14	22197868	This study	--	--	Failed	NA	Excluded - ASSiST	NA	NA	--	--	Failed	NA	Excluded - ASSiST	NA	NA	--	--	Failed	NA	Excluded - ASSiST	NA	NA	NA	NA
be_G_A_chr14_22661389	Vitis berlandieri	be_14_22661389	14	22661389	14	22661389	This study	GG	GG	Monomorphic	NA	Excluded - ASSiST	NA	NA	GG	GG	Monomorphic	NA	Excluded - ASSiST	NA	NA	GG	GG	Monomorphic	NA	Excluded - ASSiST	NA	NA	NA	NA
be_G_A_chr14_25732284	Vitis berlandieri	be_14_25732284	14	25732284	14	25732284	Laucou et al. 2018	GG	GG	Monomorphic	NA	Excluded - ASSiST	NA	NA	GG	GG	Monomorphic	NA	Excluded - ASSiST	NA	NA	GG	GG	Monomorphic	NA	Excluded - ASSiST	NA	NA	NA	NA
be_G_A_chr14_26602245	Vitis berlandieri	be_14_26602245	14	26602245	14	26602245	Laucou et al. 2018	GG	GG	Monomorphic	NA	Excluded - ASSiST	NA	NA	AG	GG	Robust	<lmxll>	Excluded - similar loci	14_26527394	chr14_85.330	AG	GG	Robust	<lmxll>	Excluded - similar loci	14_26722594	chr14_61.111	NA	CONGRUENT
be_G_A_chr14_3167022	Vitis berlandieri	be_14_3167022	14	3167022	14	2969754	This study	GG	GG	Failed	NA	Excluded - ASSiST	NA	NA	AG	GG	Failed	NA	Excluded - ASSiST	NA	NA	GG	GG	Failed	NA	Excluded - ASSiST	NA	NA	NA	NA
be_G_A_chr14_3670119	Vitis berlandieri	be_14_3670119	14	3670119	14	3670119	This study	--	--	Failed	NA	Excluded - ASSiST	NA	NA	--	--	Failed	NA	Excluded - ASSiST	NA	NA	--	--	Failed	NA	Excluded - ASSiST	NA	NA	NA	NA
be_G_A_chr14_4155042	Vitis berlandieri	be_14_4155042	14	4155042	14	4155042	This study	--	--	Failed	NA	Excluded - ASSiST	NA	NA	--	--	Failed	NA	Excluded - ASSiST	NA	NA	--	--	Failed	NA	Excluded - ASSiST	NA	NA	NA	NA
be_G_A_chr14_8489953	Vitis berlandieri	be_14_8489953	14	8489953	14	8489953	This study	GG	GG	Monomorphic	NA	Excluded - ASSiST	NA	NA	GG	GG	Monomorphic	NA	Excluded - ASSiST	NA	NA	AG	GG	DistortedAndUnexpSegreg	NA	Excluded - ASSiST	NA	NA	NA	NA
be_G_A_chr15_10024939	Vitis berlandieri	be_15_10024939	15	10024939	15	10024939	This study	GG	AG	Robust	<lmxll>	Mapped	NA	chr15_11.249	GG	GG	Monomorphic	NA	Excluded - ASSiST	NA	NA	AG	GG	Robust	<lmxll>	Mapped	NA	chr15_11.323	chr15_16.890	CONGRUENT
be_G_A_chr15_11043131	Vitis berlandieri	be_15_11043131	15	11043131	15	11043131	This study	GG	GG	Monomorphic	NA	Excluded - ASSiST	NA	NA	GG	GG	Monomorphic	NA	Excluded - ASSiST	NA	NA	GG	GG	Monomorphic	NA	Excluded - ASSiST	NA	NA	NA	NA
be_G_A_chr15_11551852	Vitis berlandieri	be_15_11551852	15	11551852	15	11551852	This study	GG	GG	Monomorphic	NA	Excluded - ASSiST	NA	NA	GG	GG	Monomorphic	NA	Excluded - ASSiST	NA	NA	GG	GG	Monomorphic	NA	Excluded - ASSiST	NA	NA	NA	NA
be_G_A_chr15_14036364	Vitis berlandieri	be_15_14036364	15	14036364	15	14036364	This study	--	--	Failed	NA	Excluded - ASSiST	NA	NA	--	--	Failed	NA	Excluded - ASSiST	NA	NA	--	--	Failed	NA	Excluded - ASSiST	NA	NA	NA	NA
be_G_A_chr15_16473940	Vitis berlandieri	be_15_16473940	15	16473940	15	16473940	This study	GG	GG	Monomorphic	NA	Excluded - ASSiST	NA	NA	GG	GG	Monomorphic	NA	Excluded - ASSiST	NA	NA	GG	GG	Monomorphic	NA	Excluded - ASSiST	NA	NA	NA	NA
be_G_A_chr15_17882024	Vitis berlandieri	be_15_17882024	15	17882024	15	17882024	This study	AG	AA	Robust	<nnxnp>	Excluded - similar loci	15_17402445	chr15_63.492	AA	AA	Monomorphic	NA	Excluded - ASSiST	NA	NA	AG	AG	Failed	NA	Excluded - ASSiST	NA	NA	NA	CONGRUENT
be_G_A_chr15_18446276	Vitis berlandieri	be_15_18446276	15	18446276	15	18446276	This study	GG	GG	Monomorphic	NA	Excluded - ASSiST	NA	NA	GG	GG	Monomorphic	NA	Excluded - ASSiST	NA	NA	GG	GG	Monomorphic	NA	Excluded - ASSiST	NA	NA	NA	NA
be_G_A_chr15_18892523	Vitis berlandieri	be_15_18892523	15	18892523	15	18892523	This study	GG	GG	Monomorphic	NA	Excluded - ASSiST	NA	NA	GG	GG	Monomorphic	NA	Excluded - ASSiST	NA	NA	GG	GG	Monomorphic	NA	Excluded - ASSiST	NA	NA	NA	NA
be_G_A_chr15_240669	Vitis berlandieri	be_15_240669	15	240669	15	240669	This study	GG	GG	Monomorphic	NA	Excluded - ASSiST	NA	NA	GG	GG	Monomorphic	NA	Excluded - ASSiST	NA	NA	GG	GG	Monomorphic	NA	Excluded - ASSiST	NA	NA	NA	NA
be_G_A_chr15_4158631	Vitis berlandieri	be_15_4158631	15	4158631	15	4158631	Laucou et al. 2018	--	--	Failed	NA	Excluded - ASSiST	NA	NA	--	--	Failed	NA	Excluded - ASSiST	NA	NA	--	--	Failed	NA	Excluded - ASSiST	NA	NA	NA	NA
be_G_A_chr15_5236694	Vitis berlandieri	be_15_5236694	15	5236694	15	6675178	This study	GG	GG	Monomorphic	NA	Excluded - ASSiST	NA	NA	GG	GG	Monomorphic	NA	Excluded - ASSiST	NA	NA	GG	GG	Monomorphic	NA	Excluded - ASSiST	NA	NA	NA	NA
be_G_A_chr15_9128835	Vitis berlandieri	be_15_9128835	15	9128835	15	9128835	This study	GG	AG	Robust	<lmxll>	Mapped	NA	chr15_8.270	GG	GG	Monomorphic	NA	Excluded - ASSiST	NA	NA	GG	GG	Monomorphic	NA	Excluded - ASSiST	NA	NA	chr15_13.030	CONGRUENT
be_G_A_chr16_14451568	Vitis berlandieri	be_16_14451568	16	14451568	16	15962518	This study	GG	GG	Monomorphic	NA	Excluded - ASSiST	NA	NA	GG	GG	Monomorphic	NA	Excluded - ASSiST	NA	NA	GG	GG	Monomorphic	NA	Excluded - ASSiST	NA	NA	NA	NA
be_G_A_chr16_16360975	Vitis berlandieri	be_16_16360975	16	16360975	16	17871925	This study	--	--	Failed	NA	Excluded - ASSiST	NA	NA	--	--	Failed	NA	Excluded - ASSiST	NA	NA	--	--	Failed	NA	Excluded - ASSiST	NA	NA	NA	NA
be_G_A_chr16_18372795	Vitis berlandieri	be_16_18372795	16	18372795	16	19883745	This study	GG	GG	Monomorphic	NA	Excluded - ASSiST	NA	NA	GG	GG	Monomorphic	NA	Excluded - ASSiST	NA	NA	GG	GG	Monomorphic	NA	Excluded - ASSiST	NA	NA	NA	NA
be_G_A_chr16_18825458	Vitis berlandieri	be_16_18825458	16	18825458	16	20336408	This study	GG	GG	Monomorphic	NA	Excluded - ASSiST	NA	NA	AG	AG	Robust	<hkxhk>	Mapped	NA	chr16_45.804	GG	GG	Monomorphic	NA	Excluded - ASSiST	NA	NA	chr16_63.300	CONGRUENT
be_G_A_chr16_20305922	Vitis berlandieri	be_16_20305922	16	20305922	16	21816872	This study	GG	GG	Monomorphic	NA	Excluded - ASSiST	NA	NA	GG	GG	Monomorphic	NA	Excluded - ASSiST	NA	NA	GG	GG	Monomorphic	NA	Excluded - ASSiST	NA	NA	NA	NA
be_G_A_chr16_21788835	Vitis berlandieri	be_16_21788835	16	21788835	16	23308356	This study	GG	GG	Monomorphic	NA	Excluded - ASSiST	NA	NA	GG	GG	Monomorphic	NA	Excluded - ASSiST	NA	NA	GG	GG	Monomorphic	NA	Excluded - ASSiST	NA	NA	NA	NA
be_G_A_chr16_3679355	Vitis berlandieri	be_16_3679355	16	3679355	16	10372292	This study	GG	GG	Monomorphic	NA	Excluded - ASSiST	NA	NA	GG	GG	Monomorphic	NA	Excluded - ASSiST	NA	NA	GG	GG	Monomorphic	NA	Excluded - ASSiST	NA	NA	NA	NA
be_G_A_chr16_4198907	Vitis berlandieri	be_16_4198907	16	4198907	16	10891844	This study	--	--	Failed	NA	Excluded - ASSiST	NA	NA	--	--	Failed	NA	Excluded - ASSiST	NA	NA	--	--	Failed	NA	Excluded - ASSiST	NA	NA	NA	NA
be_G_A_chr16_9047949	Vitis berlandieri	be_16_9047949	16	9047949	16	8695702	This study	GG	GG	Monomorphic	NA	Excluded - ASSiST	NA	NA	GG	GG	Monomorphic	NA	Excluded - ASSiST	NA	NA	GG	GG	Monomorphic	NA	Excluded - ASSiST	NA	NA	NA	NA
be_G_A_chr16_random_527707	Vitis berlandieri	be_16_527707	16_RANDOM	527707	16	3913495	This study	GG	GG	Monomorphic	NA	Excluded - ASSiST	NA	NA	GG	GG	Monomorphic	NA	Excluded - ASSiST	NA	NA	GG	GG	Monomorphic	NA	Excluded - ASSiST	NA	NA	NA	NA
be_G_A_chr17_11465611	Vitis berlandieri	be_17_11465611	17	11465611	17	11597239	This study	GG	GG	Monomorphic	NA	Excluded - ASSiST	NA	NA	GG	GG	Monomorphic	NA	Excluded - ASSiST	NA	NA	GG	GG	Monomorphic	NA	Excluded - ASSiST	NA	NA	NA	NA
be_G_A_chr17_12469711	Vitis berlandieri	be_17_12469711	17	12469711	17	12601339	This study	--	GG	Failed	NA	Excluded - ASSiST	NA	NA	GG	AG	Failed	NA	Excluded - ASSiST	NA	NA	GG	GG	Failed	NA	Excluded - ASSiST	NA	NA	NA	NA
be_G_A_chr17_12922326	Vitis berlandieri	be_17_12922326	17	12922326	17	13053954	This study	--	--	Failed	NA	Excluded - ASSiST	NA	NA	--	--	Failed	NA	Excluded - ASSiST	NA	NA	--	--	Failed	NA	Excluded - ASSiST	NA	NA	NA	NA
be_G_A_chr17_2684678	Vitis berlandieri	be_17_2684678	17	2684678	17	2816306	This study	AA	GG	Failed	NA	Excluded - ASSiST	NA	NA	GG	GG	Monomorphic	NA	Excluded - ASSiST	NA	NA	GG	AA	Failed	NA	Excluded - ASSiST	NA	NA	NA	NA
be_G_A_chr17_random_572282	Vitis berlandieri	be_17_572282	17_RANDOM	572282	17	13806362	This study	GG	GG	Monomorphic	NA	Excluded - ASSiST	NA	NA	GG	GG	Monomorphic	NA	Excluded - ASSiST	NA	NA	GG	GG	Monomorphic	NA	Excluded - ASSiST	NA	NA	NA	NA
be_G_A_chr18_12941326	Vitis berlandieri	be_18_12941326	18	12941326	18	12941326	This study	GG	GG	Monomorphic	NA	Excluded - ASSiST	NA	NA	GG	GG	Monomorphic	NA	Excluded - ASSiST	NA	NA	GG	GG	Monomorphic	NA	Excluded - ASSiST	NA	NA	NA	NA
be_G_A_chr18_13867056	Vitis berlandieri	be_18_13867056	18	13867056	18	13867056	This study	GG	GG	Monomorphic	NA	Excluded - ASSiST	NA	NA	GG	GG	Monomorphic	NA	Excluded - ASSiST	NA	NA	GG	GG	Monomorphic	NA	Excluded - ASSiST	NA	NA	NA	NA
be_G_A_chr18_17319415	Vitis berlandieri	be_18_17319415	18	17319415	18	17319415	This study	GG	GG	Monomorphic	NA	Excluded - ASSiST	NA	NA	GG	GG	Monomorphic	NA	Excluded - ASSiST	NA	NA	GG	GG	Monomorphic	NA	Excluded - ASSiST	NA	NA	NA	NA
be_G_A_chr18_17863175	Vitis berlandieri	be_18_17863175	18	17863175	18	17863175	This study	GG	GG	Monomorphic	NA	Excluded - ASSiST	NA	NA	GG	GG	Monomorphic	NA	Excluded - ASSiST	NA	NA	GG	GG	Monomorphic	NA	Excluded - ASSiST	NA	NA	NA	NA
be_G_A_chr18_19222989	Vitis berlandieri	be_18_19222989	18	19222989	18	22167923	This study	GG	GG	Monomorphic	NA	Excluded - ASSiST	NA	NA	GG	GG	Monomorphic	NA	Excluded - ASSiST	NA	NA	GG	GG	Monomorphic	NA	Excluded - ASSiST	NA	NA	NA	NA
be_G_A_chr18_19772574	Vitis berlandieri	be_18_19772574	18	19772574	18	22717508	This study	GG	GG	Monomorphic	NA	Excluded - ASSiST	NA	NA	GG	GG	Monomorphic	NA	Excluded - ASSiST	NA	NA	GG	GG	Monomorphic	NA	Excluded - ASSiST	NA	NA	NA	NA
be_G_A_chr18_22233628	Vitis berlandieri	be_18_22233628	18	22233628	18	25178562	This study	--	--	Failed	NA	Excluded - ASSiST	NA	NA	--	--	Failed	NA	Excluded - ASSiST	NA	NA	--	--	Failed	NA	Excluded - ASSiST	NA	NA	NA	NA
be_G_A_chr18_23174356	Vitis berlandieri	be_18_23174356	18	23174356	18	26145975	This study	GG	GG	Monomorphic	NA	Excluded - ASSiST	NA	NA	GG	GG	Monomorphic	NA	Excluded - ASSiST	NA	NA	GG	GG	Monomorphic	NA	Excluded - ASSiST	NA	NA	NA	NA
be_G_A_chr18_28569326	Vitis berlandieri	be_18_28569326	18	28569326	18	33777689	This study	GG	GG	Monomorphic	NA	Excluded - ASSiST	NA	NA	GG	GG	Monomorphic	NA	Excluded - ASSiST	NA	NA	GG	GG	Monomorphic	NA	Excluded - ASSiST	NA	NA	NA	NA
be_G_A_chr18_6122768	Vitis berlandieri	be_18_6122768	18	6122768	18	6122768	This study	GG	GG	Monomorphic	NA	Excluded - ASSiST	NA	NA	GG	GG	Monomorphic	NA	Excluded - ASSiST	NA	NA	GG	GG	Monomorphic	NA	Excluded - ASSiST	NA	NA	NA	NA
be_G_A_chr18_6605751	Vitis berlandieri	be_18_6605751	18	6605751	18	6605751	This study	GG	GG	Monomorphic	NA	Excluded - ASSiST	NA	NA	GG	GG	Monomorphic	NA	Excluded - ASSiST	NA	NA	GG	GG	Monomorphic	NA	Excluded - ASSiST	NA	NA	NA	NA
be_G_A_chr18_7546968	Vitis berlandieri	be_18_7546968	18	7546968	18	7546968	This study	GG	GG	Monomorphic	NA	Excluded - ASSiST	NA	NA	GG	GG	Monomorphic	NA	Excluded - ASSiST	NA	NA	GG	GG	Monomorphic	NA	Excluded - ASSiST	NA	NA	NA	NA
be_G_A_chr18_9119694	Vitis berlandieri	be_18_9119694	18	9119694	18	9119694	This study	--	--	Failed	NA	Excluded - ASSiST	NA	NA	--	--	Failed	NA	Excluded - ASSiST	NA	NA	--	--	Failed	NA	Excluded - ASSiST	NA	NA	NA	NA
be_G_A_chr18_random_1278486	Vitis berlandieri	be_18_1278486	18_RANDOM	1278486	18	18592679	This study	GG	GG	Monomorphic	NA	Excluded - ASSiST	NA	NA	GG	GG	Monomorphic	NA	Excluded - ASSiST	NA	NA	GG	GG	Monomorphic	NA	Excluded - ASSiST	NA	NA	NA	NA
be_G_A_chr18_random_3865672	Vitis berlandieri	be_18_3865672	18_RANDOM	3865672	18	32368456	This study	GG	GG	Monomorphic	NA	Excluded - ASSiST	NA	NA	GG	GG	Monomorphic	NA	Excluded - ASSiST	NA	NA	GG	GG	Monomorphic	NA	Excluded - ASSiST	NA	NA	NA	NA
be_G_A_chr18_random_4356574	Vitis berlandieri	be_18_4356574	18_RANDOM	4356574	18	31877554	This study	--	--	Failed	NA	Excluded - ASSiST	NA	NA	--	--	Failed	NA	Excluded - ASSiST	NA	NA	--	--	Failed	NA	Excluded - ASSiST	NA	NA	NA	NA
be_G_A_chr18_random_765977	Vitis berlandieri	be_18_765977	18_RANDOM	765977	18	19105188	This study	GG	GG	Monomorphic	NA	Excluded - ASSiST	NA	NA	GG	GG	Monomorphic	NA	Excluded - ASSiST	NA	NA	GG	GG	Monomorphic	NA	Excluded - ASSiST	NA	NA	NA	NA
be_G_A_chr19_12049974	Vitis berlandieri	be_19_12049974	19	12049974	19	12049974	This study	AG	AA	Failed	NA	Excluded - ASSiST	NA	NA	AG	AG	Failed	NA	Excluded - ASSiST	NA	NA	AG	AG	Failed	NA	Excluded - ASSiST	NA	NA	NA	NA
be_G_A_chr19_13223327	Vitis berlandieri	be_19_13223327	19	13223327	19	13223327	This study	GG	GG	Monomorphic	NA	Excluded - ASSiST	NA	NA	GG	GG	Monomorphic	NA	Excluded - ASSiST	NA	NA	GG	GG	Monomorphic	NA	Excluded - ASSiST	NA	NA	NA	NA
be_G_A_chr19_1748311	Vitis berlandieri	be_19_1748311	19	1748311	19	1748311	This study	GG	GG	Monomorphic	NA	Excluded - ASSiST	NA	NA	GG	GG	Monomorphic	NA	Excluded - ASSiST	NA	NA	GG	GG	Monomorphic	NA	Excluded - ASSiST	NA	NA	NA	NA
be_G_A_chr19_2169721	Vitis berlandieri	be_19_2169721	19	2169721	19	2169721	This study	GG	GG	Monomorphic	NA	Excluded - ASSiST	NA	NA	GG	GG	Monomorphic	NA	Excluded - ASSiST	NA	NA	GG	GG	Monomorphic	NA	Excluded - ASSiST	NA	NA	NA	NA
be_G_A_chr19_21818628	Vitis berlandieri	be_19_21818628	19	21818628	19	22492442	This study	AG	GG	Robust	<nnxnp>	Mapped	NA	chr19_57.393	GG	GG	Monomorphic	NA	Excluded - ASSiST	NA	NA	AG	AG	Robust	<hkxhk>	Mapped	NA	chr19_63.610	chr19_77.270	CONGRUENT
be_G_A_chr19_22813773	Vitis berlandieri	be_19_22813773	19	22813773	19	23487587	This study	GG	GG	Monomorphic	NA	Excluded - ASSiST	NA	NA	GG	GG	Monomorphic	NA	Excluded - ASSiST	NA	NA	GG	GG	Monomorphic	NA	Excluded - ASSiST	NA	NA	NA	NA
be_G_A_chr19_3178747	Vitis berlandieri	be_19_3178747	19	3178747	19	3178747	This study	GG	AG	Robust	<lmxll>	Mapped	NA	chr19_14.291	AG	GG	Robust	<lmxll>	Mapped	NA	chr19_16.463	AG	GG	Failed	NA	Excluded - ASSiST	NA	NA	chr19_22.400	CONGRUENT
be_G_A_chr19_4159874	Vitis berlandieri	be_19_4159874	19	4159874	19	4159874	This study	GG	GG	Monomorphic	NA	Excluded - ASSiST	NA	NA	GG	GG	Monomorphic	NA	Excluded - ASSiST	NA	NA	GG	GG	Monomorphic	NA	Excluded - ASSiST	NA	NA	NA	NA
be_G_A_chr19_6618796	Vitis berlandieri	be_19_6618796	19	6618796	19	6618796	Laucou et al. 2018	GG	GG	Monomorphic	NA	Excluded - ASSiST	NA	NA	GG	GG	Monomorphic	NA	Excluded - ASSiST	NA	NA	GG	GG	Monomorphic	NA	Excluded - ASSiST	NA	NA	NA	NA
be_G_A_chr2_13590240	Vitis berlandieri	be_2_13590240	2	13590240	2	13702239	This study	--	--	Failed	NA	Excluded - ASSiST	NA	NA	--	--	Failed	NA	Excluded - ASSiST	NA	NA	--	--	Failed	NA	Excluded - ASSiST	NA	NA	NA	NA
be_G_A_chr2_18008989	Vitis berlandieri	be_2_18008989	2	18008989	2	18120988	This study	GG	GG	Monomorphic	NA	Excluded - ASSiST	NA	NA	GG	GG	Monomorphic	NA	Excluded - ASSiST	NA	NA	GG	GG	Monomorphic	NA	Excluded - ASSiST	NA	NA	NA	NA
be_G_A_chr2_18509169	Vitis berlandieri	be_2_18509169	2	18509169	2	18621168	This study	GG	GG	Monomorphic	NA	Excluded - ASSiST	NA	NA	GG	GG	Monomorphic	NA	Excluded - ASSiST	NA	NA	GG	GG	Monomorphic	NA	Excluded - ASSiST	NA	NA	NA	NA
be_G_A_chr2_235677	Vitis berlandieri	be_2_235677	2	235677	2	48093	This study	GG	GG	Monomorphic	NA	Excluded - ASSiST	NA	NA	GG	GG	Monomorphic	NA	Excluded - ASSiST	NA	NA	GG	GG	Monomorphic	NA	Excluded - ASSiST	NA	NA	NA	NA
be_G_A_chr2_738556	Vitis berlandieri	be_2_738556	2	738556	2	550972	This study	GG	GG	Monomorphic	NA	Excluded - ASSiST	NA	NA	GG	GG	Monomorphic	NA	Excluded - ASSiST	NA	NA	GG	GG	Monomorphic	NA	Excluded - ASSiST	NA	NA	NA	NA
be_G_A_chr2_8140414	Vitis berlandieri	be_2_8140414	2	8140414	2	8252413	This study	--	--	Failed	NA	Excluded - ASSiST	NA	NA	--	--	Failed	NA	Excluded - ASSiST	NA	NA	--	--	Failed	NA	Excluded - ASSiST	NA	NA	NA	NA
be_G_A_chr3_10772202	Vitis berlandieri	be_3_10772202	3	10772202	3	10904618	This study	--	--	Failed	NA	Excluded - ASSiST	NA	NA	--	--	Failed	NA	Excluded - ASSiST	NA	NA	--	--	Failed	NA	Excluded - ASSiST	NA	NA	NA	NA
be_G_A_chr3_1182764	Vitis berlandieri	be_3_1182764	3	1182764	3	1182764	This study	--	--	Failed	NA	Excluded - ASSiST	NA	NA	--	--	Failed	NA	Excluded - ASSiST	NA	NA	--	--	Failed	NA	Excluded - ASSiST	NA	NA	NA	NA
be_G_A_chr3_13237910	Vitis berlandieri	be_3_13237910	3	13237910	3	13370326	This study	GG	GG	Monomorphic	NA	Excluded - ASSiST	NA	NA	GG	GG	Monomorphic	NA	Excluded - ASSiST	NA	NA	GG	GG	Monomorphic	NA	Excluded - ASSiST	NA	NA	NA	NA
be_G_A_chr3_14151533	Vitis berlandieri	be_3_14151533	3	14151533	3	15505195	This study	--	--	Failed	NA	Excluded - ASSiST	NA	NA	--	--	Failed	NA	Excluded - ASSiST	NA	NA	--	--	Failed	NA	Excluded - ASSiST	NA	NA	NA	NA
be_G_A_chr3_14639693	Vitis berlandieri	be_3_14639693	3	14639693	3	15993355	This study	GG	GG	Monomorphic	NA	Excluded - ASSiST	NA	NA	GG	GG	Monomorphic	NA	Excluded - ASSiST	NA	NA	GG	GG	Monomorphic	NA	Excluded - ASSiST	NA	NA	NA	NA
be_G_A_chr3_15086488	Vitis berlandieri	be_3_15086488	3	15086488	3	16440150	This study	AG	GG	Robust	<nnxnp>	Excluded - similar loci	3_17166683	chr03_49.061	GG	AG	Robust	<nnxnp>	Excluded - similar loci	3_14558685	chr03_62.636	AG	AG	Robust	<hkxhk>	Excluded - similar loci	3_14558685	chr03_60.291	NA	CONGRUENT
be_G_A_chr3_15518752	Vitis berlandieri	be_3_15518752	3	15518752	3	16872414	This study	--	--	Failed	NA	Excluded - ASSiST	NA	NA	--	--	Failed	NA	Excluded - ASSiST	NA	NA	--	--	Failed	NA	Excluded - ASSiST	NA	NA	NA	NA
be_G_A_chr3_16546181	Vitis berlandieri	be_3_16546181	3	16546181	3	17899843	This study	--	--	Failed	NA	Excluded - ASSiST	NA	NA	--	--	Failed	NA	Excluded - ASSiST	NA	NA	--	--	Failed	NA	Excluded - ASSiST	NA	NA	NA	NA
be_G_A_chr3_17012758	Vitis berlandieri	be_3_17012758	3	17012758	3	18366420	This study	--	--	Failed	NA	Excluded - ASSiST	NA	NA	--	--	Failed	NA	Excluded - ASSiST	NA	NA	--	--	Failed	NA	Excluded - ASSiST	NA	NA	NA	NA
be_G_A_chr3_17969817	Vitis berlandieri	be_3_17969817	3	17969817	3	19323479	This study	GG	GG	Monomorphic	NA	Excluded - ASSiST	NA	NA	GG	GG	Monomorphic	NA	Excluded - ASSiST	NA	NA	GG	GG	Monomorphic	NA	Excluded - ASSiST	NA	NA	NA	NA
be_G_A_chr3_5031664	Vitis berlandieri	be_3_5031664	3	5031664	3	4408851	This study	GG	GG	Monomorphic	NA	Excluded - ASSiST	NA	NA	GG	GG	Monomorphic	NA	Excluded - ASSiST	NA	NA	GG	GG	Monomorphic	NA	Excluded - ASSiST	NA	NA	NA	NA
be_G_A_chr3_6437878	Vitis berlandieri	be_3_6437878	3	6437878	3	6437878	This study	--	--	Failed	NA	Excluded - ASSiST	NA	NA	--	--	Failed	NA	Excluded - ASSiST	NA	NA	--	--	Failed	NA	Excluded - ASSiST	NA	NA	NA	NA
be_G_A_chr3_714739	Vitis berlandieri	be_3_714739	3	714739	3	714739	This study	GG	GG	Monomorphic	NA	Excluded - ASSiST	NA	NA	GG	GG	Monomorphic	NA	Excluded - ASSiST	NA	NA	GG	GG	Monomorphic	NA	Excluded - ASSiST	NA	NA	NA	NA
be_G_A_chr3_7388965	Vitis berlandieri	be_3_7388965	3	7388965	3	7388965	This study	GG	GG	Monomorphic	NA	Excluded - ASSiST	NA	NA	GG	GG	Monomorphic	NA	Excluded - ASSiST	NA	NA	GG	GG	Monomorphic	NA	Excluded - ASSiST	NA	NA	NA	NA
be_G_A_chr3_7837707	Vitis berlandieri	be_3_7837707	3	7837707	3	7837707	This study	GG	GG	Monomorphic	NA	Excluded - ASSiST	NA	NA	GG	GG	Monomorphic	NA	Excluded - ASSiST	NA	NA	GG	GG	Monomorphic	NA	Excluded - ASSiST	NA	NA	NA	NA
be_G_A_chr3_random_256358	Vitis berlandieri	be_3_256358	3_RANDOM	256358	3	14340779	This study	AG	AA	DistortedAndUnexpSegreg	NA	Excluded - ASSiST	NA	NA	GG	GG	Monomorphic	NA	Excluded - ASSiST	NA	NA	GG	AG	Robust	<nnxnp>	Excluded - similar loci	3_11672220	chr03_55.849	NA	CONGRUENT
be_G_A_chr3_random_559331	Vitis berlandieri	be_3_559331	3_RANDOM	559331	3	14643752	This study	GG	GG	Monomorphic	NA	Excluded - ASSiST	NA	NA	GG	GG	Monomorphic	NA	Excluded - ASSiST	NA	NA	GG	GG	Monomorphic	NA	Excluded - ASSiST	NA	NA	NA	NA
be_G_A_chr4_10378208	Vitis berlandieri	be_4_10378208	4	10378208	4	10524458	This study	GG	GG	Failed	NA	Excluded - ASSiST	NA	NA	GG	GG	Failed	NA	Excluded - ASSiST	NA	NA	GG	--	Failed	NA	Excluded - ASSiST	NA	NA	NA	NA
be_G_A_chr4_13771302	Vitis berlandieri	be_4_13771302	4	13771302	4	13917552	This study	GG	GG	Monomorphic	NA	Excluded - ASSiST	NA	NA	GG	GG	Monomorphic	NA	Excluded - ASSiST	NA	NA	GG	GG	Monomorphic	NA	Excluded - ASSiST	NA	NA	NA	NA
be_G_A_chr4_16670859	Vitis berlandieri	be_4_16670859	4	16670859	4	17037545	This study	GG	GG	Monomorphic	NA	Excluded - ASSiST	NA	NA	GG	GG	Monomorphic	NA	Excluded - ASSiST	NA	NA	GG	GG	Monomorphic	NA	Excluded - ASSiST	NA	NA	NA	NA
be_G_A_chr4_22005824	Vitis berlandieri	be_4_22005824	4	22005824	4	22849764	This study	GG	GG	Monomorphic	NA	Excluded - ASSiST	NA	NA	GG	GG	Monomorphic	NA	Excluded - ASSiST	NA	NA	GG	GG	Monomorphic	NA	Excluded - ASSiST	NA	NA	NA	NA
be_G_A_chr4_22480207	Vitis berlandieri	be_4_22480207	4	22480207	4	23324147	Laucou et al. 2018	AG	GG	Robust	<nnxnp>	Excluded - similar loci	4_22591836	chr04_70.806	AG	GG	Robust	<lmxll>	Mapped	NA	chr04_98.107	GG	AG	Robust	<nnxnp>	Mapped	NA	chr04_78.377	chr04_108.240	CONGRUENT
be_G_A_chr4_3603872	Vitis berlandieri	be_4_3603872	4	3603872	4	3603872	This study	AG	AG	Robust	<hkxhk>	Mapped	NA	chr04_16.060	AG	AA	Robust	<lmxll>	Excluded - poor fit	NA	NA	AG	AG	Robust	<hkxhk>	Mapped	NA	chr04_16.904	chr04_18.740	CONGRUENT
be_G_A_chr4_4593350	Vitis berlandieri	be_4_4593350	4	4593350	4	4593350	This study	GG	GG	Monomorphic	NA	Excluded - ASSiST	NA	NA	GG	GG	Monomorphic	NA	Excluded - ASSiST	NA	NA	GG	GG	Monomorphic	NA	Excluded - ASSiST	NA	NA	NA	NA
be_G_A_chr4_623358	Vitis berlandieri	be_4_623358	4	623358	4	623358	This study	GG	GG	Monomorphic	NA	Excluded - ASSiST	NA	NA	AG	GG	Robust	<lmxll>	Mapped	NA	chr03_55.272	GG	GG	Monomorphic	NA	Excluded - ASSiST	NA	NA	chr03_72.550	INCONGRUENT
be_G_A_chr4_8415373	Vitis berlandieri	be_4_8415373	4	8415373	4	8415373	This study	GG	GG	Monomorphic	NA	Excluded - ASSiST	NA	NA	GG	GG	Monomorphic	NA	Excluded - ASSiST	NA	NA	GG	GG	Monomorphic	NA	Excluded - ASSiST	NA	NA	NA	NA
be_G_A_chr4_8941001	Vitis berlandieri	be_4_8941001	4	8941001	4	8941001	This study	GG	GG	Monomorphic	NA	Excluded - ASSiST	NA	NA	GG	GG	Monomorphic	NA	Excluded - ASSiST	NA	NA	GG	GG	Monomorphic	NA	Excluded - ASSiST	NA	NA	NA	NA
be_G_A_chr5_10975857	Vitis berlandieri	be_5_10975857	5	10975857	5	11397594	This study	--	--	Failed	NA	Excluded - ASSiST	NA	NA	--	--	Failed	NA	Excluded - ASSiST	NA	NA	--	--	Failed	NA	Excluded - ASSiST	NA	NA	NA	NA
be_G_A_chr5_13826163	Vitis berlandieri	be_5_13826163	5	13826163	5	14247900	This study	GG	GG	Monomorphic	NA	Excluded - ASSiST	NA	NA	GG	GG	Monomorphic	NA	Excluded - ASSiST	NA	NA	GG	GG	Monomorphic	NA	Excluded - ASSiST	NA	NA	NA	NA
be_G_A_chr5_14310037	Vitis berlandieri	be_5_14310037	5	14310037	5	14731774	This study	GG	GG	Monomorphic	NA	Excluded - ASSiST	NA	NA	GG	GG	Monomorphic	NA	Excluded - ASSiST	NA	NA	GG	GG	Monomorphic	NA	Excluded - ASSiST	NA	NA	NA	NA
be_G_A_chr5_1633414	Vitis berlandieri	be_5_1633414	5	1633414	5	278950	This study	--	--	Failed	NA	Excluded - ASSiST	NA	NA	--	--	Failed	NA	Excluded - ASSiST	NA	NA	--	--	Failed	NA	Excluded - ASSiST	NA	NA	NA	NA
be_G_A_chr5_23001675	Vitis berlandieri	be_5_23001675	5	23001675	5	23423412	Laucou et al. 2018	GG	GG	Monomorphic	NA	Excluded - ASSiST	NA	NA	GG	GG	Monomorphic	NA	Excluded - ASSiST	NA	NA	GG	GG	Monomorphic	NA	Excluded - ASSiST	NA	NA	NA	NA
be_G_A_chr5_6014316	Vitis berlandieri	be_5_6014316	5	6014316	5	6014316	This study	GG	GG	Monomorphic	NA	Excluded - ASSiST	NA	NA	GG	GG	Monomorphic	NA	Excluded - ASSiST	NA	NA	GG	GG	Monomorphic	NA	Excluded - ASSiST	NA	NA	NA	NA
be_G_A_chr5_6579770	Vitis berlandieri	be_5_6579770	5	6579770	5	6579770	This study	GG	GG	Monomorphic	NA	Excluded - ASSiST	NA	NA	GG	GG	Monomorphic	NA	Excluded - ASSiST	NA	NA	GG	GG	Monomorphic	NA	Excluded - ASSiST	NA	NA	NA	NA
be_G_A_chr5_9929083	Vitis berlandieri	be_5_9929083	5	9929083	5	9929083	This study	GG	GG	Monomorphic	NA	Excluded - ASSiST	NA	NA	GG	GG	Monomorphic	NA	Excluded - ASSiST	NA	NA	GG	GG	Monomorphic	NA	Excluded - ASSiST	NA	NA	NA	NA
be_G_A_chr6_10993934	Vitis berlandieri	be_6_10993934	6	10993934	6	12118944	This study	GG	GG	Monomorphic	NA	Excluded - ASSiST	NA	NA	GG	GG	Monomorphic	NA	Excluded - ASSiST	NA	NA	GG	GG	Monomorphic	NA	Excluded - ASSiST	NA	NA	NA	NA
be_G_A_chr6_13419840	Vitis berlandieri	be_6_13419840	6	13419840	6	14544850	This study	--	--	Failed	NA	Excluded - ASSiST	NA	NA	GG	--	Failed	NA	Excluded - ASSiST	NA	NA	--	--	Failed	NA	Excluded - ASSiST	NA	NA	NA	NA
be_G_A_chr6_13867336	Vitis berlandieri	be_6_13867336	6	13867336	6	14992346	Laucou et al. 2018	GG	GG	Monomorphic	NA	Excluded - ASSiST	NA	NA	GG	GG	Monomorphic	NA	Excluded - ASSiST	NA	NA	GG	GG	Monomorphic	NA	Excluded - ASSiST	NA	NA	NA	NA
be_G_A_chr6_14416836	Vitis berlandieri	be_6_14416836	6	14416836	6	15541846	This study	GG	GG	Monomorphic	NA	Excluded - ASSiST	NA	NA	GG	GG	Monomorphic	NA	Excluded - ASSiST	NA	NA	GG	GG	Monomorphic	NA	Excluded - ASSiST	NA	NA	NA	NA
be_G_A_chr6_18759621	Vitis berlandieri	be_6_18759621	6	18759621	6	19896947	This study	GG	GG	Monomorphic	NA	Excluded - ASSiST	NA	NA	GG	GG	Monomorphic	NA	Excluded - ASSiST	NA	NA	GG	GG	Monomorphic	NA	Excluded - ASSiST	NA	NA	NA	NA
be_G_A_chr6_19832730	Vitis berlandieri	be_6_19832730	6	19832730	6	20970056	This study	GG	GG	Monomorphic	NA	Excluded - ASSiST	NA	NA	GG	GG	Monomorphic	NA	Excluded - ASSiST	NA	NA	GG	GG	Monomorphic	NA	Excluded - ASSiST	NA	NA	NA	NA
be_G_A_chr6_20276515	Vitis berlandieri	be_6_20276515	6	20276515	6	21413841	This study	GG	GG	Monomorphic	NA	Excluded - ASSiST	NA	NA	GG	GG	Monomorphic	NA	Excluded - ASSiST	NA	NA	GG	GG	Monomorphic	NA	Excluded - ASSiST	NA	NA	NA	NA
be_G_A_chr6_272658	Vitis berlandieri	be_6_272658	6	272658	6	272658	This study	--	--	Failed	NA	Excluded - ASSiST	NA	NA	--	--	Failed	NA	Excluded - ASSiST	NA	NA	--	--	Failed	NA	Excluded - ASSiST	NA	NA	NA	NA
be_G_A_chr6_3152362	Vitis berlandieri	be_6_3152362	6	3152362	6	3152362	This study	GG	GG	Monomorphic	NA	Excluded - ASSiST	NA	NA	GG	GG	Monomorphic	NA	Excluded - ASSiST	NA	NA	GG	GG	Monomorphic	NA	Excluded - ASSiST	NA	NA	NA	NA
be_G_A_chr6_6112037	Vitis berlandieri	be_6_6112037	6	6112037	6	6112037	This study	GG	GG	Monomorphic	NA	Excluded - ASSiST	NA	NA	GG	GG	Monomorphic	NA	Excluded - ASSiST	NA	NA	GG	GG	Monomorphic	NA	Excluded - ASSiST	NA	NA	NA	NA
be_G_A_chr6_655794	Vitis berlandieri	be_6_655794	6	655794	6	655794	This study	GG	GG	Monomorphic	NA	Excluded - ASSiST	NA	NA	GG	GG	Monomorphic	NA	Excluded - ASSiST	NA	NA	GG	GG	Monomorphic	NA	Excluded - ASSiST	NA	NA	NA	NA
be_G_A_chr6_8006703	Vitis berlandieri	be_6_8006703	6	8006703	6	8006703	This study	GG	GG	Monomorphic	NA	Excluded - ASSiST	NA	NA	GG	GG	Monomorphic	NA	Excluded - ASSiST	NA	NA	GG	GG	Monomorphic	NA	Excluded - ASSiST	NA	NA	NA	NA
be_G_A_chr6_9540032	Vitis berlandieri	be_6_9540032	6	9540032	6	9540032	This study	--	--	Failed	NA	Excluded - ASSiST	NA	NA	--	--	Failed	NA	Excluded - ASSiST	NA	NA	--	--	Failed	NA	Excluded - ASSiST	NA	NA	NA	NA
be_G_A_chr7_11480332	Vitis berlandieri	be_7_11480332	7	11480332	7	11862308	This study	GG	GG	Monomorphic	NA	Excluded - ASSiST	NA	NA	GG	GG	Monomorphic	NA	Excluded - ASSiST	NA	NA	GG	GG	Monomorphic	NA	Excluded - ASSiST	NA	NA	NA	NA
be_G_A_chr7_15456294	Vitis berlandieri	be_7_15456294	7	15456294	7	21764732	This study	GG	GG	Monomorphic	NA	Excluded - ASSiST	NA	NA	GG	GG	Monomorphic	NA	Excluded - ASSiST	NA	NA	GG	GG	Monomorphic	NA	Excluded - ASSiST	NA	NA	NA	NA
be_G_A_chr7_263174	Vitis berlandieri	be_7_263174	7	263174	7	452544	This study	GG	GG	Monomorphic	NA	Excluded - ASSiST	NA	NA	GG	GG	Monomorphic	NA	Excluded - ASSiST	NA	NA	GG	GG	Monomorphic	NA	Excluded - ASSiST	NA	NA	NA	NA
be_G_A_chr7_5578412	Vitis berlandieri	be_7_5578412	7	5578412	7	5960388	This study	GG	GG	Monomorphic	NA	Excluded - ASSiST	NA	NA	GG	GG	Monomorphic	NA	Excluded - ASSiST	NA	NA	GG	GG	Monomorphic	NA	Excluded - ASSiST	NA	NA	NA	NA
be_G_A_chr7_740402	Vitis berlandieri	be_7_740402	7	740402	7	1122378	This study	--	--	Failed	NA	Excluded - ASSiST	NA	NA	--	--	Failed	NA	Excluded - ASSiST	NA	NA	--	--	Failed	NA	Excluded - ASSiST	NA	NA	NA	NA
be_G_A_chr7_7587325	Vitis berlandieri	be_7_7587325	7	7587325	7	7969301	This study	GG	GG	Monomorphic	NA	Excluded - ASSiST	NA	NA	GG	GG	Monomorphic	NA	Excluded - ASSiST	NA	NA	GG	GG	Monomorphic	NA	Excluded - ASSiST	NA	NA	NA	NA
be_G_A_chr7_8123695	Vitis berlandieri	be_7_8123695	7	8123695	7	8505671	This study	GG	GG	Monomorphic	NA	Excluded - ASSiST	NA	NA	GG	GG	Monomorphic	NA	Excluded - ASSiST	NA	NA	GG	GG	Monomorphic	NA	Excluded - ASSiST	NA	NA	NA	NA
be_G_A_chr7_9037064	Vitis berlandieri	be_7_9037064	7	9037064	7	9419040	This study	GG	GG	Monomorphic	NA	Excluded - ASSiST	NA	NA	GG	GG	Monomorphic	NA	Excluded - ASSiST	NA	NA	GG	GG	Monomorphic	NA	Excluded - ASSiST	NA	NA	NA	NA
be_G_A_chr7_9544051	Vitis berlandieri	be_7_9544051	7	9544051	7	9926027	This study	GG	GG	Monomorphic	NA	Excluded - ASSiST	NA	NA	GG	GG	Monomorphic	NA	Excluded - ASSiST	NA	NA	GG	GG	Monomorphic	NA	Excluded - ASSiST	NA	NA	NA	NA
be_G_A_chr7_9973581	Vitis berlandieri	be_7_9973581	7	9973581	7	10355557	This study	--	--	Failed	NA	Excluded - ASSiST	NA	NA	--	--	Failed	NA	Excluded - ASSiST	NA	NA	--	--	Failed	NA	Excluded - ASSiST	NA	NA	NA	NA
be_G_A_chr7_random_1089874	Vitis berlandieri	be_7_1089874	7_RANDOM	1089874	7	16465684	This study	GG	GG	Monomorphic	NA	Excluded - ASSiST	NA	NA	GG	GG	Monomorphic	NA	Excluded - ASSiST	NA	NA	GG	GG	Monomorphic	NA	Excluded - ASSiST	NA	NA	NA	NA
be_G_A_chr7_random_653806	Vitis berlandieri	be_7_653806	7_RANDOM	653806	7	15151233	This study	GG	GG	Monomorphic	NA	Excluded - ASSiST	NA	NA	GG	GG	Monomorphic	NA	Excluded - ASSiST	NA	NA	GG	GG	Monomorphic	NA	Excluded - ASSiST	NA	NA	NA	NA
be_G_A_chr8_10431638	Vitis berlandieri	be_8_10431638	8	10431638	8	10431638	This study	--	--	Failed	NA	Excluded - ASSiST	NA	NA	--	--	Failed	NA	Excluded - ASSiST	NA	NA	--	--	Failed	NA	Excluded - ASSiST	NA	NA	NA	NA
be_G_A_chr8_11097928	Vitis berlandieri	be_8_11097928	8	11097928	8	11097928	This study	GG	GG	Monomorphic	NA	Excluded - ASSiST	NA	NA	GG	GG	Monomorphic	NA	Excluded - ASSiST	NA	NA	GG	GG	Monomorphic	NA	Excluded - ASSiST	NA	NA	NA	NA
be_G_A_chr8_1205536	Vitis berlandieri	be_8_1205536	8	1205536	8	1205536	This study	GG	GG	Monomorphic	NA	Excluded - ASSiST	NA	NA	GG	GG	Monomorphic	NA	Excluded - ASSiST	NA	NA	GG	GG	Monomorphic	NA	Excluded - ASSiST	NA	NA	NA	NA
be_G_A_chr8_13338171	Vitis berlandieri	be_8_13338171	8	13338171	8	13338171	This study	GG	GG	Monomorphic	NA	Excluded - ASSiST	NA	NA	GG	GG	Monomorphic	NA	Excluded - ASSiST	NA	NA	GG	GG	Monomorphic	NA	Excluded - ASSiST	NA	NA	NA	NA
be_G_A_chr8_1704394	Vitis berlandieri	be_8_1704394	8	1704394	8	1704394	This study	--	--	Failed	NA	Excluded - ASSiST	NA	NA	--	--	Failed	NA	Excluded - ASSiST	NA	NA	--	--	Failed	NA	Excluded - ASSiST	NA	NA	NA	NA
be_G_A_chr8_19687500	Vitis berlandieri	be_8_19687500	8	19687500	8	19687500	This study	GG	GG	Monomorphic	NA	Excluded - ASSiST	NA	NA	GG	GG	Monomorphic	NA	Excluded - ASSiST	NA	NA	GG	GG	Monomorphic	NA	Excluded - ASSiST	NA	NA	NA	NA
be_G_A_chr8_3111513	Vitis berlandieri	be_8_3111513	8	3111513	8	3111513	This study	--	--	Failed	NA	Excluded - ASSiST	NA	NA	--	--	Failed	NA	Excluded - ASSiST	NA	NA	--	--	Failed	NA	Excluded - ASSiST	NA	NA	NA	NA
be_G_A_chr8_4636721	Vitis berlandieri	be_8_4636721	8	4636721	8	4636721	This study	--	--	Failed	NA	Excluded - ASSiST	NA	NA	--	--	Failed	NA	Excluded - ASSiST	NA	NA	--	--	Failed	NA	Excluded - ASSiST	NA	NA	NA	NA
be_G_A_chr8_6991063	Vitis berlandieri	be_8_6991063	8	6991063	8	6991063	This study	GG	GG	Monomorphic	NA	Excluded - ASSiST	NA	NA	GG	GG	Monomorphic	NA	Excluded - ASSiST	NA	NA	GG	GG	Monomorphic	NA	Excluded - ASSiST	NA	NA	NA	NA
be_G_A_chr8_7529122	Vitis berlandieri	be_8_7529122	8	7529122	8	7529122	This study	GG	GG	Monomorphic	NA	Excluded - ASSiST	NA	NA	GG	GG	Monomorphic	NA	Excluded - ASSiST	NA	NA	GG	GG	Monomorphic	NA	Excluded - ASSiST	NA	NA	NA	NA
be_G_A_chr8_7979050	Vitis berlandieri	be_8_7979050	8	7979050	8	7979050	This study	GG	GG	Monomorphic	NA	Excluded - ASSiST	NA	NA	GG	GG	Monomorphic	NA	Excluded - ASSiST	NA	NA	GG	GG	Monomorphic	NA	Excluded - ASSiST	NA	NA	NA	NA
be_G_A_chr9_16374741	Vitis berlandieri	be_9_16374741	9	16374741	9	16374741	This study	--	--	Failed	NA	Excluded - ASSiST	NA	NA	--	--	Failed	NA	Excluded - ASSiST	NA	NA	--	--	Failed	NA	Excluded - ASSiST	NA	NA	NA	NA
be_G_A_chr9_17319485	Vitis berlandieri	be_9_17319485	9	17319485	9	17319485	This study	OO	GG	Failed	NA	Excluded - ASSiST	NA	NA	GG	GG	Failed	NA	Excluded - ASSiST	NA	NA	AG	OO	NullAllele-Failed	NA	Excluded - ASSiST	NA	NA	NA	NA
be_G_A_chr9_17849491	Vitis berlandieri	be_9_17849491	9	17849491	9	17849491	This study	--	--	Failed	NA	Excluded - ASSiST	NA	NA	--	--	Failed	NA	Excluded - ASSiST	NA	NA	--	--	Failed	NA	Excluded - ASSiST	NA	NA	NA	NA
be_G_A_chr9_19363417	Vitis berlandieri	be_9_19363417	9	19363417	9	19363417	This study	GG	GG	Failed	NA	Excluded - ASSiST	NA	NA	GG	GG	Failed	NA	Excluded - ASSiST	NA	NA	GG	GG	Failed	NA	Excluded - ASSiST	NA	NA	NA	NA
be_G_A_chr9_19777097	Vitis berlandieri	be_9_19777097	9	19777097	9	19777097	This study	--	--	Failed	NA	Excluded - ASSiST	NA	NA	--	--	Failed	NA	Excluded - ASSiST	NA	NA	--	--	Failed	NA	Excluded - ASSiST	NA	NA	NA	NA
be_G_A_chr9_20811156	Vitis berlandieri	be_9_20811156	9	20811156	9	20811156	This study	GO	GO	Null_2_Cluster	<hkxhk>	Excluded - similar loci	ae_9_20411010	NA	OO	AG	NullAllele-Failed	NA	Excluded - ASSiST	NA	NA	GO	GO	Null_2_Cluster	<hkxhk>	Mapped	NA	chr09_48.670	chr09_67.950	CONGRUENT
be_G_A_chr9_21262225	Vitis berlandieri	be_9_21262225	9	21262225	9	21262225	This study	AA	AA	Failed	NA	Excluded - ASSiST	NA	NA	AA	AA	Failed	NA	Excluded - ASSiST	NA	NA	AA	AA	Failed	NA	Excluded - ASSiST	NA	NA	NA	NA
be_G_A_chr9_21710583	Vitis berlandieri	be_9_21710583	9	21710583	9	21710583	This study	GG	--	Monomorphic	NA	Excluded - ASSiST	NA	NA	GG	AG	Robust	<nnxnp>	Mapped	NA	chr09_55.271	GG	GG	Monomorphic	NA	Excluded - ASSiST	NA	NA	chr09_67.580	CONGRUENT
be_G_A_chr9_6594944	Vitis berlandieri	be_9_6594944	9	6594944	9	6594944	This study	GG	GG	Monomorphic	NA	Excluded - ASSiST	NA	NA	GG	GG	Monomorphic	NA	Excluded - ASSiST	NA	NA	GG	GG	Monomorphic	NA	Excluded - ASSiST	NA	NA	NA	NA
be_G_A_chr9_8074698	Vitis berlandieri	be_9_8074698	9	8074698	9	8074698	This study	GG	GG	Monomorphic	NA	Excluded - ASSiST	NA	NA	GG	GG	Monomorphic	NA	Excluded - ASSiST	NA	NA	GG	GG	Monomorphic	NA	Excluded - ASSiST	NA	NA	NA	NA
be_G_A_chr9_8409361	Vitis berlandieri	be_9_8409361	9	8409361	9	8409361	This study	--	--	Failed	NA	Excluded - ASSiST	NA	NA	--	--	Failed	NA	Excluded - ASSiST	NA	NA	--	--	Failed	NA	Excluded - ASSiST	NA	NA	NA	NA
be_G_A_chrUn_1283114	Vitis berlandieri	be_Un_1283114	UN	1283114	10	16380606	This study	GG	GG	Monomorphic	NA	Excluded - ASSiST	NA	NA	GO	GO	Null_2_Cluster	<hkxhk>	Mapped	NA	chr10_73.170	OO	GG	Monomorphic	NA	Excluded - ASSiST	NA	NA	chr10_99.990	CONGRUENT
be_G_A_chrUn_15094339	Vitis berlandieri	be_Un_15094339	UN	15094339	7	17309561	This study	GG	GG	Monomorphic	NA	Excluded - ASSiST	NA	NA	GG	GG	Monomorphic	NA	Excluded - ASSiST	NA	NA	GG	GG	Monomorphic	NA	Excluded - ASSiST	NA	NA	NA	NA
be_G_A_chrUn_16100594	Vitis berlandieri	be_Un_16100594	UN	16100594	Un	5867449	This study	GG	GG	Monomorphic	NA	Excluded - ASSiST	NA	NA	GG	GG	Monomorphic	NA	Excluded - ASSiST	NA	NA	GG	GG	Monomorphic	NA	Excluded - ASSiST	NA	NA	NA	NA
be_G_A_chrUn_17254000	Vitis berlandieri	be_Un_17254000	UN	17254000	13	18566569	This study	GG	GG	Monomorphic	NA	Excluded - ASSiST	NA	NA	GG	GG	Monomorphic	NA	Excluded - ASSiST	NA	NA	GG	GG	Monomorphic	NA	Excluded - ASSiST	NA	NA	NA	NA
be_G_A_chrUn_18660444	Vitis berlandieri	be_Un_18660444	UN	18660444	Un	7965693	This study	GG	GG	Monomorphic	NA	Excluded - ASSiST	NA	NA	GG	GG	Monomorphic	NA	Excluded - ASSiST	NA	NA	GG	GG	Monomorphic	NA	Excluded - ASSiST	NA	NA	NA	NA
be_G_A_chrUn_19191104	Vitis berlandieri	be_Un_19191104	UN	19191104	10	4733473	Laucou et al. 2018	GG	GG	Monomorphic	NA	Excluded - ASSiST	NA	NA	GG	GG	Monomorphic	NA	Excluded - ASSiST	NA	NA	GG	GG	Monomorphic	NA	Excluded - ASSiST	NA	NA	NA	NA
be_G_A_chrUn_242286	Vitis berlandieri	be_Un_242286	UN	242286	6	9794786	This study	AG	AA	Monomorphic	NA	Excluded - ASSiST	NA	NA	AA	AA	Monomorphic	NA	Excluded - ASSiST	NA	NA	AA	AG	Monomorphic	NA	Excluded - ASSiST	NA	NA	NA	NA
be_G_A_chrUn_24313551	Vitis berlandieri	be_Un_24313551	UN	24313551	Un	11269765	This study	GG	GG	Monomorphic	NA	Excluded - ASSiST	NA	NA	GG	GG	Monomorphic	NA	Excluded - ASSiST	NA	NA	GG	GG	Monomorphic	NA	Excluded - ASSiST	NA	NA	NA	NA
be_G_A_chrUn_25320760	Vitis berlandieri	be_Un_25320760	UN	25320760	7	18922094	This study	GG	GG	Monomorphic	NA	Excluded - ASSiST	NA	NA	GG	GG	Monomorphic	NA	Excluded - ASSiST	NA	NA	GG	GG	Monomorphic	NA	Excluded - ASSiST	NA	NA	NA	NA
be_G_A_chrUn_31925885	Vitis berlandieri	be_Un_31925885	UN	31925885	Un	17263095	This study	--	--	Failed	NA	Excluded - ASSiST	NA	NA	--	--	Failed	NA	Excluded - ASSiST	NA	NA	--	--	Failed	NA	Excluded - ASSiST	NA	NA	NA	NA
be_G_A_chrUn_37529357	Vitis berlandieri	be_Un_37529357	UN	37529357	Un	21953496	This study	GG	GG	Monomorphic	NA	Excluded - ASSiST	NA	NA	GG	GG	Monomorphic	NA	Excluded - ASSiST	NA	NA	GG	GG	Monomorphic	NA	Excluded - ASSiST	NA	NA	NA	NA
be_G_A_chrUn_40206171	Vitis berlandieri	be_Un_40206171	UN	40206171	Un	24472340	This study	GG	GG	Monomorphic	NA	Excluded - ASSiST	NA	NA	GG	GG	Monomorphic	NA	Excluded - ASSiST	NA	NA	GG	GG	Monomorphic	NA	Excluded - ASSiST	NA	NA	NA	NA
be_G_A_chrUn_42099601	Vitis berlandieri	be_Un_42099601	UN	42099601	Un	26355987	This study	GG	GG	Monomorphic	NA	Excluded - ASSiST	NA	NA	GG	GG	Monomorphic	NA	Excluded - ASSiST	NA	NA	GG	GG	Monomorphic	NA	Excluded - ASSiST	NA	NA	NA	NA
be_G_T_chr1_15907392	Vitis berlandieri	be_1_15907392	1	15907392	1	17103291	This study	CC	CC	Monomorphic	NA	Excluded - ASSiST	NA	NA	CC	CC	Monomorphic	NA	Excluded - ASSiST	NA	NA	CC	CC	Monomorphic	NA	Excluded - ASSiST	NA	NA	NA	NA
be_G_T_chr1_733395	Vitis berlandieri	be_1_733395	1	733395	1	733395	This study	CC	CC	Monomorphic	NA	Excluded - ASSiST	NA	NA	CC	CC	Monomorphic	NA	Excluded - ASSiST	NA	NA	CC	CC	Monomorphic	NA	Excluded - ASSiST	NA	NA	NA	NA
be_G_T_chr1_9566010	Vitis berlandieri	be_1_9566010	1	9566010	1	9959026	Laucou et al. 2018	CC	CC	Monomorphic	NA	Excluded - ASSiST	NA	NA	CC	CC	Monomorphic	NA	Excluded - ASSiST	NA	NA	CC	CC	Monomorphic	NA	Excluded - ASSiST	NA	NA	NA	NA
be_G_T_chr10_12018956	Vitis berlandieri	be_10_12018956	10	12018956	10	15577591	This study	CC	CC	Monomorphic	NA	Excluded - ASSiST	NA	NA	CC	CC	Monomorphic	NA	Excluded - ASSiST	NA	NA	--	CC	Monomorphic	NA	Excluded - ASSiST	NA	NA	NA	NA
be_G_T_chr10_12560461	Vitis berlandieri	be_10_12560461	10	12560461	10	16119096	This study	CC	CC	Monomorphic	NA	Excluded - ASSiST	NA	NA	CC	CC	Monomorphic	NA	Excluded - ASSiST	NA	NA	CC	CC	Monomorphic	NA	Excluded - ASSiST	NA	NA	NA	NA
be_G_T_chr11_8876451	Vitis berlandieri	be_11_8876451	11	8876451	11	9176345	This study	CC	CC	Monomorphic	NA	Excluded - ASSiST	NA	NA	OO	OO	Failed	NA	Excluded - ASSiST	NA	NA	OO	CO	Null_2_Cluster	<nnxnp>	Mapped	NA	chr11_37.788	chr11_51.880	CONGRUENT
be_G_T_chr12_12733324	Vitis berlandieri	be_12_12733324	12	12733324	12	16751955	This study	--	--	Failed	NA	Excluded - ASSiST	NA	NA	--	--	Failed	NA	Excluded - ASSiST	NA	NA	--	--	Failed	NA	Excluded - ASSiST	NA	NA	NA	NA
be_G_T_chr13_22098507	Vitis berlandieri	be_13_22098507	13	22098507	13	26777368	This study	CO	CO	Null_2_Cluster	<hkxhk>	Mapped	NA	chr13_67.978	CC	CC	Monomorphic	NA	Excluded - ASSiST	NA	NA	CO	CO	Null_2_Cluster	<hkxhk>	Mapped	NA	chr13_80.227	chr13_112.420	CONGRUENT
be_G_T_chr13_9428611	Vitis berlandieri	be_13_9428611	13	9428611	13	9538534	This study	CC	CC	Monomorphic	NA	Excluded - ASSiST	NA	NA	CC	CC	Monomorphic	NA	Excluded - ASSiST	NA	NA	CC	CC	Monomorphic	NA	Excluded - ASSiST	NA	NA	NA	NA
be_G_T_chr14_717251	Vitis berlandieri	be_14_717251	14	717251	14	717251	This study	CC	CC	Monomorphic	NA	Excluded - ASSiST	NA	NA	CC	CC	Monomorphic	NA	Excluded - ASSiST	NA	NA	CC	CC	Monomorphic	NA	Excluded - ASSiST	NA	NA	NA	NA
be_G_T_chr15_10474809	Vitis berlandieri	be_15_10474809	15	10474809	15	10474809	This study	CC	CC	Monomorphic	NA	Excluded - ASSiST	NA	NA	CC	CC	Monomorphic	NA	Excluded - ASSiST	NA	NA	CC	CC	Monomorphic	NA	Excluded - ASSiST	NA	NA	NA	NA
be_G_T_chr15_19410288	Vitis berlandieri	be_15_19410288	15	19410288	15	19410288	This study	CC	CC	Monomorphic	NA	Excluded - ASSiST	NA	NA	CC	CC	Monomorphic	NA	Excluded - ASSiST	NA	NA	CC	CC	Monomorphic	NA	Excluded - ASSiST	NA	NA	NA	NA
be_G_T_chr16_7629637	Vitis berlandieri	be_16_7629637	16	7629637	16	7277390	This study	CC	CC	Monomorphic	NA	Excluded - ASSiST	NA	NA	CC	CC	Monomorphic	NA	Excluded - ASSiST	NA	NA	CC	CC	Monomorphic	NA	Excluded - ASSiST	NA	NA	NA	NA
be_G_T_chr17_13473573	Vitis berlandieri	be_17_13473573	17	13473573	17	14435436	This study	CC	CC	Monomorphic	NA	Excluded - ASSiST	NA	NA	CC	CC	Monomorphic	NA	Excluded - ASSiST	NA	NA	CC	CC	Monomorphic	NA	Excluded - ASSiST	NA	NA	NA	NA
be_G_T_chr17_6611850	Vitis berlandieri	be_17_6611850	17	6611850	17	6743478	This study	CC	CC	Monomorphic	NA	Excluded - ASSiST	NA	NA	CC	CC	Monomorphic	NA	Excluded - ASSiST	NA	NA	CC	CC	Monomorphic	NA	Excluded - ASSiST	NA	NA	NA	NA
be_G_T_chr17_8556059	Vitis berlandieri	be_17_8556059	17	8556059	17	8687687	This study	CC	CC	Monomorphic	NA	Excluded - ASSiST	NA	NA	CC	CC	Monomorphic	NA	Excluded - ASSiST	NA	NA	CC	CC	Monomorphic	NA	Excluded - ASSiST	NA	NA	NA	NA
be_G_T_chr18_14909131	Vitis berlandieri	be_18_14909131	18	14909131	18	15803744	This study	--	--	Failed	NA	Excluded - ASSiST	NA	NA	--	--	Failed	NA	Excluded - ASSiST	NA	NA	--	--	Failed	NA	Excluded - ASSiST	NA	NA	NA	NA
be_G_T_chr18_22707851	Vitis berlandieri	be_18_22707851	18	22707851	18	25652785	This study	CC	CC	Monomorphic	NA	Excluded - ASSiST	NA	NA	CC	CC	Monomorphic	NA	Excluded - ASSiST	NA	NA	CC	CC	Monomorphic	NA	Excluded - ASSiST	NA	NA	NA	NA
be_G_T_chr19_15417020	Vitis berlandieri	be_19_15417020	19	15417020	19	18149194	This study	AA	AA	Monomorphic	NA	Excluded - ASSiST	NA	NA	AA	AA	Monomorphic	NA	Excluded - ASSiST	NA	NA	AA	AA	Monomorphic	NA	Excluded - ASSiST	NA	NA	NA	NA
be_G_T_chr19_7123197	Vitis berlandieri	be_19_7123197	19	7123197	19	7123197	This study	CC	CC	Monomorphic	NA	Excluded - ASSiST	NA	NA	CC	CC	Monomorphic	NA	Excluded - ASSiST	NA	NA	CC	CC	Monomorphic	NA	Excluded - ASSiST	NA	NA	NA	NA
be_G_T_chr19_8138601	Vitis berlandieri	be_19_8138601	19	8138601	19	8138601	This study	CC	CC	Monomorphic	NA	Excluded - ASSiST	NA	NA	CC	CC	Monomorphic	NA	Excluded - ASSiST	NA	NA	CC	CC	Monomorphic	NA	Excluded - ASSiST	NA	NA	NA	NA
be_G_T_chr2_3200857	Vitis berlandieri	be_2_3200857	2	3200857	2	3013273	This study	CC	CC	Monomorphic	NA	Excluded - ASSiST	NA	NA	CC	CC	Monomorphic	NA	Excluded - ASSiST	NA	NA	CC	CC	Monomorphic	NA	Excluded - ASSiST	NA	NA	NA	NA
be_G_T_chr2_4192333	Vitis berlandieri	be_2_4192333	2	4192333	2	4004749	This study	CC	CC	Monomorphic	NA	Excluded - ASSiST	NA	NA	CC	CC	Monomorphic	NA	Excluded - ASSiST	NA	NA	CC	CC	Monomorphic	NA	Excluded - ASSiST	NA	NA	NA	NA
be_G_T_chr3_2129384	Vitis berlandieri	be_3_2129384	3	2129384	3	2129384	This study	CC	CC	Monomorphic	NA	Excluded - ASSiST	NA	NA	CC	CC	Monomorphic	NA	Excluded - ASSiST	NA	NA	CC	CC	Monomorphic	NA	Excluded - ASSiST	NA	NA	NA	NA
be_G_T_chr3_3594457	Vitis berlandieri	be_3_3594457	3	3594457	3	5846058	This study	CC	CC	Monomorphic	NA	Excluded - ASSiST	NA	NA	CC	CC	Monomorphic	NA	Excluded - ASSiST	NA	NA	CC	CC	Monomorphic	NA	Excluded - ASSiST	NA	NA	NA	NA
be_G_T_chr4_11758311	Vitis berlandieri	be_4_11758311	4	11758311	4	11904561	This study	CC	CC	Monomorphic	NA	Excluded - ASSiST	NA	NA	CC	CC	Monomorphic	NA	Excluded - ASSiST	NA	NA	CC	CC	Monomorphic	NA	Excluded - ASSiST	NA	NA	NA	NA
be_G_T_chr4_20506572	Vitis berlandieri	be_4_20506572	4	20506572	4	21350512	This study	CC	CC	Monomorphic	NA	Excluded - ASSiST	NA	NA	CC	CC	Monomorphic	NA	Excluded - ASSiST	NA	NA	CC	CC	Monomorphic	NA	Excluded - ASSiST	NA	NA	NA	NA
be_G_T_chr4_2187411	Vitis berlandieri	be_4_2187411	4	2187411	4	2187411	This study	CC	CC	Monomorphic	NA	Excluded - ASSiST	NA	NA	OO	OO	Failed	NA	Excluded - ASSiST	NA	NA	CO	CO	Null_2_Cluster	<hkxhk>	Mapped	NA	chr04_9.699	chr04_11.960	CONGRUENT
be_G_T_chr5_18215697	Vitis berlandieri	be_5_18215697	5	18215697	5	18637434	This study	CC	CC	Monomorphic	NA	Excluded - ASSiST	NA	NA	CC	CC	Monomorphic	NA	Excluded - ASSiST	NA	NA	CC	CC	Monomorphic	NA	Excluded - ASSiST	NA	NA	NA	NA
be_G_T_chr5_204431	Vitis berlandieri	be_5_204431	5	204431	5	1707933	This study	CC	CC	Monomorphic	NA	Excluded - ASSiST	NA	NA	CC	CC	Monomorphic	NA	Excluded - ASSiST	NA	NA	CC	CC	Monomorphic	NA	Excluded - ASSiST	NA	NA	NA	NA
be_G_T_chr5_21127783	Vitis berlandieri	be_5_21127783	5	21127783	5	21549520	This study	CC	CC	Monomorphic	NA	Excluded - ASSiST	NA	NA	CC	CC	Monomorphic	NA	Excluded - ASSiST	NA	NA	CC	CC	Monomorphic	NA	Excluded - ASSiST	NA	NA	NA	NA
be_G_T_chr5_24532383	Vitis berlandieri	be_5_24532383	5	24532383	5	25161483	Laucou et al. 2018	AC	AC	Robust	<hkxhk>	Mapped	NA	chr05_64.870	CC	AA	Monomorphic	NA	Excluded - ASSiST	NA	NA	AC	AC	Robust	<hkxhk>	Mapped	NA	chr05_74.499	chr05_112.570	CONGRUENT
be_G_T_chr6_4154416	Vitis berlandieri	be_6_4154416	6	4154416	6	4154416	This study	CC	CC	Monomorphic	NA	Excluded - ASSiST	NA	NA	CC	CC	Monomorphic	NA	Excluded - ASSiST	NA	NA	CC	CC	Monomorphic	NA	Excluded - ASSiST	NA	NA	NA	NA
be_G_T_chr7_17831212	Vitis berlandieri	be_7_17831212	7	17831212	7	24160339	This study	CC	CC	Monomorphic	NA	Excluded - ASSiST	NA	NA	CC	CC	Monomorphic	NA	Excluded - ASSiST	NA	NA	CC	CC	Monomorphic	NA	Excluded - ASSiST	NA	NA	NA	NA
be_G_T_chr7_random_230196	Vitis berlandieri	be_7_230196	7_RANDOM	230196	7	16001010	This study	CC	CC	Monomorphic	NA	Excluded - ASSiST	NA	NA	CC	CC	Monomorphic	NA	Excluded - ASSiST	NA	NA	CC	CC	Monomorphic	NA	Excluded - ASSiST	NA	NA	NA	NA
be_G_T_chr8_20722390	Vitis berlandieri	be_8_20722390	8	20722390	8	20722390	This study	CC	CC	Monomorphic	NA	Excluded - ASSiST	NA	NA	CC	CC	Monomorphic	NA	Excluded - ASSiST	NA	NA	CC	CC	Monomorphic	NA	Excluded - ASSiST	NA	NA	NA	NA
be_G_T_chr8_8512750	Vitis berlandieri	be_8_8512750	8	8512750	8	8512750	Laucou et al. 2018	CC	CC	Monomorphic	NA	Excluded - ASSiST	NA	NA	CC	CC	Monomorphic	NA	Excluded - ASSiST	NA	NA	CC	CC	Monomorphic	NA	Excluded - ASSiST	NA	NA	NA	NA
be_G_T_chr9_11057482	Vitis berlandieri	be_9_11057482	9	11057482	9	11057482	This study	CC	CC	Failed	NA	Excluded - ASSiST	NA	NA	CC	CC	Failed	NA	Excluded - ASSiST	NA	NA	CC	CC	Failed	NA	Excluded - ASSiST	NA	NA	NA	NA
be_G_T_chr9_3187077	Vitis berlandieri	be_9_3187077	9	3187077	9	3187077	This study	CC	CC	Monomorphic	NA	Excluded - ASSiST	NA	NA	CC	CC	Monomorphic	NA	Excluded - ASSiST	NA	NA	CC	CC	Monomorphic	NA	Excluded - ASSiST	NA	NA	NA	NA
be_G_T_chrUn_12005368	Vitis berlandieri	be_Un_12005368	UN	12005368	10	3573795	This study	CC	CC	Monomorphic	NA	Excluded - ASSiST	NA	NA	CC	CC	Monomorphic	NA	Excluded - ASSiST	NA	NA	CC	CC	Monomorphic	NA	Excluded - ASSiST	NA	NA	NA	NA
be_G_T_chrUn_14570738	Vitis berlandieri	be_Un_14570738	UN	14570738	1	7472823	This study	CC	CC	Monomorphic	NA	Excluded - ASSiST	NA	NA	CC	CC	Monomorphic	NA	Excluded - ASSiST	NA	NA	CC	CC	Monomorphic	NA	Excluded - ASSiST	NA	NA	NA	NA
be_G_T_chrUn_22782497	Vitis berlandieri	be_Un_22782497	UN	22782497	7	19909204	This study	CC	CC	Monomorphic	NA	Excluded - ASSiST	NA	NA	CC	CC	Monomorphic	NA	Excluded - ASSiST	NA	NA	CC	CC	Monomorphic	NA	Excluded - ASSiST	NA	NA	NA	NA
be_G_T_chrUn_747551	Vitis berlandieri	be_Un_747551	UN	747551	6	10300051	This study	CC	CC	Monomorphic	NA	Excluded - ASSiST	NA	NA	CC	CC	Monomorphic	NA	Excluded - ASSiST	NA	NA	CC	CC	Monomorphic	NA	Excluded - ASSiST	NA	NA	NA	NA
be_T_C_chr1_10532241	Vitis berlandieri	be_1_10532241	1	10532241	1	10925257	This study	AA	AA	Monomorphic	NA	Excluded - ASSiST	NA	NA	AA	AA	Monomorphic	NA	Excluded - ASSiST	NA	NA	AA	AA	Monomorphic	NA	Excluded - ASSiST	NA	NA	NA	NA
be_T_C_chr1_16502631	Vitis berlandieri	be_1_16502631	1	16502631	1	17698530	This study	AO	AO	Null_2_Cluster	<hkxhk>	Mapped	NA	chr01_52.274	AA	AA	NullAllele-Failed	NA	Excluded - ASSiST	NA	NA	AA	AA	NullAllele-Failed	NA	Excluded - ASSiST	NA	NA	chr01_87.750	CONGRUENT
be_T_C_chr1_16901696	Vitis berlandieri	be_1_16901696	1	16901696	1	18097595	This study	AA	AA	Monomorphic	NA	Excluded - ASSiST	NA	NA	AA	AA	Monomorphic	NA	Excluded - ASSiST	NA	NA	AA	AA	Monomorphic	NA	Excluded - ASSiST	NA	NA	NA	NA
be_T_C_chr1_21811846	Vitis berlandieri	be_1_21811846	1	21811846	1	22831487	This study	AA	AA	Monomorphic	NA	Excluded - ASSiST	NA	NA	AA	AA	Monomorphic	NA	Excluded - ASSiST	NA	NA	AA	AA	Monomorphic	NA	Excluded - ASSiST	NA	NA	NA	NA
be_T_C_chr1_5172624	Vitis berlandieri	be_1_5172624	1	5172624	1	5172624	This study	AA	AA	Monomorphic	NA	Excluded - ASSiST	NA	NA	AA	AA	Monomorphic	NA	Excluded - ASSiST	NA	NA	AA	AA	Monomorphic	NA	Excluded - ASSiST	NA	NA	NA	NA
be_T_C_chr1_8114109	Vitis berlandieri	be_1_8114109	1	8114109	1	8507125	This study	AA	AA	Monomorphic	NA	Excluded - ASSiST	NA	NA	AA	AA	Monomorphic	NA	Excluded - ASSiST	NA	NA	AA	AA	Monomorphic	NA	Excluded - ASSiST	NA	NA	NA	NA
be_T_C_chr10_13484037	Vitis berlandieri	be_10_13484037	10	13484037	10	20543623	This study	--	--	Failed	NA	Excluded - ASSiST	NA	NA	--	--	Failed	NA	Excluded - ASSiST	NA	NA	--	--	Failed	NA	Excluded - ASSiST	NA	NA	NA	NA
be_T_C_chr10_2340321	Vitis berlandieri	be_10_2340321	10	2340321	10	5898956	This study	AA	AA	Monomorphic	NA	Excluded - ASSiST	NA	NA	AA	AA	Monomorphic	NA	Excluded - ASSiST	NA	NA	AA	AA	Monomorphic	NA	Excluded - ASSiST	NA	NA	NA	NA
be_T_C_chr11_17108623	Vitis berlandieri	be_11_17108623	11	17108623	11	17408517	This study	AA	AA	Monomorphic	NA	Excluded - ASSiST	NA	NA	AA	AA	Monomorphic	NA	Excluded - ASSiST	NA	NA	AA	AA	Monomorphic	NA	Excluded - ASSiST	NA	NA	NA	NA
be_T_C_chr11_18012075	Vitis berlandieri	be_11_18012075	11	18012075	11	18311969	This study	GG	GG	Monomorphic	NA	Excluded - ASSiST	NA	NA	GG	GG	Monomorphic	NA	Excluded - ASSiST	NA	NA	AG	GG	DistortedAndUnexpSegreg	NA	Excluded - ASSiST	NA	NA	NA	NA
be_T_C_chr11_7876206	Vitis berlandieri	be_11_7876206	11	7876206	11	8176100	This study	--	--	Failed	NA	Excluded - ASSiST	NA	NA	--	--	Failed	NA	Excluded - ASSiST	NA	NA	--	--	Failed	NA	Excluded - ASSiST	NA	NA	NA	NA
be_T_C_chr12_10329505	Vitis berlandieri	be_12_10329505	12	10329505	12	9944598	This study	AA	AA	Monomorphic	NA	Excluded - ASSiST	NA	NA	AA	AA	Monomorphic	NA	Excluded - ASSiST	NA	NA	AA	AA	Monomorphic	NA	Excluded - ASSiST	NA	NA	NA	NA
be_T_C_chr12_10817939	Vitis berlandieri	be_12_10817939	12	10817939	12	10433032	This study	AA	AA	Monomorphic	NA	Excluded - ASSiST	NA	NA	AA	AA	Monomorphic	NA	Excluded - ASSiST	NA	NA	AA	AA	Monomorphic	NA	Excluded - ASSiST	NA	NA	NA	NA
be_T_C_chr12_11860915	Vitis berlandieri	be_12_11860915	12	11860915	12	13427640	This study	AO	AO	Null_2_Cluster	<hkxhk>	Mapped	NA	chr12_44.377	AA	AA	Monomorphic	NA	Excluded - ASSiST	NA	NA	AA	AA	Monomorphic	NA	Excluded - ASSiST	NA	NA	chr12_61.560	CONGRUENT
be_T_C_chr12_12258575	Vitis berlandieri	be_12_12258575	12	12258575	12	13825300	This study	--	--	Failed	NA	Excluded - ASSiST	NA	NA	--	--	Failed	NA	Excluded - ASSiST	NA	NA	--	--	Failed	NA	Excluded - ASSiST	NA	NA	NA	NA
be_T_C_chr12_13725553	Vitis berlandieri	be_12_13725553	12	13725553	12	15759726	This study	AA	AA	Monomorphic	NA	Excluded - ASSiST	NA	NA	AA	AA	Monomorphic	NA	Excluded - ASSiST	NA	NA	AA	AA	Monomorphic	NA	Excluded - ASSiST	NA	NA	NA	NA
be_T_C_chr12_16603554	Vitis berlandieri	be_12_16603554	12	16603554	12	18170279	This study	AG	GG	Robust	<nnxnp>	Mapped	NA	chr12_47.944	GG	GG	Monomorphic	NA	Excluded - ASSiST	NA	NA	GG	AG	Robust	<nnxnp>	Excluded - similar loci	12_13501806	chr12_50.528	chr12_75.570	CONGRUENT
be_T_C_chr12_1690195	Vitis berlandieri	be_12_1690195	12	1690195	12	1690195	This study	AA	AA	Monomorphic	NA	Excluded - ASSiST	NA	NA	AA	AA	Monomorphic	NA	Excluded - ASSiST	NA	NA	AA	AA	Monomorphic	NA	Excluded - ASSiST	NA	NA	NA	NA
be_T_C_chr12_17632754	Vitis berlandieri	be_12_17632754	12	17632754	12	19199479	This study	--	--	Failed	NA	Excluded - ASSiST	NA	NA	--	--	Failed	NA	Excluded - ASSiST	NA	NA	--	--	Failed	NA	Excluded - ASSiST	NA	NA	NA	NA
be_T_C_chr12_19506516	Vitis berlandieri	be_12_19506516	12	19506516	12	21073241	This study	AG	AA	Robust	<nnxnp>	Excluded - similar loci	12_19426981	chr12_50.442	GG	AA	Monomorphic	NA	Excluded - ASSiST	NA	NA	AA	AG	Robust	<nnxnp>	Mapped	NA	chr12_56.336	chr12_85.790	CONGRUENT
be_T_C_chr12_20956310	Vitis berlandieri	be_12_20956310	12	20956310	12	22523035	This study	AA	AA	Monomorphic	NA	Excluded - ASSiST	NA	NA	AA	AA	Monomorphic	NA	Excluded - ASSiST	NA	NA	AA	AA	Monomorphic	NA	Excluded - ASSiST	NA	NA	NA	NA
be_T_C_chr12_3124292	Vitis berlandieri	be_12_3124292	12	3124292	12	3124292	This study	AA	AA	Monomorphic	NA	Excluded - ASSiST	NA	NA	AA	AA	Monomorphic	NA	Excluded - ASSiST	NA	NA	AA	AA	Monomorphic	NA	Excluded - ASSiST	NA	NA	NA	NA
be_T_C_chr12_4012997	Vitis berlandieri	be_12_4012997	12	4012997	12	4012997	This study	AA	AA	Monomorphic	NA	Excluded - ASSiST	NA	NA	AA	AA	Monomorphic	NA	Excluded - ASSiST	NA	NA	AA	AA	Monomorphic	NA	Excluded - ASSiST	NA	NA	NA	NA
be_T_C_chr12_6946212	Vitis berlandieri	be_12_6946212	12	6946212	12	6946212	This study	AA	AA	Monomorphic	NA	Excluded - ASSiST	NA	NA	AA	AA	Monomorphic	NA	Excluded - ASSiST	NA	NA	AA	AA	Monomorphic	NA	Excluded - ASSiST	NA	NA	NA	NA
be_T_C_chr12_766918	Vitis berlandieri	be_12_766918	12	766918	12	766918	This study	AA	AG	Robust	<lmxll>	Mapped	NA	chr01_55.294	AG	AA	Robust	<lmxll>	Mapped	NA	chr01_80.770	AG	AA	Robust	<lmxll>	Excluded - similar loci	1_18321760	chr01_54.123	chr01_91.210	INCONGRUENT
be_T_C_chr12_8468168	Vitis berlandieri	be_12_8468168	12	8468168	12	11220581	This study	--	--	Failed	NA	Excluded - ASSiST	NA	NA	--	--	Failed	NA	Excluded - ASSiST	NA	NA	--	--	Failed	NA	Excluded - ASSiST	NA	NA	NA	NA
be_T_C_chr13_12284835	Vitis berlandieri	be_13_12284835	13	12284835	13	12394758	This study	--	--	Failed	NA	Excluded - ASSiST	NA	NA	--	--	Failed	NA	Excluded - ASSiST	NA	NA	--	--	Failed	NA	Excluded - ASSiST	NA	NA	NA	NA
be_T_C_chr13_14826105	Vitis berlandieri	be_13_14826105	13	14826105	13	14936028	This study	AA	AA	Monomorphic	NA	Excluded - ASSiST	NA	NA	AA	AA	Monomorphic	NA	Excluded - ASSiST	NA	NA	AA	AA	Monomorphic	NA	Excluded - ASSiST	NA	NA	NA	NA
be_T_C_chr13_16289730	Vitis berlandieri	be_13_16289730	13	16289730	13	16399653	This study	AA	AA	Monomorphic	NA	Excluded - ASSiST	NA	NA	AA	AA	Monomorphic	NA	Excluded - ASSiST	NA	NA	AA	AA	Monomorphic	NA	Excluded - ASSiST	NA	NA	NA	NA
be_T_C_chr13_18254139	Vitis berlandieri	be_13_18254139	13	18254139	13	18364062	This study	AA	AA	Monomorphic	NA	Excluded - ASSiST	NA	NA	AA	AA	Monomorphic	NA	Excluded - ASSiST	NA	NA	AA	AA	Monomorphic	NA	Excluded - ASSiST	NA	NA	NA	NA
be_T_C_chr13_24078201	Vitis berlandieri	be_13_24078201	13	24078201	13	28646650	This study	AA	AA	Monomorphic	NA	Excluded - ASSiST	NA	NA	AA	AA	Monomorphic	NA	Excluded - ASSiST	NA	NA	AA	AA	Monomorphic	NA	Excluded - ASSiST	NA	NA	NA	NA
be_T_C_chr13_random_1436910	Vitis berlandieri	be_13_1436910	13_RANDOM	1436910	13	20142117	This study	AA	AA	Monomorphic	NA	Excluded - ASSiST	NA	NA	AA	AA	Monomorphic	NA	Excluded - ASSiST	NA	NA	AA	AA	Monomorphic	NA	Excluded - ASSiST	NA	NA	NA	NA
be_T_C_chr13_random_2442030	Vitis berlandieri	be_13_2442030	13_RANDOM	2442030	13	22909675	Laucou et al. 2018	AA	AA	Monomorphic	NA	Excluded - ASSiST	NA	NA	AA	AA	Monomorphic	NA	Excluded - ASSiST	NA	NA	AA	AA	Monomorphic	NA	Excluded - ASSiST	NA	NA	NA	NA
be_T_C_chr13_random_767389	Vitis berlandieri	be_13_767389	13_RANDOM	767389	13	19238204	This study	AA	AA	Monomorphic	NA	Excluded - ASSiST	NA	NA	AA	AA	Monomorphic	NA	Excluded - ASSiST	NA	NA	AA	AA	Monomorphic	NA	Excluded - ASSiST	NA	NA	NA	NA
be_T_C_chr14_12446868	Vitis berlandieri	be_14_12446868	14	12446868	14	12446868	This study	--	--	Failed	NA	Excluded - ASSiST	NA	NA	--	--	Failed	NA	Excluded - ASSiST	NA	NA	--	--	Failed	NA	Excluded - ASSiST	NA	NA	NA	NA
be_T_C_chr14_13436993	Vitis berlandieri	be_14_13436993	14	13436993	14	13436993	This study	--	--	Failed	NA	Excluded - ASSiST	NA	NA	--	--	Failed	NA	Excluded - ASSiST	NA	NA	--	--	Failed	NA	Excluded - ASSiST	NA	NA	NA	NA
be_T_C_chr14_21224860	Vitis berlandieri	be_14_21224860	14	21224860	14	21224860	This study	AA	AA	Monomorphic	NA	Excluded - ASSiST	NA	NA	AA	AA	Monomorphic	NA	Excluded - ASSiST	NA	NA	AA	AA	Monomorphic	NA	Excluded - ASSiST	NA	NA	NA	NA
be_T_C_chr14_26090212	Vitis berlandieri	be_14_26090212	14	26090212	14	26090212	This study	AA	AA	Monomorphic	NA	Excluded - ASSiST	NA	NA	AA	AA	Monomorphic	NA	Excluded - ASSiST	NA	NA	AA	AA	Monomorphic	NA	Excluded - ASSiST	NA	NA	NA	NA
be_T_C_chr14_2714511	Vitis berlandieri	be_14_2714511	14	2714511	14	3422265	This study	AA	AA	Failed	NA	Excluded - ASSiST	NA	NA	--	AA	Failed	NA	Excluded - ASSiST	NA	NA	AA	AA	Failed	NA	Excluded - ASSiST	NA	NA	NA	NA
be_T_C_chr14_27574644	Vitis berlandieri	be_14_27574644	14	27574644	14	27574644	This study	--	--	Failed	NA	Excluded - ASSiST	NA	NA	--	--	Failed	NA	Excluded - ASSiST	NA	NA	--	--	Failed	NA	Excluded - ASSiST	NA	NA	NA	NA
be_T_C_chr14_28043506	Vitis berlandieri	be_14_28043506	14	28043506	14	28043506	This study	AA	AA	Monomorphic	NA	Excluded - ASSiST	NA	NA	AA	AA	Monomorphic	NA	Excluded - ASSiST	NA	NA	AA	AA	Monomorphic	NA	Excluded - ASSiST	NA	NA	NA	NA
be_T_C_chr14_7569305	Vitis berlandieri	be_14_7569305	14	7569305	14	7569305	This study	AA	AA	Monomorphic	NA	Excluded - ASSiST	NA	NA	AA	AA	Monomorphic	NA	Excluded - ASSiST	NA	NA	AA	AA	Monomorphic	NA	Excluded - ASSiST	NA	NA	NA	NA
be_T_C_chr15_1213165	Vitis berlandieri	be_15_1213165	15	1213165	15	1213165	This study	GG	GG	Monomorphic	NA	Excluded - ASSiST	NA	NA	GG	GG	Monomorphic	NA	Excluded - ASSiST	NA	NA	GG	GG	Monomorphic	NA	Excluded - ASSiST	NA	NA	NA	NA
be_T_C_chr15_13511998	Vitis berlandieri	be_15_13511998	15	13511998	15	13511998	This study	AA	AA	Monomorphic	NA	Excluded - ASSiST	NA	NA	AA	AA	Monomorphic	NA	Excluded - ASSiST	NA	NA	AA	AA	Monomorphic	NA	Excluded - ASSiST	NA	NA	NA	NA
be_T_C_chr15_15472802	Vitis berlandieri	be_15_15472802	15	15472802	15	15472802	This study	AA	AA	Monomorphic	NA	Excluded - ASSiST	NA	NA	AA	AA	Monomorphic	NA	Excluded - ASSiST	NA	NA	AA	AA	Monomorphic	NA	Excluded - ASSiST	NA	NA	NA	NA
be_T_C_chr15_15965169	Vitis berlandieri	be_15_15965169	15	15965169	15	15965169	This study	AG	AA	Robust	<nnxnp>	Excluded - similar loci	15_15965959	chr15_46.593	AA	AA	Monomorphic	NA	Excluded - ASSiST	NA	NA	AA	AG	Robust	<nnxnp>	Excluded - similar loci	15_15993767	chr15_35.205	NA	CONGRUENT
be_T_C_chr15_16955824	Vitis berlandieri	be_15_16955824	15	16955824	15	16955824	This study	AA	AA	Monomorphic	NA	Excluded - ASSiST	NA	NA	AA	AA	Monomorphic	NA	Excluded - ASSiST	NA	NA	AA	AA	Monomorphic	NA	Excluded - ASSiST	NA	NA	NA	NA
be_T_C_chr15_701609	Vitis berlandieri	be_15_701609	15	701609	15	701609	This study	AO	AO	Null_2_Cluster	<hkxhk>	Mapped	NA	chr15_0.128	AO	AO	Null_2_Cluster	<hkxhk>	Mapped	NA	chr15_2.005	AO	AO	Null_2_Cluster	<hkxhk>	Mapped	NA	chr15_0.362	chr15_2.000	CONGRUENT
be_T_C_chr16_17907100	Vitis berlandieri	be_16_17907100	16	17907100	16	19418050	This study	AA	AA	Monomorphic	NA	Excluded - ASSiST	NA	NA	AA	AA	Monomorphic	NA	Excluded - ASSiST	NA	NA	AA	AA	Monomorphic	NA	Excluded - ASSiST	NA	NA	NA	NA
be_T_C_chr16_19826044	Vitis berlandieri	be_16_19826044	16	19826044	16	21336994	This study	--	--	Failed	NA	Excluded - ASSiST	NA	NA	--	--	Failed	NA	Excluded - ASSiST	NA	NA	--	--	Failed	NA	Excluded - ASSiST	NA	NA	NA	NA
be_T_C_chr16_4721042	Vitis berlandieri	be_16_4721042	16	4721042	16	4368795	This study	--	--	Failed	NA	Excluded - ASSiST	NA	NA	--	--	Failed	NA	Excluded - ASSiST	NA	NA	--	--	Failed	NA	Excluded - ASSiST	NA	NA	NA	NA
be_T_C_chr16_6117007	Vitis berlandieri	be_16_6117007	16	6117007	16	5764760	This study	AG	AA	Robust	<nnxnp>	Excluded - similar loci	16_5892033	chr16_13.220	AA	--	Monomorphic	NA	Excluded - ASSiST	NA	NA	AA	AG	DistortedAndUnexpSegreg	NA	Excluded - ASSiST	NA	NA	NA	CONGRUENT
be_T_C_chr16_9567682	Vitis berlandieri	be_16_9567682	16	9567682	16	9215435	This study	AA	AA	Monomorphic	NA	Excluded - ASSiST	NA	NA	AA	AA	Monomorphic	NA	Excluded - ASSiST	NA	NA	AA	AA	Monomorphic	NA	Excluded - ASSiST	NA	NA	NA	NA
be_T_C_chr17_1740690	Vitis berlandieri	be_17_1740690	17	1740690	17	1872318	This study	AA	AA	Monomorphic	NA	Excluded - ASSiST	NA	NA	AA	AA	Monomorphic	NA	Excluded - ASSiST	NA	NA	AA	AA	Monomorphic	NA	Excluded - ASSiST	NA	NA	NA	NA
be_T_C_chr17_5130090	Vitis berlandieri	be_17_5130090	17	5130090	17	5261718	This study	AA	AA	Monomorphic	NA	Excluded - ASSiST	NA	NA	AA	AA	Monomorphic	NA	Excluded - ASSiST	NA	NA	AA	AA	Monomorphic	NA	Excluded - ASSiST	NA	NA	NA	NA
be_T_C_chr17_7602929	Vitis berlandieri	be_17_7602929	17	7602929	17	7734557	This study	AA	AA	Monomorphic	NA	Excluded - ASSiST	NA	NA	AA	AA	Monomorphic	NA	Excluded - ASSiST	NA	NA	AA	AA	Monomorphic	NA	Excluded - ASSiST	NA	NA	NA	NA
be_T_C_chr17_9957295	Vitis berlandieri	be_17_9957295	17	9957295	17	10088923	This study	AA	AA	Monomorphic	NA	Excluded - ASSiST	NA	NA	AA	AA	Monomorphic	NA	Excluded - ASSiST	NA	NA	AA	AA	Monomorphic	NA	Excluded - ASSiST	NA	NA	NA	NA
be_T_C_chr17_random_98249	Vitis berlandieri	be_17_98249	17_RANDOM	98249	17	13332329	This study	--	--	Failed	NA	Excluded - ASSiST	NA	NA	--	--	Failed	NA	Excluded - ASSiST	NA	NA	--	--	Failed	NA	Excluded - ASSiST	NA	NA	NA	NA
be_T_C_chr18_12461028	Vitis berlandieri	be_18_12461028	18	12461028	18	12461028	This study	AA	AA	Monomorphic	NA	Excluded - ASSiST	NA	NA	--	AA	Monomorphic	NA	Excluded - ASSiST	NA	NA	AA	AA	Monomorphic	NA	Excluded - ASSiST	NA	NA	NA	NA
be_T_C_chr18_15372450	Vitis berlandieri	be_18_15372450	18	15372450	18	15340425	This study	AA	AA	Monomorphic	NA	Excluded - ASSiST	NA	NA	AA	AA	Monomorphic	NA	Excluded - ASSiST	NA	NA	AA	AA	Monomorphic	NA	Excluded - ASSiST	NA	NA	NA	NA
be_T_C_chr18_16375468	Vitis berlandieri	be_18_16375468	18	16375468	18	16375468	This study	--	--	Failed	NA	Excluded - ASSiST	NA	NA	--	--	Failed	NA	Excluded - ASSiST	NA	NA	--	--	Failed	NA	Excluded - ASSiST	NA	NA	NA	NA
be_T_C_chr18_21261386	Vitis berlandieri	be_18_21261386	18	21261386	18	24206320	This study	AA	AA	Monomorphic	NA	Excluded - ASSiST	NA	NA	AA	AA	Monomorphic	NA	Excluded - ASSiST	NA	NA	AA	AA	Monomorphic	NA	Excluded - ASSiST	NA	NA	NA	NA
be_T_C_chr18_23729044	Vitis berlandieri	be_18_23729044	18	23729044	18	26700663	This study	AA	AA	Monomorphic	NA	Excluded - ASSiST	NA	NA	AA	AA	Monomorphic	NA	Excluded - ASSiST	NA	NA	AA	AA	Monomorphic	NA	Excluded - ASSiST	NA	NA	NA	NA
be_T_C_chr18_247971	Vitis berlandieri	be_18_247971	18	247971	18	247971	This study	AA	AA	Monomorphic	NA	Excluded - ASSiST	NA	NA	AA	AA	Monomorphic	NA	Excluded - ASSiST	NA	NA	AA	AA	Monomorphic	NA	Excluded - ASSiST	NA	NA	NA	NA
be_T_C_chr18_25171363	Vitis berlandieri	be_18_25171363	18	25171363	18	28588384	This study	AA	AA	Monomorphic	NA	Excluded - ASSiST	NA	NA	AA	AA	Monomorphic	NA	Excluded - ASSiST	NA	NA	AA	AA	Monomorphic	NA	Excluded - ASSiST	NA	NA	NA	NA
be_T_C_chr18_26620708	Vitis berlandieri	be_18_26620708	18	26620708	18	30037729	This study	AA	AA	Monomorphic	NA	Excluded - ASSiST	NA	NA	AA	AA	Monomorphic	NA	Excluded - ASSiST	NA	NA	AA	AA	Monomorphic	NA	Excluded - ASSiST	NA	NA	NA	NA
be_T_C_chr18_28099335	Vitis berlandieri	be_18_28099335	18	28099335	18	33307698	This study	AA	AA	Monomorphic	NA	Excluded - ASSiST	NA	NA	AA	AA	Monomorphic	NA	Excluded - ASSiST	NA	NA	AA	AA	Monomorphic	NA	Excluded - ASSiST	NA	NA	NA	NA
be_T_C_chr18_3680774	Vitis berlandieri	be_18_3680774	18	3680774	18	3680774	This study	AA	AA	Monomorphic	NA	Excluded - ASSiST	NA	NA	AA	AA	Monomorphic	NA	Excluded - ASSiST	NA	NA	AA	AA	Monomorphic	NA	Excluded - ASSiST	NA	NA	NA	NA
be_T_C_chr18_5153588	Vitis berlandieri	be_18_5153588	18	5153588	18	5153588	This study	--	--	Failed	NA	Excluded - ASSiST	NA	NA	--	--	Failed	NA	Excluded - ASSiST	NA	NA	--	--	Failed	NA	Excluded - ASSiST	NA	NA	NA	NA
be_T_C_chr18_8051696	Vitis berlandieri	be_18_8051696	18	8051696	18	8051696	This study	AA	AA	Monomorphic	NA	Excluded - ASSiST	NA	NA	AA	AA	Monomorphic	NA	Excluded - ASSiST	NA	NA	AA	AA	Monomorphic	NA	Excluded - ASSiST	NA	NA	NA	NA
be_T_C_chr18_random_1681718	Vitis berlandieri	be_18_1681718	18_RANDOM	1681718	18	21781574	This study	AA	AA	Monomorphic	NA	Excluded - ASSiST	NA	NA	AA	AA	Monomorphic	NA	Excluded - ASSiST	NA	NA	AA	AA	Monomorphic	NA	Excluded - ASSiST	NA	NA	NA	NA
be_T_C_chr18_random_2803874	Vitis berlandieri	be_18_2803874	18_RANDOM	2803874	18	20764761	This study	AA	AA	Monomorphic	NA	Excluded - ASSiST	NA	NA	AA	AA	Monomorphic	NA	Excluded - ASSiST	NA	NA	AA	AA	Monomorphic	NA	Excluded - ASSiST	NA	NA	NA	NA
be_T_C_chr18_random_292619	Vitis berlandieri	be_18_292619	18_RANDOM	292619	18	19578546	This study	AA	AA	Monomorphic	NA	Excluded - ASSiST	NA	NA	AA	AA	Monomorphic	NA	Excluded - ASSiST	NA	NA	AA	AA	Monomorphic	NA	Excluded - ASSiST	NA	NA	NA	NA
be_T_C_chr19_1100946	Vitis berlandieri	be_19_1100946	19	1100946	19	1100946	This study	AA	AA	Monomorphic	NA	Excluded - ASSiST	NA	NA	AA	AA	Monomorphic	NA	Excluded - ASSiST	NA	NA	AA	AA	Monomorphic	NA	Excluded - ASSiST	NA	NA	NA	NA
be_T_C_chr19_11520901	Vitis berlandieri	be_19_11520901	19	11520901	19	11520901	This study	--	--	Failed	NA	Excluded - ASSiST	NA	NA	--	--	Failed	NA	Excluded - ASSiST	NA	NA	--	--	Failed	NA	Excluded - ASSiST	NA	NA	NA	NA
be_T_C_chr19_15867151	Vitis berlandieri	be_19_15867151	19	15867151	19	18599325	This study	--	--	Failed	NA	Excluded - ASSiST	NA	NA	--	--	Failed	NA	Excluded - ASSiST	NA	NA	--	--	Failed	NA	Excluded - ASSiST	NA	NA	NA	NA
be_T_C_chr19_16413979	Vitis berlandieri	be_19_16413979	19	16413979	19	15189265	This study	AA	AA	Monomorphic	NA	Excluded - ASSiST	NA	NA	AA	AA	Monomorphic	NA	Excluded - ASSiST	NA	NA	AA	AA	Monomorphic	NA	Excluded - ASSiST	NA	NA	NA	NA
be_T_C_chr19_18381649	Vitis berlandieri	be_19_18381649	19	18381649	19	19055463	This study	AA	AA	Monomorphic	NA	Excluded - ASSiST	NA	NA	AA	AA	Monomorphic	NA	Excluded - ASSiST	NA	NA	AA	AA	Monomorphic	NA	Excluded - ASSiST	NA	NA	NA	NA
be_T_C_chr19_19299566	Vitis berlandieri	be_19_19299566	19	19299566	19	19973380	This study	AA	AA	Monomorphic	NA	Excluded - ASSiST	NA	NA	AA	AA	Monomorphic	NA	Excluded - ASSiST	NA	NA	AA	AA	Monomorphic	NA	Excluded - ASSiST	NA	NA	NA	NA
[truncated: 16,356 more rows]

## Sheet: Table S2
Table S2: List of SSR markers genotyped in this study. For each marker, the reference and primer sequences, as well as the position on the ‘PN40024 12X.v2’ genome assembly is indicated. The allele sizes (in bp) of the parents in each population, as well as the segregation pattern, the outcome after the analysis in JoinMap and the map position for each marker is included. The position in the integ…
[truncated: 142 more rows]

[truncated: 14 more sheets: Table S3a, Table S3b, Table S3c, Table S4, Table S5, TableS6, Table S7, Table S8, Table S9, Table S10, Table S11, Table S12, Table S13, Table S14]
